# Supplementary material for: High-density linkage to physical mapping in a unique Tall × Dwarf coconut (Cocos nucifera L.) outbred F2 uncovers a major QTL for flowering time colocalized with the FLOWERING LOCUS T (FT)
Source: Front Plant Sci. 2024 Jun 3;15:1408239. doi: 10.3389/fpls.2024.1408239 (PMC11180721; doi:10.3389/fpls.2024.1408239)
Supplement: Supplementary File S3 — BLAST results of the DArTSeq SNP corresponding sequences, target SNP type and position, against the YANG and WANG genomes. [file Table_3.xlsx]

## Sheet: FileS3A.DArTseq mapped to YANG
Linkage_order	Linkage_Group	SNP_Name	DArTseq	bp_position:SNP_type	cM_pos	Chrom. YANG	order_physical	START	END	EVALUE	AlleleID	DArT_AlleleSequence
1	LG01	100225493_G>A-26	100225493	26:G>A	0	Chrom.01	151	23872588	23872529	9.21e-19	100225493|F|0-26:G>A-26:G>A	TGCAGAGAATTTATTCTGATCAAATTGTTTGGAGGCACACAAACTCAGTTTATATAGGTCTTACAGATC
2	LG01	100213085_C>A-31	100213085	31:C>A	2.986	Chrom.01	16	2458392	2458324	9.08e-29	100213085|F|0-31:C>A-31:C>A	TGCAGCTCTCTGTCTTGAGGAGAAAATCCTGCAATTTTTTGATGCTTATGGATCATGGATAAATGCACA
3	LG01	100282552_C>T-23	100282552	23:C>T	4.65	Chrom.01	15	2458389	2458441	7.12e-20	100282552|F|0-23:C>T-23:C>T	TGCAGTTGATGTGCTCCACAGAACGAGAAAAGCAAAAAGATTGTAGAGAATTACAGATCGGAAGAGCGG
4	LG01	100190896_G>A-17	100190896	17:G>A	5.679	Chrom.01	3	554461	554529	1.97e-25	100190896|F|0-17:G>A-17:G>A	TGCAGAGGATTTTGAACGCTAATGCATGTGCTTGTTGCTCCATCAAGGTAAATATTGCTGCAAGCTAAT
5	LG01	100247620_A>G-7	100247620	7:A>G	6.435	Chrom.01	1	169146	169214	4.22e-27	100247620|F|0-7:A>G-7:A>G	TGCAGACATCAAGAAAATCTTGTAGCAGTTCTTTACTCTTAGCACATTGTACTCTCTAAATCCAAGTTT
6	LG01	100125547_C>T-33	100125547	33:C>T	7.107	Chrom.01	4	554464	554396	4.22e-27	100125547|F|0-33:C>T-33:C>T	TGCAGTAATTGTTATAATAATGCCTGCAAGTTCCATATTTATAAAAGAGAGAGGATGGGGAGATCCACT
7	LG01	100196639_T>C-52	100196639	52:T>C	7.679	Chrom.01	26	4438192	4438260	4.22e-27	100196639|F|0-52:T>C-52:T>C	TGCAGGTAAGCGCTGGGGTACTAGGGAAGCTAGGCTTCCCATGAAGGTCCTCTGGATGAGGTGGATGCG
8	LG01	100239656_C>A-33	100239656	33:C>A	8.159	Chrom.01	59	9246316	9246248	9.08e-29	100239656|F|0-33:C>A-33:C>A	TGCAGCTTTGCCCACTATCCTCAATTGACATCCCTCAAGCTTGCATTTTCTTCTTCATTTTGTTTTCTT
9	LG01	100240413_T>C-17	100240413	17:T>C	9.109	Chrom.01	2	356249	356181	4.22e-27	100240413|F|0-17:T>C-17:T>C	TGCAGGTAATCTCATCATCCGTACTCTCATTTTATATGTTCGAGGACAATTTGCATGGACAAAAGAGAT
10	LG01	100161833_T>C-11	100161833	11:T>C	9.842	Chrom.01	11	1976296	1976362	2.54e-24	100161833|F|0-11:T>C-11:T>C	TGCAGACAAGCTTCAAGATGCTATATATAGTTTACTAATGTCATAGAGCATGAACTTAGCAAAGAGATT
11	LG01	100195553_C>T-24	100195553	24:C>T	10.429	Chrom.01	17	3009404	3009336	4.22e-27	100195553|F|0-24:C>T-24:C>T	TGCAGGATAAACCATAAAACCTAACCCATGCCAATCTATGAATGAGACAATAACCGCATCAAAATATAA
12	LG01	100215445_C>A-27	100215445	27:C>A	10.863	Chrom.01	6	1607037	1607105	4.22e-27	100215445|F|0-27:C>A-27:C>A	TGCAGTATAACATTCCTTAGGTGAAGGCAAAAAAAAAAATGCATGCAGTCCTTTTACACAGCGGTAATA
13	LG01	100268881_T>A-19	100268881	19:T>A	11.085	Chrom.01	5	1299135	1299203	4.22e-27	100268881|F|0-19:T>A-19:T>A	TGCAGAAGGATTTTTGTCATTCGGATGCAAAAACAGTAAGATATGTACATGTGGCAGCCCTCTTTTCTA
14	LG01	100120945_T>C-52	100120945	52:T>C	11.36	Chrom.01	32	5142726	5142794	9.08e-29	100120945|F|0-52:T>C-52:T>C	TGCAGCTCCTTTTTGTTGGTGGCTGTATATTGAATACTTAGGATGCTTGTTGTGTAAAGAGATTCACAT
15	LG01	100298486_A>G-6	100298486	6:A>G	11.742	Chrom.01	29	4811049	4811012	7.22e-10	100298486|F|0-6:A>G-6:A>G	TGCAGCAGAGCTTCTTCATCCACTGCTCTTGGATATTACAGATCGGAAGAGCGGTTCAGCAGGAATGCC
16	LG01	100217054_A>G-24	100217054	24:A>G	12.278	Chrom.01	43	6439270	6439202	4.22e-27	100217054|F|0-24:A>G-24:A>G	TGCAGTTTACCAGATATCTTGAAAAACATAGCTAAAGAGGATGAAGAAAAGCACAGAAGACATACGAGA
17	LG01	100240994_C>T-62	100240994	62:C>T	12.579	Chrom.01	7	1649904	1649972	4.22e-27	100240994|F|0-62:C>T-62:C>T	TGCAGTATCAGAACCTGGCTGCAATATGCAAACAATTCTAGACCCAAGTACCCAAACATGATCAGTTAG
18	LG01	100238583_A>G-42	100238583	42:A>G	13.545	Chrom.01	9	1716996	1717064	4.22e-27	100238583|F|0-42:A>G-42:A>G	TGCAGCAAATAATTAGTCAAGTTCCATATATTGCAAGCACAGAGGAAAGGAAGAGTGACAATGATGTCT
19	LG01	100270929_C>G-28	100270929	28:C>G	13.655	Chrom.01	10	1876053	1876121	9.08e-29	100270929|F|0-28:C>G-28:C>G	TGCAGTCTGACCAAGAGTGCCAAGAGTGCACGGACGAAGTGTTCGCGCTTTGCCGCAAAATCTCAGGTC
20	LG01	100280425_A>G-5	100280425	5:A>G	13.815	Chrom.01	8	1697815	1697879	7.07e-25	100280425|F|0-5:A>G-5:A>G	TGCAGACATCAAAATATTGGAAAAAAAAAATAATAGATCCATAGCAGATTCAACAAAAAGAGTTACAGA
21	LG01	100250695_C>T-46	100250695	46:C>T	14.021	Chrom.01	19	3047684	3047752	4.22e-27	100250695|F|0-46:C>T-46:C>T	TGCAGTCACCAAGAACAAAGAAAATCTGCAATTCAGAATGCTATATCGAGAGATATAGGTGCATGGTGC
22	LG01	100238286_G>A-19	100238286	19:G>A	14.204	Chrom.01	18	3029478	3029546	4.22e-27	100238286|F|0-19:G>A-19:G>A	TGCAGATCTCATCCATGAGGCATCAAATGCAATAGCCTTGGGAACACGTGTTCAGGTGATTCTATGGAT
23	LG01	100281042_G>C-30	100281042	30:G>C	14.522	Chrom.01	12	2011621	2011553	4.22e-27	100281042|F|0-30:G>C-30:G>C	TGCAGGCAACAACCATCGCCAAAAGCTAAGGATCCTGTGCTTGCATGGTTTTCGACAGAATGCTTCAAA
24	LG01	100190346_T>A-32	100190346	32:T>A	15.295	Chrom.01	28	4480386	4480318	4.22e-27	100190346|F|0-32:T>A-32:T>A	TGCAGACGTGTTGTTGTAAAAGCCAAATAATGTCTATCAAAGAATTTTCAAGAAGGAAAGGAAATAATG
25	LG01	100242944_G>A-16	100242944	16:G>A	15.94	Chrom.01	20	3440196	3440235	1.2e-12	100242944|F|0-16:G>A-16:G>A	TGCAGAAGGAATGCACGAAGGATCATTATTCTCCTTATTACAGATCGGAAGAGCGGTTCAGCAGGAATG
26	LG01	100197326_G>A-30	100197326	30:G>A	16.252	Chrom.01	21	3543120	3543052	9.08e-29	100197326|F|0-30:G>A-30:G>A	TGCAGTAAAAAGTAGGTAGGTTTTGTGTTTGGATAGGTTTGTTCTTGTTGTTGTTGTTGTGCATCTCAT
27	LG01	100276610_G>C-28	100276610	28:G>C	17.668	Chrom.01	25	4280420	4280469	3.31e-18	100276610|F|0-28:G>C-28:G>C	TGCAGTCATTTGACTGAATTTGAGAATGGCAGTCAACTTCATGGTCTTTACAGATCGGAAGAGCGGTTC
28	LG01	100280364_G>A-35	100280364	35:G>A	17.836	Chrom.01	22	3594468	3594400	9.08e-29	100280364|F|0-35:G>A-35:G>A	TGCAGAAGAGAGATTCTCGAGAAAAAGATAATCACGCATTGATTAGAAAAGATAATCACGGATTGATTA
29	LG01	100210355_G>A-63	100210355	63:G>A	18.151	Chrom.01	58	9159786	9159854	9.08e-29	100210355|F|0-63:G>A-63:G>A	TGCAGAGACGAGTGATGAAAGTCCAAATGAAGACTCCAAGCCTACGACGAGGATGCATGAAATGGAGAT
30	LG01	100282372_T>C-31	100282372	31:T>C	18.532	Chrom.01	45	6475793	6475831	4.31e-12	100282372|F|0-31:T>C-31:T>C	TGCAGTAACAGTGGGCTATGATATGTTGCAGTTATGTTACAGATCGGAAGAGCGGTTCAGCAGGAATGC
31	LG01	100274198_T>C-64	100274198	64:T>C	18.792	Chrom.01	46	7200811	7200743	4.22e-27	100274198|F|0-64:T>C-64:T>C	TGCAGCCACTTATGTTTGAGTTTGATTTGGTGAACGATATATAATTCTTTTTTCTCTTTCCTTTTGGTG
32	LG01	100272521_A>G-6	100272521	6:A>G	19.067	Chrom.01	44	6461650	6461692	2.58e-14	100272521|F|0-6:A>G-6:A>G	TGCAGGATAGGATCAAGACTTGGGCAAATTTAGAATGCGGTTACAGATCGGAAGAGCGGTTCAGCAGGA
33	LG01	100238500_G>C-41	100238500	41:G>C	19.167	Chrom.01	39	6164156	6164088	9.08e-29	100238500|F|0-41:G>C-41:G>C	TGCAGATTTCTTGCCTTCCTTGGACGGCCCCTGCGTTTTGCGGTATTCCCTTCTTTTTCATCTGCATTG
34	LG01	100286663_G>C-9	100286663	9:G>C	19.398	Chrom.01	27	4476981	4477029	5.54e-16	100286663|F|0-9:G>C-9:G>C	TGCAGTGCAGGCAGACCAGATTACGGAGAACCTAATGGTGATTCAGTTACAGATCGGAAGAGCGGTTCA
35	LG01	100265428_C>T-68	100265428	68:C>T	19.477	Chrom.01	23	3858415	3858482	1.52e-26	100265428|F|0-68:C>T-68:C>T	TGCAGTCCTAAACATGTCATTACATGAATAGAGAAAATAAATCCAAACCATCTGATTGTATCCATCGCC
36	LG01	100264384_G>A-10	100264384	10:G>A	20.039	Chrom.01	24	4055094	4055162	9.08e-29	100264384|F|0-10:G>A-10:G>A	TGCAGCCTCTGCCTCAAAGTCAATTGATCATTAGGCCATTCCTGAGGGAGACTGAAACCTAAAAGGAAT
37	LG01	100259115_C>T-57	100259115	57:C>T	20.245	Chrom.01	31	4959231	4959296	1.97e-25	100259115|F|0-57:C>T-57:C>T	TGCAGTGTTGATTGTTTCCATATGGAACTTTCCAACTGCCTTGGGCTAGAGGGTTTACCTGTCTTACAG
38	LG01	100280807_T>C-8	100280807	8:T>C	20.373	Chrom.01	33	5433510	5433578	9.08e-29	100280807|F|0-8:T>C-8:T>C	TGCAGCCCTTGTGGAAGACCATTGACTTTGTGTACATTTCTTGTGAAGTGGGGGCGATGGCTAACGATA
39	LG01	100285653_G>C-51	100285653	51:G>C	20.601	Chrom.01	30	4853151	4853216	1.97e-25	100285653|F|0-51:G>C-51:G>C	TGCAGGACCTTTGTTTCTTATATGAGTCACTCTTGTCCAACGTTCCCCTTGGAGGAACCTTTTTTACAG
40	LG01	100265172_T>A-43	100265172	43:T>A	20.731	Chrom.01	38	5884277	5884217	1.18e-22	100265172|F|0-43:T>A-43:T>A	TGCAGTACAGCAGAACCCCGAACAAACAGCATTTCTAACATGATACCATGGGCAAGCATTACAGATCGG
41	LG01	100248658_T>G-12	100248658	12:T>G	20.884	Chrom.01	34	5560853	5560921	4.22e-27	100248658|F|0-12:T>G-12:T>G	TGCAGCAGGGCCTGTACCATCCATCTACTACGGTAGTCCCCAAGGAAGAGAGGGAGAGAGAGAGAGAGA
42	LG01	100240954_T>C-23	100240954	23:T>C	21.053	Chrom.01	42	6417343	6417406	2.54e-24	100240954|F|0-23:T>C-23:T>C	TGCAGTAGTGAGCTCAAGAGGCGTGTTTTCTAATAACCCATGTCTGCTAGATTGAGCCAATTTACAGAT
43	LG01	100262482_T>C-29	100262482	29:T>C	21.262	Chrom.01	36	5586254	5586300	1.54e-16	100262482|F|0-29:T>C-29:T>C	TGCAGTTGTCATTATTTACAAACAGCATGTGTACGTGCTTCTCTTTACAGATCGGAAGAGCGGTTCAGC
44	LG01	100271956_T>C-20	100271956	20:T>C	21.351	Chrom.01	37	5718712	5718658	2.56e-19	100271956|F|0-20:T>C-20:T>C	TGCAGAGCAAAAGTTGAATGTACGCCAAACTACTTCCAGAAAAATATTTCTTTTACAGATCGGAAGAGC
45	LG01	100281278_T>C-47	100281278	47:T>C	21.461	Chrom.01	41	6325700	6325760	1.18e-22	100281278|F|0-47:T>C-47:T>C	TGCAGTATGGCGCATGCGGTGTACTCTACAATTTCCCATCACCTATTTTCTGTTATTTTTACAGATCGG
46	LG01	100283279_T>A-16	100283279	16:T>A	21.656	Chrom.01	40	6281722	6281654	4.22e-27	100283279|F|0-16:T>A-16:T>A	TGCAGCAAGTTGAAGATTTCTCTCCATCAAACCCACAGTTACATCCACAGGAGAAAAAAGAAACTATGT
47	LG01	100192506_A>G-37	100192506	37:A>G	21.832	Chrom.01	35	5585286	5585354	9.08e-29	100192506|F|0-37:A>G-37:A>G	TGCAGCACAATCATTCCACTGAGAGAACCCACATCTGATTAGATAGAAGACAGGCAACTCAACAAGCAT
48	LG01	100271139_G>T-34	100271139	34:G>T	22.557	Chrom.01	47	7462088	7462156	9.08e-29	100271139|F|0-34:G>T-34:G>T	TGCAGTTAGGTGCTCAAGATTCAAGGTTTTGACTGCTTTATATGTGGCATTGAATCCATCTACGTAATC
49	LG01	100285144_T>A-47	100285144	47:T>A	22.744	Chrom.01	48	7540736	7540804	4.22e-27	100285144|F|0-47:T>A-47:T>A	TGCAGAAAAGCACATGGTACACCAGGATTTTGCTTGGCTGATGCCCTTAGAAGATCATCTGAAGTTCTT
50	LG01	100234200_G>A-35	100234200	35:G>A	23.018	Chrom.01	49	7540739	7540694	5.54e-16	100234200|F|0-35:G>A-35:G>A	TGCAGGAAGGAATTATGGTAGTAGCGGGCATGGCCGGCTGAGATTACAGATCGGAAGAGCGGTTCAGCA
51	LG01	100227245_C>T-60	100227245	60:C>T	23.413	Chrom.01	50	7762563	7762631	4.22e-27	100227245|F|0-60:C>T-60:C>T	TGCAGCCCCGGTGGGGTCTGCACCACACTGAATGACCGACAACACTCTCCCTTGCTGCATCGAACACAA
52	LG01	100257864_G>A-47	100257864	47:G>A	24.784	Chrom.01	61	9409946	9410013	1.52e-26	100257864|F|0-47:G>A-47:G>A	TGCAGGACCACTTCTTAGGTAACGAAGTTGATGGTCGGCTGAGTGATGAATTTAGATCTATAGTTTTAC
53	LG01	100267204_G>A-32	100267204	32:G>A	24.899	Chrom.01	60	9307682	9307637	5.54e-16	100267204|F|0-32:G>A-32:G>A	TGCAGCTATGGATAAGTTGGACAACTTATTCAGGTACAGATGTTTACAGATCGGAAGAGCGGTTCAGCA
54	LG01	100247130_A>G-48	100247130	48:A>G	25.062	Chrom.01	57	9142821	9142753	4.22e-27	100247130|F|0-48:A>G-48:A>G	TGCAGAAACGAACAAATTCTTTTGAAGATTAGAATAGAGTAGTTCAACAGTGATCGAGAAGGTTTTCTT
55	LG01	100258220_G>A-36	100258220	36:G>A	25.216	Chrom.01	55	8955677	8955609	4.22e-27	100258220|F|0-36:G>A-36:G>A	TGCAGGTCAGTTACTTGGAGATCCATGTCGACGAAAGTTGGCACATTGGATAGCCAGGGGTCATTGATC
56	LG01	100209089_G>A-50	100209089	50:G>A	25.59	Chrom.01	56	9001881	9001949	9.08e-29	100209089|F|0-50:G>A-50:G>A	TGCAGAAAAACAAACCAGAAACCAAAGATCTCTATAGACAATCCTCATACGGTGATAGATCATGTTTTA
57	LG01	100258599_C>G-36	100258599	36:C>G	25.929	Chrom.01	51	8355097	8355029	9.08e-29	100258599|F|0-36:C>G-36:C>G	TGCAGTATCTTAGACACATCAACATACTATATGAAGCTCGGAATAATTTTCTTACTCTGCCACTTGTTT
58	LG01	100247320_C>A-13	100247320	13:C>A	26.363	Chrom.01	54	8675083	8675151	4.22e-27	100247320|F|0-13:C>A-13:C>A	TGCAGAAGAAGAGCAACAATGAGAAGGTAACACAAGGTCGGGAGGGACGTTCTTAGTCCCAACTCCCAA
59	LG01	100212265_T>C-35	100212265	35:T>C	26.648	Chrom.01	52	8532269	8532330	3.29e-23	100212265|F|0-35:T>C-35:T>C	TGCAGCCAAAGAATGTCTTAGATTCTTCTCTGGCTTTCTCCTGAGGATAGCTCTTGTGTTTACAGATCG
60	LG01	100211173_G>A-40	100211173	40:G>A	26.851	Chrom.01	53	8542818	8542750	9.08e-29	100211173|F|0-40:G>A-40:G>A	TGCAGATGGCATGTAGCATCTCGAGAGAGCGATCTATTTTGTGCCTCAATTCTGTTATTTTTCTTAGTT
61	LG01	100276223_T>A-35	100276223	35:T>A	27.16	Chrom.01	63	9473713	9473766	9.21e-19	100276223|F|0-35:T>A-35:T>A	TGCAGCTCCGATACATGCAGAAACCACTCCGAGCATTGGTTCTCTAAGATATTACAGATCGGAAGAGCG
62	LG01	100270154_A>C-34	100270154	34:A>C	27.381	Chrom.01	62	9457577	9457509	4.22e-27	100270154|F|0-34:A>C-34:A>C	TGCAGGACAAGCTCATGGCCAAGATACCCAATGCAAAGCTCGGGCAGGTATGGAGTCTTGGTGTCGGTG
63	LG01	100273000_T>C-8	100273000	8:T>C	28.251	Chrom.01	76	11424804	11424765	1.2e-12	100273000|F|0-8:T>C-8:T>C	TGCAGTTATGCGTGTTGCAAATGAGATGAAAAGAGAATTACAGATCGGAAGAGCGGTTCAGCAGGAATG
64	LG01	100268938_A>G-56	100268938	56:A>G	28.715	Chrom.01	64	9830594	9830654	2.54e-24	100268938|F|0-56:A>G-56:A>G	TGCAGAATTAGATATTCTAGCAGCCATACTGACCTAGTTTCCTAGCATTTGTTGTTACTTACAGATCGG
65	LG01	100171441_C>A-20	100171441	20:C>A	29.064	Chrom.01	75	11367610	11367542	4.22e-27	100171441|F|0-20:C>A-20:C>A	TGCAGTAAAAAAGACTTCAACAAGAATAGTTGTATAAACCAACTCCAATACTCAGCCTCGGCAAACCAC
66	LG01	100209074_C>G-51	100209074	51:C>G	29.622	Chrom.01	74	11245744	11245676	4.22e-27	100209074|F|0-51:C>G-51:C>G	TGCAGGTGAGCTTGGACCAGCCCAAATTACGTTGATTTCTTTTTTATTTTACGAAACTAGACCAAAATT
67	LG01	100215929_G>A-36	100215929	36:G>A	29.825	Chrom.01	65	10133276	10133344	4.22e-27	100215929|F|0-36:G>A-36:G>A	TGCAGTCTCTCTCATCACAACCAACTTCATTAGGACGCATCGAAGATTGTGAGGTGGCAGAATAATATG
68	LG01	100172128_T>A-14	100172128	14:T>A	30.258	Chrom.01	72	10850889	10850957	4.22e-27	100172128|F|0-14:T>A-14:T>A	TGCAGTATAAGAAGTTAGTAGTAATAAGCGTTGTGACGAAGAGTAGCTGAAGGAATAGCTAGCTATTTA
69	LG01	100288491_C>T-14	100288491	14:C>T	30.445	Chrom.01	71	10774007	10773949	1.53e-21	100288491|F|0-14:C>T-14:C>T	TGCAGTTTGGTCAACTGTAGTTCCAAAAGAAATGCTTGTTGTTCGATGTAAATCTTTTACAGATCGGAA
70	LG01	100199686_G>A-42	100199686	42:G>A	30.673	Chrom.01	69	10285391	10285459	4.22e-27	100199686|F|0-42:G>A-42:G>A	TGCAGTTGAAATGGCTGACACACCAGAAACGTTAGTAGGTCAGTTGTAACAATATTTGTTATCATTTTT
71	LG01	100247487_G>A-5	100247487	5:G>A	30.885	Chrom.01	73	10895806	10895874	4.22e-27	100247487|F|0-5:G>A-5:G>A	TGCAGGATGTCTTCTTATCGTTTCAGACGGTTGGGAAGAGGCACTTTTCCCCTTTCTTTCGGGAAGTGC
72	LG01	100278769_G>A-58	100278769	58:G>A	31.327	Chrom.01	66	10133945	10134013	4.22e-27	100278769|F|0-58:G>A-58:G>A	TGCAGTGTAGCTCCCTTCCCAATAACCAACTTTATTAGGACAAGCAGATCAGTGAGGTGCCGTTTATCT
73	LG01	100277838_G>T-29	100277838	29:G>T	31.518	Chrom.01	68	10159890	10159822	4.22e-27	100277838|F|0-29:G>T-29:G>T	TGCAGATTTGGTTGCTGCACTTTCTTCTCGGCTTTGCTTGCCCAGGCATCTAAAGCATGTTCTCCCATT
74	LG01	100270739_A>G-8	100270739	8:A>G	31.754	Chrom.01	67	10137136	10137204	9.08e-29	100270739|F|0-8:A>G-8:A>G	TGCAGTATAACACCACATGTAAACAGTTACATCTGATAAGTTACAATGTGGCTATGCACCAAGTCTTTA
75	LG01	100265121_G>T-10	100265121	10:G>T	32.118	Chrom.01	77	11619720	11619788	4.22e-27	100265121|F|0-10:G>T-10:G>T	TGCAGTAACCGAAAAGTTCCAAAAGAGCAACTTATCTGAAAAGAATAATGTAAGATTATAGATGTCTTT
76	LG01	100197888_G>A-66	100197888	66:G>A	32.448	Chrom.01	70	10565977	10566045	9.08e-29	100197888|F|0-66:G>A-66:G>A	TGCAGTATACAACATCATGAAATCAGTGGTGCAAATACACTTTTAGAATAAAATTTTTTATTAGTGGTG
77	LG01	100285380_C>A-18	100285380	18:C>A	33.401	Chrom.01	81	13051426	13051494	9.08e-29	100285380|F|0-18:C>A-18:C>A	TGCAGCAATAAATCACATCGAAATCAACAGATCCTCCACTGTACCAAATAGGTGGCACTCGTCCGATTA
78	LG01	100225353_C>T-57	100225353	57:C>T	33.714	Chrom.01	79	12470429	12470497	9.08e-29	100225353|F|0-57:C>T-57:C>T	TGCAGACGGAGGTCCACCAGCAGATGAAGATGGTGAAGAAGCAAGTCAAGAAAGCACCAAGGAAGGTGG
79	LG01	100264183_C>T-17	100264183	17:C>T	34.001	Chrom.01	82	13137456	13137521	4.22e-27	100264183|F|0-17:C>T-17:C>T	TGCAGCAGCTTATGAATCCGTGGACAAAGTTTATTGTAATTATTGTATTCAGATGCTATTTTGTTACAG
80	LG01	100214460_C>T-55	100214460	55:C>T	34.382	Chrom.01	86	13429831	13429899	9.08e-29	100214460|F|0-55:C>T-55:C>T	TGCAGGGGCCACTTATCCTGGCCATCATATATAGTCCTAAATCATGTCAGTACTCCAAGAAGAAACTAT
81	LG01	100292566_C>G-33	100292566	33:C>G	34.71	Chrom.01	83	13424683	13424738	1.53e-21	100292566|F|0-33:C>G-33:C>G	TGCAGTTTGAGTTCAACCCTGCTTGTTCCCTGACTCTTTTTTGTCCTTCGTCTTTACAGATCGGAAGAG
82	LG01	100256229_A>T-39	100256229	39:A>T	35.044	Chrom.01	84	13428158	13428092	2.54e-24	100256229|F|0-39:A>T-39:A>T	TGCAGAATTCAAAAGCATCAAAATCTGAAACAAACATCAAAACCCATGGTGATTCATCACCTTACAGAT
83	LG01	100194958_T>C-45	100194958	45:T>C	35.37	Chrom.01	85	13428918	13428850	4.22e-27	100194958|F|0-45:T>C-45:T>C	TGCAGCTTTGTATTTTGATTGCTGTGAGGTGCATTCATGAATAGCTGGTCCATCTTTTGTGTGCAGCTG
84	LG01	100258817_C>A-21	100258817	21:C>A	35.532	Chrom.01	88	13479041	13479109	4.22e-27	100258817|F|0-21:C>A-21:C>A	TGCAGTCTAGAAAAGAAAATCCAAGTTTTCATGGAGAAAGAGTGACAAAGTTTTCTATGAATTGGGAAA
85	LG01	100232226_T>A-26	100232226	26:T>A	36.09	Chrom.01	80	12568273	12568233	3.34e-13	100232226|F|0-26:T>A-26:T>A	TGCAGACCAAGAGTGTTAGGAGGTCATGGGTGATAAATTTACAGATCGGAAGAGCGGTTCAGCAGGAAT
86	LG01	100209830_A>G-6	100209830	6:A>G	36.459	Chrom.01	87	13458681	13458749	9.08e-29	100209830|F|0-6:A>G-6:A>G	TGCAGAATCCTATATCCAAAGACCAGAACACCACTCTAGATAACACCCGAGCGAGCATAAACTTATTGA
87	LG01	100258644_G>T-52	100258644	52:G>T	37.473	Chrom.01	90	14548347	14548279	9.08e-29	100258644|F|0-52:G>T-52:G>T	TGCAGTATTTTTTGTCATTACCCATTATTTTTCATCATGACACTCTTCTAAAGCTATCATGATCGCGAT
88	LG01	100283257_C>T-18	100283257	18:C>T	37.649	Chrom.01	92	14775199	14775267	4.22e-27	100283257|F|0-18:C>T-18:C>T	TGCAGCAAAGGCTATACCCGTAGGTAAACCCACGCAACAGCATCACGTGTAGCTCAGCTGTGTAAGCAT
89	LG01	100232654_A>C-33	100232654	33:A>C	37.848	Chrom.01	95	14998706	14998746	3.34e-13	100232654|F|0-33:A>C-33:A>C	TGCAGATATAGAAGCAATCTATACGCATGGATCAGAAGTTACAGATCGGAAGAGCGGTTCAGCAGGAAT
90	LG01	100160130_C>T-58	100160130	58:C>T	38.261	Chrom.01	99	15553682	15553614	9.08e-29	100160130|F|0-58:C>T-58:C>T	TGCAGAAAAAAGAGATGAGAAAGAAAGGCACCGATAACTTCTGCTCCTATGCTTTTTACGCAGTTTCAA
91	LG01	100258566_G>A-45	100258566	45:G>A	38.469	Chrom.01	96	15384349	15384417	9.08e-29	100258566|F|0-45:G>A-45:G>A	TGCAGTATAAGGTATACACGAGATATACAAACTTACAAAGCAGGCGTACAAATGCAGTATCAAGTAGTG
92	LG01	100245462_C>G-29	100245462	29:C>G	38.651	Chrom.01	98	15552937	15552994	5.5e-21	100245462|F|0-29:C>G-29:C>G	TGCAGTACTATATGGCTCGAAGTGCTGAGCAATAAAGATAGTATATGAAAACAAATTACAGATCGGAAG
93	LG01	100242863_G>A-40	100242863	40:G>A	38.701	Chrom.01	101	15557198	15557252	5.5e-21	100242863|F|0-40:G>A-40:G>A	TGCAGAACCACCTCATTATTTGTAATTTTTGATCTAAAATGCATGCAAGCTTTTACAGATCGGAAGAGC
94	LG01	100248293_C>T-37	100248293	37:C>T	38.885	Chrom.01	100	15554190	15554258	9.08e-29	100248293|F|0-37:C>T-37:C>T	TGCAGATTACAATCAACGTTCATGCATCTCTCACATACATCCTTATGGACATGGGAGTAAATATGATTC
95	LG01	100256675_C>T-37	100256675	37:C>T	39.079	Chrom.01	103	15777670	15777738	9.08e-29	100256675|F|0-37:C>T-37:C>T	TGCAGATCTGGTATGCCATGTGGCATTAGTTATTTATCTCGTAACTCCATCCTGAGTCCCGTGAATTGC
96	LG01	100268866_C>T-48	100268866	48:C>T	39.259	Chrom.01	102	15608324	15608256	4.22e-27	100268866|F|0-48:C>T-48:C>T	TGCAGAAGCCTACACCAACATTCCCCACAGACCAGTGAGGGATAAGTCCTACCAAGATCTGCTCAGGGA
97	LG01	100248180_G>T-44	100248180	44:G>T	39.454	Chrom.01	91	14741491	14741423	9.08e-29	100248180|F|0-44:G>T-44:G>T	TGCAGATCTTCGGAAGATTTATGGTATAACGCCGGTCGATGCTTGATATCGAACTACCACCAATTGCAG
98	LG01	100215090_C>T-21	100215090	21:C>T	39.843	Chrom.01	105	15847582	15847514	9.08e-29	100215090|F|0-21:C>T-21:C>T	TGCAGTAAACTAATACCTTTACGAATATGGATGTCAGAGATGTTTACATATACGGCACTTGCAAGTTTC
99	LG01	100264966_G>T-55	100264966	55:G>T	39.998	Chrom.01	106	15850685	15850753	4.22e-27	100264966|F|0-55:G>T-55:G>T	TGCAGGTCGAATATCAGGTGGACCATCTACTGACCGACTAACAGGAGGTTGTACAGAAGCTGTCTCCAT
100	LG01	100277541_G>A-55	100277541	55:G>A	40.234	Chrom.01	104	15787859	15787791	4.22e-27	100277541|F|0-55:G>A-55:G>A	TGCAGAGATACAAAATGAAATTATGTGGTCTAGATTTGCATAATGTTATCTTGCTGGTGATAGAAGAGA
101	LG01	100256769_C>T-57	100256769	57:C>T	40.461	Chrom.01	107	15942536	15942468	4.22e-27	100256769|F|0-57:C>T-57:C>T	TGCAGATGTATTCCCCCTTTTGGCTGGTACACTTACTCTTATTTCTCACCTTCCCAGCGAGAGCAAGAA
102	LG01	100283759_C>G-44	100283759	44:C>G	40.702	Chrom.01	108	16079160	16079092	4.22e-27	100283759|F|0-44:C>G-44:C>G	TGCAGTAACTGCTTACTTGTTACAGATAGAAGAGGCAGAAGAAGCACATTACTAATGTTCATTGCATGG
103	LG01	100269283_A>G-8	100269283	8:A>G	40.846	Chrom.01	109	16109224	16109156	4.22e-27	100269283|F|0-8:A>G-8:A>G	TGCAGATCAACACCGAGTTTGTTGAAATACTTGCATTCAGGTATCAGTTCATATTTAGGTTTTCTCATA
104	LG01	100211639_A>T-34	100211639	34:A>T	41.215	Chrom.01	89	14402380	14402448	4.22e-27	100211639|F|0-34:A>T-34:A>T	TGCAGCAAGGTACAGTATATGGAATTGCATGATTAGCAACAATTTGGGCTGTTCCGTATGTGGTTCATG
105	LG01	100163753_T>C-50	100163753	50:T>C	41.584	Chrom.01	97	15414473	15414405	9.08e-29	100163753|F|0-50:T>C-50:T>C	TGCAGATCCTGAGTAAGTTGTTGCACTTTTGAGATGAGTTCCTGTCTCGCTGCAATCAAGCTTTGAGCT
106	LG01	100239331_A>G-24	100239331	24:A>G	41.789	Chrom.01	93	14797909	14797977	9.08e-29	100239331|F|0-24:A>G-24:A>G	TGCAGCTAAACTATTCTGGAAACAAATTACATAGCAAGCAAGCTAACACATTCAAGCATTGGATTACTT
107	LG01	100247976_A>G-22	100247976	22:A>G	42.334	Chrom.01	110	16121470	16121402	4.22e-27	100247976|F|0-22:A>G-22:A>G	TGCAGAGTGCAGACTTGTTTCTATGACAAGATTTGTCTCACAATCTGATATTAGTTAGAAGTCAATCAT
108	LG01	100278605_C>T-10	100278605	10:C>T	42.71	Chrom.01	115	17247731	17247663	9.14e-24	100278605|F|0-10:C>T-10:C>T	TGCAGTCCCACCGATAGGGAATACACCTCCTTTATTTTCTTGCAAATTAGAGTGCTCATGCGAGCATGG
109	LG01	100276080_C>T-6	100276080	6:C>T	42.893	Chrom.01	113	16764791	16764755	2.6e-09	100276080|F|0-6:C>T-6:C>T	TGCAGCCATTGCTGTGTTTTCTTTTTGCTTTTTTTTACAGATCGGAAGAGCGGTTCAGCAGGAATGCCG
110	LG01	100231001_T>A-19	100231001	19:T>A	43.278	Chrom.01	114	16770840	16770908	9.08e-29	100231001|F|0-19:T>A-19:T>A	TGCAGTTTTTGAGGAACCATTAGTTTCAGGCAACGAACACATCAAAAAACAAGAGAAAATGGACATGGC
111	LG01	100198485_G>A-20	100198485	20:G>A	43.583	Chrom.01	94	14808049	14807981	4.22e-27	100198485|F|0-20:G>A-20:G>A	TGCAGTCTAGAACTGGACATGCTGGTCAAGAAAATAGTGTCAGGGAGCCTCCCTTGTTGAGCACAACTA
112	LG01	100193562_T>C-17	100193562	17:T>C	44.314	Chrom.01	78	11621462	11621530	9.08e-29	100193562|F|0-17:T>C-17:T>C	TGCAGCCCAGGCTAACATGCCACTCCATTACAAAGTCTGTTTTGATGTGTAAGAACCACGAGAACTGCC
113	LG01	100261701_C>G-37	100261701	37:C>G	44.812	Chrom.01	112	16712300	16712253	1.99e-15	100261701|F|0-37:C>G-37:C>G	TGCAGGTTGGAAAATCAATACATAAATCCAAACAGATCATGAAATTTACAGATCGGAAGAGCGGTTCAG
114	LG01	100174510_C>A-68	100174510	68:C>A	45.292	Chrom.01	111	16338478	16338545	3.27e-28	100174510|F|0-68:C>A-68:C>A	TGCAGTTCTGTAAATTTTTGTACAATATAAAGAAGGCTTTGAGAGCCTGTCAACCAAGCCACCCATGTC
115	LG01	100224842_A>T-25	100224842	25:A>T	46.298	Chrom.01	116	17247805	17247873	4.22e-27	100224842|F|0-25:A>T-25:A>T	TGCAGAACTAAAGTGGAACATTCAAAATTAGCGTATACAAAGGACTGTTTATCCGGGAAACCAAACGGC
116	LG01	100258405_A>G-16	100258405	16:A>G	49.059	Chrom.01	125	18388943	18388875	4.22e-27	100258405|F|0-16:A>G-16:A>G	TGCAGTAACAAGATGCAGAAGCTACTCTCATCACCGAACTAAACTTTAGTCAGAAAATAAAATAACTTT
117	LG01	100214348_C>T-18	100214348	18:C>T	49.651	Chrom.01	123	18247534	18247602	4.22e-27	100214348|F|0-18:C>T-18:C>T	TGCAGGGAATTGCATTTTCCCCTGTTCTGATCTATATGTTTTGGGAATTTTGAACTGTAGCTGGTAATG
118	LG01	100246271_G>A-26	100246271	26:G>A	49.964	Chrom.01	121	17760711	17760766	1.53e-21	100246271|F|0-26:G>A-26:G>A	TGCAGTTTCTGCTCTTGCACAGCAAGGGTTGATGCCGGTTATTTCTCCTAGGTTTACAGATCGGAAGAG
119	LG01	100215389_T>A-6	100215389	6:T>A	50.499	Chrom.01	122	17778563	17778631	9.08e-29	100215389|F|0-6:T>A-6:T>A	TGCAGTTGCATTGATGCATACTTCACATGCATAACATTGAAAAGATTACTTACGAAAAGCAGCTGAAAG
120	LG01	100239346_A>T-32	100239346	32:A>T	50.966	Chrom.01	120	17744827	17744759	9.08e-29	100239346|F|0-32:A>T-32:A>T	TGCAGCTAATAAACATAAACACTCTATGACTAAGAGAGAGAGCCCAAGCAAGCGTGTATTTAGTCCAAG
121	LG01	100217218_C>G-24	100217218	24:C>G	51.889	Chrom.01	126	18760914	18760846	4.22e-27	100217218|F|0-24:C>G-24:C>G	TGCAGTTTTCATGGGGATGTGTCTCTGTGTGTGTGTGTGGATGCAAGATGCATATTTTGATAGAATATA
122	LG01	100248806_T>C-66	100248806	66:T>C	53.032	Chrom.01	127	18785955	18785890	4.22e-27	100248806|F|0-66:T>C-66:T>C	TGCAGCATTCACTTGAACTAAGATATATGAATTTTCTTTGTTCTAAATGTCAAAGATGGATCCTATTTC
123	LG01	100247868_T>A-25	100247868	25:T>A	54.182	Chrom.01	117	17487181	17487249	9.08e-29	100247868|F|0-25:T>A-25:T>A	TGCAGAGCAGGTAGCTCGAATCCCATTTCCACCCTCTCTTTCTGAAATTATCAAAATTATCGATTTCAT
124	LG01	100212847_C>T-35	100212847	35:C>T	54.884	Chrom.01	124	18267876	18267808	9.08e-29	100212847|F|0-35:C>T-35:C>T	TGCAGCTACAGCACTCTTCCTTTGTATGCTATTGTCACACAGGTTAGTCATACATCCTTTTTGTTTAGA
125	LG01	100193805_T>C-8	100193805	8:T>C	55.069	Chrom.01	118	17499564	17499632	4.22e-27	100193805|F|0-8:T>C-8:T>C	TGCAGCCTTCTTCCTGGTGTAAGTATGCTTGTTTATGTCAACGATCGGCATTCTCTTGATGAGAGGTTT
126	LG01	100212784_G>C-16	100212784	16:G>C	56.053	Chrom.01	119	17516447	17516515	9.08e-29	100212784|F|0-16:G>C-16:G>C	TGCAGCGTGCCATTCTGCATTCATGGGAATGAGGTTTCTACAAGTTATAAGCTGAGGATGAACGTTTAC
127	LG01	100237259_A>G-48	100237259	48:A>G	57.158	Chrom.01	128	19206916	19206984	9.08e-29	100237259|F|0-48:A>G-48:A>G	TGCAGAAATGCTGGATCTTGATATTTGTCAGCTGTTTCATGGCACTTGAAACCATTGGCTTGGGAATTT
128	LG01	100275996_A>C-9	100275996	9:A>C	57.95	Chrom.01	129	19609046	19609100	1.19e-17	100275996|F|0-9:A>C-9:A>C	TGCAGCACAAAATGTAGATAAGCATACCTGTCTAATCTTCTGCAATAATTTACAGATCGGAAGAGCGGT
129	LG01	100289304_A>T-30	100289304	30:A>T	58.651	Chrom.01	130	19685552	19685620	9.08e-29	100289304|F|0-30:A>T-30:A>T	TGCAGTTGTAAACGGTACCTAACAAGACGCAAATCTGATTATTAGAATAAAATTTCTTGAGAGGAAATT
130	LG01	100242144_A>G-37	100242144	37:A>G	58.942	Chrom.01	131	20099695	20099763	4.22e-27	100242144|F|0-37:A>G-37:A>G	TGCAGTTTTTTGTACCTTTTTCATATCCATCGTTGCTAGAATTCTCTGAATGGAATTTTGCTTGATTCC
131	LG01	100294673_G>A-10	100294673	10:G>A	59.135	Chrom.01	132	20705674	20705611	5.46e-26	100294673|F|0-10:G>A-10:G>A	TGCAGCTGTAGCCGGTGGAGAAACCAACATTTCCATATGCACTGCATAGTTGGAGTGTTTGTTACAGAT
132	LG01	100271029_C>G-64	100271029	64:C>G	59.977	Chrom.01	134	21144151	21144083	9.08e-29	100271029|F|0-64:C>G-64:C>G	TGCAGTGCTGATTTTTAGCACATAACCCAGTCGGAAGCATACACATGGAACCAACTCAATGCAACTTTC
133	LG01	100258093_C>T-45	100258093	45:C>T	60.336	Chrom.01	133	20836335	20836267	9.08e-29	100258093|F|0-45:C>T-45:C>T	TGCAGGCTTCTTATTAGATTCCTACACAACAACACCATCAGCACACGTCAAAAGGGTAAGCCCTGAAGT
134	LG01	100274177_G>T-27	100274177	27:G>T	61.191	Chrom.01	135	21229572	21229504	9.08e-29	100274177|F|0-27:G>T-27:G>T	TGCAGCATTATCCATGTGCTAGAACATGATGGTTTCAGTACAACTAAAGATTTTTACATTTGTTTCATT
135	LG01	100203814_C>T-22	100203814	22:C>T	61.387	Chrom.01	136	21474319	21474372	9.21e-19	100203814|F|0-22:C>T-22:C>T	TGCAGATTATCAACCCTTTATGCAGTAATTCAAAGGAGTCTATCAAAGTTTTTACAGATCGGAAGAGCG
136	LG01	100195620_G>C-68	100195620	68:G>C	61.795	Chrom.01	137	21511495	21511428	3.27e-28	100195620|F|0-68:G>C-68:G>C	TGCAGGATCGTGGGTGGGGAGCAGCAGGCAGGCCATTGCTTAGCTTGTGTTTGGTCCCCGTGACCTTTG
137	LG01	100115493_C>A-17	100115493	17:C>A	62.93	Chrom.01	140	22133980	22134048	4.22e-27	100115493|F|0-17:C>A-17:C>A	TGCAGAGCATTCTCCAGCAACTGTTTCTCCACAAGATCAAGAAAATGGAATCAAATTACCTAATCAGAG
138	LG01	100285217_T>A-66	100285217	66:T>A	63.72	Chrom.01	144	23154878	23154810	9.08e-29	100285217|F|0-66:T>A-66:T>A	TGCAGACTGGATCACTTTTTCTACGCTTCTGTCTTTTTCTTGTTTGGTTGTTATTTAGGATGTATTTGA
139	LG01	100257163_G>A-47	100257163	47:G>A	64.169	Chrom.01	141	22436880	22436948	4.22e-27	100257163|F|0-47:G>A-47:G>A	TGCAGCAGGAAAATGTTCAGGGAATTTTAGCAATAACATATTAGTCTGCTGTATCTTTTAGGGCCTCTT
140	LG01	100269481_C>T-49	100269481	49:C>T	64.494	Chrom.01	146	23230885	23230953	4.22e-27	100269481|F|0-49:C>T-49:C>T	TGCAGATTCTTTGAAAGAGGTCATTATAGTTCAAGTACCAGAAAGGCTTCCATCAAATGAACTTTGTCA
141	LG01	100277409_G>A-35	100277409	35:G>A	64.808	Chrom.01	143	23019924	23019990	2.54e-24	100277409|F|0-35:G>A-35:G>A	TGCAGAATATTGATTTAGAAATGTCTCTCTCATTCGAAGACTGAGAGCTCTTTATCAGACATGATTACA
142	LG01	100258626_T>G-17	100258626	17:T>G	65.377	Chrom.01	147	23283092	23283159	7.07e-25	100258626|F|0-17:T>G-17:T>G	TGCAGTATTGAATCTTGTATCCACCATATAAATGAAACTCTAAATTGGACGCCCTTCATCTTGTGCGAG
143	LG01	100250009_T>C-66	100250009	66:T>C	66.113	Chrom.01	138	21823166	21823234	9.08e-29	100250009|F|0-66:T>C-66:T>C	TGCAGGGTGCAAGGTATCCACAAGGCTATCATTGAGTCGGGCGGTTGATAAACCTCCCAACGCTTCTAA
144	LG01	100241117_T>A-52	100241117	52:T>A	66.744	Chrom.01	145	23212698	23212630	9.08e-29	100241117|F|0-52:T>A-52:T>A	TGCAGTCACTTGGGCGACTCCACCAATTGCTTCCCATTGAGGCGAGGTAGTTTGGGTGGCTCATACTTC
145	LG01	100238546_G>A-48	100238546	48:G>A	67.345	Chrom.01	139	22099723	22099791	4.22e-27	100238546|F|0-48:G>A-48:G>A	TGCAGCAAACAACATTTCTCTCATGACTCAAGTCATGTAATAGTGTGTGACTTCTCGTAGGCAGGTGTT
146	LG01	100264568_G>A-28	100264568	28:G>A	67.928	Chrom.01	150	23461981	23462049	4.22e-27	100264568|F|0-28:G>A-28:G>A	TGCAGCTGAGCACAACGGAGCTCTTATTGCCTACCAGCAGTAACTCGAAGGGATGTATCTTGCTTCTTA
147	LG01	100191135_A>G-40	100191135	40:A>G	68.329	Chrom.01	149	23412175	23412243	4.22e-27	100191135|F|0-40:A>G-40:A>G	TGCAGATAAAATAAACAATTGCTGCTAGAGTTGGAAATGAACCGAACACAAGCCAAGCCAGGCCTAGCT
148	LG01	100248116_T>A-5	100248116	5:T>A	69.509	Chrom.01	148	23293922	23293854	9.08e-29	100248116|F|0-5:T>A-5:T>A	TGCAGTTCAGAGTATCATGATTATCAACTGATTTGATTGATAAGCAAACCTGTGCTGCCAATACCAAAA
149	LG01	100113546_G>A-28	100113546	28:G>A	70.204	Chrom.01	142	22961307	22961375	9.08e-29	100113546|F|0-28:G>A-28:G>A	TGCAGAACTTGTTTGTGATGGAAGGGACGGGCATCCCCACATTCATACCTGTATGTCCATAAGAATATT
150	LG01	100246954_A>T-8	100246954	8:A>T	71.197	Chrom.01	158	25554259	25554296	1.55e-11	100246954|F|0-8:A>T-8:A>T	TGCAGCAGAGCCTCTTCATCTATTTCTCTTGAATATTACAGATCGGAAGAGCGGTTCAGCAGGAATGCC
151	LG01	100251339_A>C-8	100251339	8:A>C	71.702	Chrom.01	160	25671500	25671432	9.08e-29	100251339|F|0-8:A>C-8:A>C	TGCAGTTGATTGCCACCACCATTGCAGTCATGGACAACTATTGCTCTCAGCCACATATTGAAATTTCTT
152	LG01	100257123_T>C-58	100257123	58:T>C	72.547	Chrom.01	157	24764914	24764982	4.22e-27	100257123|F|0-58:T>C-58:T>C	TGCAGCAGAAAGATTGTTTGCTTGCATTACTCTTCTGTCTAAAGCACTAATTCATGCATGAACACAACC
153	LG01	100267649_A>T-26	100267649	26:A>T	73.018	Chrom.01	156	24715234	24715176	3.29e-23	100267649|F|0-26:A>T-26:A>T	TGCAGGTTGTACGCTAACTGGAAGGGAACTCCGTAACAGAACTTGCCCATGTTGCCTTACAGATCGGAA
154	LG01	100209453_G>A-26	100209453	26:G>A	73.895	Chrom.01	152	24080632	24080564	4.22e-27	100209453|F|0-26:G>A-26:G>A	TGCAGAACCAGCAACTTTTGCTTGACGTGACTCATTGAAACGCTTTTCAGAAGCCTCAATTATTGAATC
155	LG01	100283906_T>A-41	100283906	41:T>A	74.343	Chrom.01	154	24209947	24210015	9.08e-29	100283906|F|0-41:T>A-41:T>A	TGCAGTGCGACTTTTGCACCATAGCATTTATCTCGGAGACCTTTGTGAAAAATACCTGAATATGTTTTA
156	LG01	100249137_C>G-38	100249137	38:C>G	74.994	Chrom.01	155	24452956	24452888	9.08e-29	100249137|F|0-38:C>G-38:C>G	TGCAGCTATTTGTAACTAGAAGGCCTTTGGACATGTTCCAATTCCATGTTATGCCGTTTTGCTCTTCGT
157	LG01	100212081_T>C-28	100212081	28:T>C	75.725	Chrom.01	161	25961108	25961040	4.22e-27	100212081|F|0-28:T>C-28:T>C	TGCAGCATCACAAAGGAGAGATCCCAAGTTTCAACAAGAAAAAGAAGTTGCTTTACCAACCAATCTGTG
158	LG01	100212912_T>C-61	100212912	61:T>C	76.193	Chrom.01	159	25561951	25562019	9.08e-29	100212912|F|0-61:T>C-61:T>C	TGCAGCTAGGATAAGGAGAATTTTTCCTGCTTGACCTTCCATAAAATGTGAATTCTCACAGTGCTCTGT
159	LG01	100288433_T>A-10	100288433	10:T>A	76.589	Chrom.01	162	26658894	26658836	1.53e-21	100288433|F|0-10:T>A-10:T>A	TGCAGTCTTGTGGAGCCCTCTGGGCAAATCGTGGCATGTAAAAGTTCATGGAAATTTTACAGATCGGAA
160	LG01	100268992_G>A-34	100268992	34:G>A	78.236	Chrom.01	167	28513810	28513742	4.22e-27	100268992|F|0-34:G>A-34:G>A	TGCAGACAAGTGGGTGGACTCAAACTCGACGTCCGGCGGCTATTTATCTTATTATCTTGTAAAGATATT
161	LG01	100182957_G>A-38	100182957	38:G>A	79.766	Chrom.01	169	28763911	28763960	1.54e-16	100182957|F|0-38:G>A-38:G>A	TGCAGCTAAACCGACCTGCACACGAAAGGCCCAAGAATGGTGGCAAATTACAGATCGGAAGAGCGGTTC
162	LG01	100261587_G>C-38	100261587	38:G>C	80.104	Chrom.01	170	28898602	28898660	1.53e-21	100261587|F|0-38:G>C-38:G>C	TGCAGGTATATCCTTTTGTTAGTCGGTTCCACCTTTTTGACTTTGAATAACTTTCTTTACAGATCGGAA
163	LG01	100227262_A>T-40	100227262	40:A>T	80.637	Chrom.01	168	28726192	28726260	9.08e-29	100227262|F|0-40:A>T-40:A>T	TGCAGCCCTCAGTTTGAACAACATTAGGGCTGTCAAATGCAACGACATCTCGTAGAGGATAGCTTCTAG
164	LG01	100247070_G>A-15	100247070	15:G>A	81.557	Chrom.01	164	27575126	27575194	4.22e-27	100247070|F|0-15:G>A-15:G>A	TGCAGAGCAAATTCCGCAATAGGCTTCACATCCCTTGCTCCTTGATAATCTACTGGAGGCTTACCAGGT
165	LG01	100250594_G>A-13	100250594	13:G>A	81.796	Chrom.01	165	27611853	27611785	1.97e-25	100250594|F|0-13:G>A-13:G>A	TGCAGTATCTACTGCAATGGTGGCAGATAGGGATGATAATCGGGTCGGATCAAATCATAAATGGATCGG
166	LG01	100279910_C>T-9	100279910	9:C>T	82.848	Chrom.01	166	27614701	27614752	1.19e-17	100279910|F|0-9:C>T-9:C>T	TGCAGTTCACCTAAGACAATTTCTTATCACTTTTCATGGGGTGAATAAGTTACAGATCGGAAGAGCGGT
167	LG01	100266400_G>A-27	100266400	27:G>A	83.514	Chrom.01	171	29156967	29156909	3.29e-23	100266400|F|0-27:G>A-27:G>A	TGCAGAAAGAAGCATGCCTATCAGGGTGAAAGTACAAAATAACAACATATGTTCAATTACAGATCGGAA
168	LG01	100164256_C>T-55	100164256	55:C>T	84.049	Chrom.01	163	26980905	26980973	4.22e-27	100164256|F|0-55:C>T-55:C>T	TGCAGATTAGAAATCTCAGCATATTCTGTCATGGATAACCGCTCTTGACACTTTCCATCAACCGCATCA
169	LG01	100227691_C>T-7	100227691	7:C>T	87.268	Chrom.01	174	32236258	32236326	4.22e-27	100227691|F|0-7:C>T-7:C>T	TGCAGCTCGCAGAACTATGATGCAATGATAGAGGTGATAAATGAAAACCTGAAAATAAATAATATACTT
170	LG01	100244823_C>T-32	100244823	32:C>T	89.69	Chrom.01	172	31619478	31619441	7.22e-10	100244823|F|0-32:C>T-32:C>T	TGCAGGATCCATGGCCGCCAAGGCAGTTGTCACGGTTACAGATCGGAAGAGCGGTTCAGCAGGAATGCC
171	LG01	100257842_C>T-37	100257842	37:C>T	90.761	Chrom.01	176	33179400	33179332	9.08e-29	100257842|F|0-37:C>T-37:C>T	TGCAGGAATGATTTAGAAGATCCAAAACTAAAAACAACGGTATTTACTAGCAACAACATAATGAAGGCA
172	LG01	100262475_C>T-11	100262475	11:C>T	91.529	Chrom.01	175	33026484	33026444	1.55e-11	100262475|F|0-11:C>T-11:C>T	TGCAGTTGTATCGGGTTCTAAATAGTACTAAAGTTTACTTACAGATCGGAAGAGCGGTTCAGCAGGAAT
173	LG01	100288351_A>G-9	100288351	9:A>G	92.475	Chrom.01	173	31959550	31959605	7.12e-20	100288351|F|0-9:A>G-9:A>G	TGCAGGTGGAATTTTCTTGAGCCCAACACACGTGAAGCCAGACTTGGATTTTCTTACAGATCGGAAGAG
174	LG01	100256987_C>G-5	100256987	5:C>G	93.191	Chrom.01	178	34756045	34755977	4.22e-27	100256987|F|0-5:C>G-5:C>G	TGCAGCAACTATGTAGCATTGAATGGGTGTTGTAAGATATATGAGATGCAGATGAGTTTGGCGATGAAA
175	LG01	100277703_T>A-35	100277703	35:T>A	93.855	Chrom.01	177	34438795	34438727	1.97e-25	100277703|F|0-35:T>A-35:T>A	TGCAGATCCATGTCGGTACGACACTTCATCAAACTTACTCTTGAAAGTTTCCTATCTTTTTATTTTCTG
176	LG01	100239510_G>A-41	100239510	41:G>A	94.359	Chrom.01	179	34784832	34784900	1.97e-25	100239510|F|0-41:G>A-41:G>A	TGCAGCTGATTTCCAAACAAGGGAATAAGAAGAAAAAATGAGGAGCATGCAATCAATCTTATCGATCGA
177	LG01	100241918_T>C-46	100241918	46:T>C	95.964	Chrom.01	180	34964489	34964421	4.22e-27	100241918|F|0-46:T>C-46:T>C	TGCAGTTGATTGAATTCACTAAGTTACTTTGGTAAGATTTTGAAGGTGCAGCTGATTTATGAGCATGCA
178	LG01	100228571_C>T-44	100228571	44:C>T	96.328	Chrom.01	182	35687208	35687140	4.22e-27	100228571|F|0-44:C>T-44:C>T	TGCAGGCCATTGTTGGTGAGCCAACTATGGCAAGGACTCAGGTTCCTCTTTCTCCTGACCGAACATTTT
179	LG01	100226344_T>C-50	100226344	50:T>C	97.474	Chrom.01	181	35005604	35005536	9.08e-29	100226344|F|0-50:T>C-50:T>C	TGCAGATTTGGCAATTTCCCCAGCATCACCATCAGTTCTTGCTATAGTCTTGATCCATGCAATACTATC
180	LG01	100290516_C>A-12	100290516	12:C>A	98.217	Chrom.01	183	36230302	36230349	1.99e-15	100290516|F|0-12:C>A-12:C>A	TGCAGACAACTTCTTGTCTTCGTCTATTAGAAAGTTAGAATCCAGTTACAGATCGGAAGAGCGGTTCAG
181	LG01	100213083_G>A-37	100213083	37:G>A	98.801	Chrom.01	184	36358717	36358785	9.08e-29	100213083|F|0-37:G>A-37:G>A	TGCAGCTCTCTCGTTAGTTCTCAGATTATCACCGCCCGCTCCTGAACCCTGAACCCTAAACCCTAATCT
182	LG01	100254290_G>T-41	100254290	41:G>T	99.494	Chrom.01	185	36376749	36376800	1.19e-17	100254290|F|0-41:G>T-41:G>T	TGCAGTAATCTGTTATATAACTGAATTTGTTGGGATGTATCGATTGAAGTTACAGATCGGAAGAGCGGT
183	LG01	100226322_T>C-51	100226322	51:T>C	100.877	Chrom.01	186	36454205	36454273	1.97e-25	100226322|F|0-51:T>C-51:T>C	TGCAGATTGTTTTATGTACAGAGTATATTCCCCTTCCATCAAGAGATGCACTCTATGCCTTGTAGCGTG
184	LG01	100271133_T>C-43	100271133	43:T>C	102.829	Chrom.01	187	36812351	36812419	9.08e-29	100271133|F|0-43:T>C-43:T>C	TGCAGTTAGCTTGTGAAAAAGTGATGGTTTTGTGATTCATTGCTGGACATTGTTTAGTAAATCTGAATA
185	LG01	100250268_T>G-9	100250268	9:T>G	104.185	Chrom.01	189	38299665	38299597	4.22e-27	100250268|F|0-9:T>G-9:T>G	TGCAGGTTCTTAGCCTGCCTCAAATGTACAAACGTGAAGGCTGCTTCCCCTTGAAGCACCACATAATTT
186	LG01	100265878_G>A-61	100265878	61:G>A	104.775	Chrom.01	191	39039305	39039237	9.08e-29	100265878|F|0-61:G>A-61:G>A	TGCAGTTGGTCCAGTCATAGCTCGTGCAATTACACCAGTTATTGAAAAAACAATTTCTTCCGCAATAAC
187	LG01	100257790_C>T-32	100257790	32:C>T	105.152	Chrom.01	192	39206548	39206616	4.25e-22	100257790|F|0-32:C>T-32:C>T	TGCAGCTTTTCTGCACCACCATCCTTACACTTCCCTCCTGCATCTTCGGTGGCCCATAGAGAAGATTTT
188	LG01	100257127_A>T-33	100257127	33:A>T	105.769	Chrom.01	190	38934990	38935058	9.08e-29	100257127|F|0-33:A>T-33:A>T	TGCAGCAGACGTCGAAGCAATTTAGATTTTGGAAAGCAAAAACTAAAACACTTGAAACACCTAAGGTAG
189	LG01	100228185_G>A-41	100228185	41:G>A	106.325	Chrom.01	193	39832990	39832922	4.22e-27	100228185|F|0-41:G>A-41:G>A	TGCAGGACAACTCTAGAATCGGCGACCGGAAGATCACCTCGGGAGCCCAGCGGAGTGGTGTTAGCACCA
190	LG01	100220898_C>A-30	100220898	30:C>A	107.339	Chrom.01	188	38197556	38197603	4.28e-17	100220898|F|0-30:C>A-30:C>A	TGCAGCGGCAACGTTTTGGCTTTTGCAATTCGTTTCGTGATAAAATTACAGATCGGAAGAGCGGTTCAG
191	LG01	100272283_C>A-30	100272283	30:C>A	107.962	Chrom.01	194	40204502	40204461	9.27e-14	100272283|F|0-30:C>A-30:C>A	TGCAGCCAAAACTTGAAATGGGCCTTTATGCAATGACAATTACAGATCGGAAGAGCGGTTCAGCAGGAA
192	LG01	100289063_A>C-62	100289063	62:A>C	108.59	Chrom.01	195	40658740	40658805	1.97e-25	100289063|F|0-62:A>C-62:A>C	TGCAGGTGTTGCAATTGGGTTGCATCTCTCCCAATTTGTGATACTTATATGGGTTCTATTGCATTACAG
193	LG01	100227766_G>A-56	100227766	56:G>A	110.548	Chrom.01	196	42456241	42456173	9.08e-29	100227766|F|0-56:G>A-56:G>A	TGCAGCTGACGAGCCCACCACCAAAGAAGGCGACTCCACGAACATAGTCGAATGGTGACCAGTAATTAG
194	LG01	100250800_T>C-10	100250800	10:T>C	111.708	Chrom.01	197	43753996	43753928	9.08e-29	100250800|F|0-10:T>C-10:T>C	TGCAGTCCCATGACCAGTAGAGTCATACATGGATATTATGTTATGGCGTGTTAGTTCCTTTTTGTGTCA
195	LG01	100265099_T>A-6	100265099	6:T>A	112.602	Chrom.01	198	44623889	44623823	1.17e-27	100265099|F|0-6:T>A-6:T>A	TGCAGGTTTGCAAGGGGATGAAGTTGGCAGCAGCAGTATGATATGCCATGGTCAATCTTTAGGGTCGAG
196	LG01	100257295_C>T-25	100257295	25:C>T	113.928	Chrom.01	200	45233389	45233321	4.22e-27	100257295|F|0-25:C>T-25:C>T	TGCAGCCAAAATCTGTAGATATGGGCATGCAGGAAAGTGAGGGGTGGGAAGGACCGCATAATTTTGGAA
197	LG01	100272645_G>A-24	100272645	24:G>A	114.841	Chrom.01	199	45142556	45142527	4.35e-07	100272645|F|0-24:G>A-24:G>A	TGCAGGTATGTTTTTTGCGGTCTCGTATTACAGATCGGAAGAGCGGTTCAGCAGGAATGCCGAGACCGA
198	LG01	100166065_T>G-8	100166065	8:T>G	115.889	Chrom.01	212	53984474	53984406	4.22e-27	100166065|F|0-8:T>G-8:T>G	TGCAGCATTCAACTTGGATCCAATAATCCACGAATGGGTGATATGAATGCTAAGAAAACACTTTTTTTT
199	LG01	100269805_A>G-21	100269805	21:A>G	116.986	Chrom.01	202	47733925	47733857	9.08e-29	100269805|F|0-21:A>G-21:A>G	TGCAGCCAGGCTTTTGCTTTCACACGTAGAACATCACAATTTGGAGTGGTTTAGGTTGGGTCTCGCCAT
200	LG01	100258947_A>G-14	100258947	14:A>G	117.225	Chrom.01	203	48909681	48909613	9.08e-29	100258947|F|0-14:A>G-14:A>G	TGCAGTGCAAAATCAAAAGTCATGTAGGGCCTAAAGCAATGAAGGTAGGCATGTAAATGAACCAATCAT
201	LG01	100275810_G>T-26	100275810	26:G>T	118.286	Chrom.01	201	46975825	46975865	3.34e-13	100275810|F|0-26:G>T-26:G>T	TGCAGACCAACGAATCTCTCTCCACAGATAAATATTCTTTACAGATCGGAAGAGCGGTTCAGCAGGAAT
202	LG01	100260382_G>C-12	100260382	12:G>C	119.938	Chrom.01	204	49547331	49547371	3.34e-13	100260382|F|0-12:G>C-12:G>C	TGCAGAGGGTAAGAAAAGTGAACGTCTATATTTATTTTTTACAGATCGGAAGAGCGGTTCAGCAGGAAT
203	LG01	100258078_G>C-9	100258078	9:G>C	121.154	Chrom.01	205	51729809	51729748	3.29e-23	100258078|F|0-9:G>C-9:G>C	TGCAGGCTGGCTCATGTGCATTTGTCGCTTTCCGTTGGGACCAATCAAATCCACCCAACTTACAGATCG
204	LG01	100267370_A>G-30	100267370	30:A>G	121.553	Chrom.01	208	51899559	51899605	1.54e-16	100267370|F|0-30:A>G-30:A>G	TGCAGGAATAACTCCAATGGAGCCCTTATCAGACCTGACAATGTTTACAGATCGGAAGAGCGGTTCAGC
205	LG01	100240968_A>T-46	100240968	46:A>T	121.991	Chrom.01	211	53837477	53837409	4.22e-27	100240968|F|0-46:A>T-46:A>T	TGCAGTATACCAGATTTGGGAAATGACAAACAGTATAGAAGACGCTAACTTCTGGTCATTTTATCCATT
206	LG01	100230446_G>A-13	100230446	13:G>A	122.672	Chrom.01	210	53409920	53409852	1.97e-25	100230446|F|0-13:G>A-13:G>A	TGCAGTTACGTGCGATTTAGAACTTTGAATGGTTTACAATTCACAAGGGCAGAGTTTGAATTGTATCAA
207	LG01	100279610_T>A-30	100279610	30:T>A	122.877	Chrom.01	207	51897695	51897649	3.34e-13	100279610|F|0-30:T>A-30:T>A	TGCAGGCAACTTATTTTGCCAACAGCAACATGTTCAAGCTCAAATTACAGATCGGAAGAGCGGTTCAGC
208	LG01	100247628_G>A-19	100247628	19:G>A	123.554	Chrom.01	213	54705053	54704985	9.08e-29	100247628|F|0-19:G>A-19:G>A	TGCAGACATGACACTCATAGTCTTGAGGGCATCACTATGTGATTAGGCAACTAATGCATCCTGATAGAG
209	LG01	100229551_C>T-20	100229551	20:C>T	123.86	Chrom.01	209	52598863	52598795	4.22e-27	100229551|F|0-20:C>T-20:C>T	TGCAGTATGGAAGGTGGTATCATACCACGATACTACTAAAGAAAGCCATTAGACTAGGAAGAAGGGACA
210	LG01	100274223_A>T-46	100274223	46:A>T	124.513	Chrom.01	206	51887438	51887506	4.22e-27	100274223|F|0-46:A>T-46:A>T	TGCAGCCATAAGTCACTGCTGGTTCAAACATGTTGTCAAGTATAAAAATGTTTCCTAAGCGATGAATCA
211	LG01	100192996_C>A-43	100192996	43:C>A	125.344	Chrom.01	215	56081681	56081613	9.08e-29	100192996|F|0-43:C>A-43:C>A	TGCAGCATAATCATGGGAATCATCATCCCTGCATCTTTCCTCCCGCAATTCCTTTGCCTTTATCCATAC
212	LG01	100227682_C>T-13	100227682	13:C>T	126.201	Chrom.01	217	58547993	58547925	4.22e-27	100227682|F|0-13:C>T-13:C>T	TGCAGCTCCTTCCCTTGTTCCTCGTAAAAAGATATCATTTTTCCATTTTGTTTACCTTTTTATTTTTTA
213	LG01	100212382_C>T-27	100212382	27:C>T	126.856	Chrom.01	218	59786806	59786874	9.08e-29	100212382|F|0-27:C>T-27:C>T	TGCAGCCATCGCCAATTTTGTGTGTTCCGTTCTACTTGAGTTCAACTATATGGATCTTGTCAAGCAATT
214	LG01	100237717_T>C-26	100237717	26:T>C	127.253	Chrom.01	216	58542589	58542657	1.97e-25	100237717|F|0-26:T>C-26:T>C	TGCAGACCAACAGAAACATCATGGACTCTGTTACAAGTTTGGTGGGGTGGGGCAAAGTGGCTACTAGCA
215	LG01	100247182_G>A-18	100247182	18:G>A	127.799	Chrom.01	226	75101403	75101465	9.14e-24	100247182|F|0-18:G>A-18:G>A	TGCAGAAATAAGCTCTACGGTAGTAAGCTTCTCTTTGAAAAAGAGGATTGGCAAATTGTCTTACAGATC
216	LG01	100248361_A>G-23	100248361	23:A>G	128.316	Chrom.01	223	68647444	68647512	4.22e-27	100248361|F|0-23:A>G-23:A>G	TGCAGATTGTTCTGTATGAGCATATATCATGCCGTTTGACTCTCTCTCCTACGTACGGCCATCTTTCTG
217	LG01	100274156_A>T-49	100274156	49:A>T	128.97	Chrom.01	228	79165410	79165475	4.22e-27	100274156|F|0-49:A>T-49:A>T	TGCAGCATGAAGATTACAGTAACCCATTCTCGGCAAGCACAGGGAGCTCATGCAGCCGGCGACTTACAG
218	LG01	100271994_C>T-34	100271994	34:C>T	129.191	Chrom.01	227	75102947	75102898	3.31e-18	100271994|F|0-34:C>T-34:C>T	TGCAGAGTTGTGGTGTCCTGTATTATTTATGCTACAGAAAATACTTCTTACAGATCGGAAGAGCGGTTC
219	LG01	100287320_T>A-15	100287320	15:T>A	129.452	Chrom.01	224	73746304	73746372	9.08e-29	100287320|F|0-15:T>A-15:T>A	TGCAGCATCACTCTCTACAAAATTCCATTATTCTGTAGATGATTTGCAACAAACCCTTTAGAAAACTTA
220	LG01	100277991_T>A-31	100277991	31:T>A	129.703	Chrom.01	220	63739012	63739080	9.14e-24	100277991|F|0-31:T>A-31:T>A	TGCAGCATTGCTTGTTAGACATGGCAAAGAGTTGCTTCCCTACCTGGCTTCTTTAGCCAGGATGTAAAT
221	LG01	100211878_A>G-26	100211878	26:A>G	129.964	Chrom.01	230	80953246	80953178	4.22e-27	100211878|F|0-26:A>G-26:A>G	TGCAGCAGATATATATAATCAAGCAGAAGCATCAACAACATTTGCAGGAAAATATACAGGTCAAGTAAT
222	LG01	100279827_T>C-28	100279827	28:T>C	130.091	Chrom.01	234	87120264	87120319	7.12e-20	100279827|F|0-28:T>C-28:T>C	TGCAGTCTCCTCAAACAAGCCAGAAGCATGCTATGTGATGGCGGGCAATGAAGTTACAGATCGGAAGAG
223	LG01	100263246_T>A-30	100263246	30:T>A	130.316	Chrom.01	229	80604125	80604193	4.22e-27	100263246|F|0-30:T>A-30:T>A	TGCAGAACCTTACATTTTCATATGGATCGCTAAAATAAAAAGCAAAGCACAGCTCAGAATTTTACTTGG
224	LG01	100288146_G>A-8	100288146	8:G>A	130.492	Chrom.01	233	86029659	86029613	1.54e-16	100288146|F|0-8:G>A-8:G>A	TGCAGATCGCAATTCATTGTCTTCTCAAGTATCTCAAAAAGACATTACAGATCGGAAGAGCGGTTCAGC
225	LG01	100211447_T>C-5	100211447	5:T>C	130.917	Chrom.01	232	86000731	86000799	4.22e-27	100211447|F|0-5:T>C-5:T>C	TGCAGTAAAACATGAGAAGGAAGAGAAGGTTTGGCATGGGGGTTATGGGTGCCTACTTCCTTGGAGAAA
226	LG01	100247285_G>T-41	100247285	41:G>T	131.385	Chrom.01	243	94921067	94921006	7.07e-25	100247285|F|0-41:G>T-41:G>T	TGCAGAACTGGTGATTTGGATTAGCTGTTCAGGTCTAAATAGTACATGCAATTTTATTTTTACAGATCG
227	LG01	100284805_T>C-21	100284805	21:T>C	131.478	Chrom.01	247	98227002	98227041	1.2e-12	100284805|F|0-21:T>C-21:T>C	TGCAGTTATGTCTATTATTGATGCACGGGGGAAATTCTTACAGATCGGAAGAGCGGTTCAGCAGGAATG
228	LG01	100251509_T>C-24	100251509	24:T>C	131.616	Chrom.01	241	92754707	92754775	9.08e-29	100251509|F|0-24:T>C-24:T>C	TGCAGTTTCTGTAATTTGCTAAACTCAAACTCTGTAGAAGCGCTAAAGAAACGTTGAAGTAGCAATCAA
229	LG01	100272578_G>C-13	100272578	13:G>C	131.964	Chrom.01	239	91002725	91002678	1.99e-15	100272578|F|0-13:G>C-13:G>C	TGCAGGCGGCAAGGTACAACGCCAATGCATCGGGCCACAACAATCTTACAGATCGGAAGAGCGGTTCAG
230	LG01	100291401_A>C-55	100291401	55:A>C	132.371	Chrom.01	240	91924081	91924149	9.08e-29	100291401|F|0-55:A>C-55:A>C	TGCAGAATTTTCATGTAACACATGCAAAAATAAACAACGAAAGAAAATACGGTGCACGCCTCATTCTTT
231	LG01	100274520_C>T-17	100274520	17:C>T	132.612	Chrom.01	238	88461055	88460987	1.97e-25	100274520|F|0-17:C>T-17:C>T	TGCAGGAGAGAATATAACTCTACAAGAAGCTTGTCGCTAGCACTTCACAGGAAGCAAGGGGAAAATGTG
232	LG01	100261774_T>G-14	100261774	14:T>G	132.827	Chrom.01	236	87881505	87881454	2.56e-19	100261774|F|0-14:T>G-14:T>G	TGCAGTAACCATCGTGAATCAACACTGTTGCAAAAGCCCAAATAGCCACTTACAGATCGGAAGAGCGGT
233	LG01	100228173_G>A-13	100228173	13:G>A	133.165	Chrom.01	231	80954618	80954550	4.22e-27	100228173|F|0-13:G>A-13:G>A	TGCAGGAATGGGGGAAAAAAATGGATTACTACGATTGCATCAAATTATGGCCTTTATGACAACAGTTGG
234	LG01	100256491_T>G-13	100256491	13:T>G	133.502	Chrom.01	214	54795480	54795412	9.08e-29	100256491|F|0-13:T>G-13:T>G	TGCAGAGCTAATGTAAAAAAAAAAAATTGTGAGGGGAAATCTCGATCTCCTTCTAAATAAGTATTTTGG
235	LG01	100240461_C>T-42	100240461	42:C>T	133.749	Chrom.01	225	74590862	74590794	9.08e-29	100240461|F|0-42:C>T-42:C>T	TGCAGGTATCCAAACTTCCATGCTCACAAGAGCAGCAATATACTGTATCTTCTCCTCATCCTATATTGG
236	LG01	100298345_C>T-18	100298345	18:C>T	134.337	Chrom.01	219	62976686	62976728	5.58e-11	100298345|F|0-18:C>T-18:C>T	TGCAGCCTCAAACAATTTCTCCTCAACCACCGTGAGCAATTTACAGATCGGAAGAGCGGTTCAGCAGGA
237	LG01	100211916_A>G-55	100211916	55:A>G	134.805	Chrom.01	235	87694550	87694618	9.08e-29	100211916|F|0-55:A>G-55:A>G	TGCAGCAGCCATCAATGACCGGCCATCTTGTTTCCGATATCCAAGGGGTAATGGGATCGGTGTTCCTCT
238	LG01	100267860_C>T-39	100267860	39:C>T	135.049	Chrom.01	244	95470587	95470637	1.99e-15	100267860|F|0-39:C>T-39:C>T	TGCAGTCTATTCCAAAGCATTGAAGAAGGAACTACAAATCTATCTCGATTACAGATCGGAAGAGCGGTT
239	LG01	100167942_G>A-51	100167942	51:G>A	135.499	Chrom.01	221	64473972	64473904	4.22e-27	100167942|F|0-51:G>A-51:G>A	TGCAGCTGCTGCCCACAAGACCGTGATAGCTGCACCAAACAACCAAGTCAAGATATTGGAAGTATTAGT
240	LG01	100197897_G>A-13	100197897	13:G>A	136.006	Chrom.01	222	66801330	66801398	9.08e-29	100197897|F|0-13:G>A-13:G>A	TGCAGTATAGAAAGTACTTCCCAACGTGTGATTCTTCAAAGTATCTGAGATTGCATAACGAAATCATAT
241	LG01	100215564_G>T-23	100215564	23:G>T	136.36	Chrom.01	237	88359898	88359966	9.08e-29	100215564|F|0-23:G>T-23:G>T	TGCAGTATTTGTAGAAATCGAAAGAGAGTTGAAACATATAAAGAAGAAACCAAAGAGCATAAATGAGCA
242	LG01	100275984_C>T-38	100275984	38:C>T	136.813	Chrom.01	246	96520467	96520415	3.31e-18	100275984|F|0-38:C>T-38:C>T	TGCAGCAAGGTGGATGGTTCATCCTGATTTAGTTCACCCAGAACATACAATTACAGATCGGAAGAGCGG
243	LG01	100287722_T>A-47	100287722	47:T>A	137.677	Chrom.01	250	99514763	99514831	9.08e-29	100287722|F|0-47:T>A-47:T>A	TGCAGTGCACATTGGGTCATGGCTGAAACATGTCTCTGTCTTCTTCCTGTTGGCTGAACATTGCTGTAT
244	LG01	100254549_C>G-25	100254549	25:C>G	137.941	Chrom.01	249	98976865	98976902	7.22e-10	100254549|F|0-25:C>G-25:C>G	TGCAGTCCCTTTTTGTTTAGGACTTCTTTTGTTACAGATCGGAAGAGCGGTTCAGCAGGAATGCCGAGA
245	LG01	100268855_C>T-66	100268855	66:C>T	138.344	Chrom.01	248	98942875	98942807	4.22e-27	100268855|F|0-66:C>T-66:C>T	TGCAGAAGCAGCTCTCTCTGTTATTCCAGAACTTGTTGCAACAGCAGCAGCAGATAATGGGCTTGGCAT
246	LG01	100219529_G>A-16	100219529	16:G>A	138.605	Chrom.01	245	96087145	96087176	3.36e-08	100219529|F|0-16:G>A-16:G>A	TGCAGAGGGAACACCAGCACGAACAATATTTACAGATCGGAAGAGCGGTTCAGCAGGAATGCCGAGACC
247	LG01	100213441_T>C-65	100213441	65:T>C	138.67	Chrom.01	251	99763832	99763900	9.08e-29	100213441|F|0-65:T>C-65:T>C	TGCAGCTTTTGTATCTGCTCCTCCCTATGCAGTTGACCCCACTTGGTATCCAGATTTCTGAGCTATAGA
248	LG01	100229249_A>G-15	100229249	15:A>G	139.473	Chrom.01	242	94921064	94921132	9.08e-29	100229249|F|0-15:A>G-15:A>G	TGCAGTAAATGCGTCAGCAACCGTAGATGGTTCTGTCCAGCTTTGGAAAACAACTAGTACAAGTTTTGT
249	LG01	100219881_A>G-32	100219881	32:A>G	141.25	Chrom.01	253	102878392	102878347	1.2e-12	100219881|F|0-32:A>G-32:A>G	TGCAGATGGAGATCATGCATGTTGGATTGGATAGGGCTGTTACAGATCGGAAGAGCGGTTCAGCAGGAA
250	LG01	100277879_C>G-67	100277879	67:C>G	141.757	Chrom.01	252	102776483	102776549	1.17e-27	100277879|F|0-67:C>G-67:C>G	TGCAGCAACAGTTAGTACTTTACTCCTTTTGGATGTTTTAGCAGGTGATCTGTATCTCTGAATCTTACT
251	LG01	100267345_T>A-16	100267345	16:T>A	143.319	Chrom.01	254	103817248	103817297	1.54e-16	100267345|F|0-16:T>A-16:T>A	TGCAGGAAAAAAAAAATTTCTCGAAAGGATGGAGGAGAGAAAAAATTTTACAGATCGGAAGAGCGGTTC
252	LG01	100241813_T>C-10	100241813	10:T>C	144.163	Chrom.01	259	104342157	104342089	1.97e-25	100241813|F|0-10:T>C-10:T>C	TGCAGTTCCCTAGACAAATCCGCATGTCTTCTATATAGTTCTCCCTTTTTTTCTCCACGGTTTTAGTTT
253	LG01	100286742_A>G-18	100286742	18:A>G	144.96	Chrom.01	258	104311319	104311270	3.31e-18	100286742|F|0-18:A>G-18:A>G	TGCAGTTTTTAGACGAACAGCCTGTGATAAACTAAACACTAAGCCTTTTACAGATCGGAAGAGCGGTTC
254	LG01	100163974_T>A-61	100163974	61:T>A	145.307	Chrom.01	256	104115996	104116064	4.22e-27	100163974|F|0-61:T>A-61:T>A	TGCAGATGATGCAAATGTCTTTCTTCTGAATGATTTCCAGGACCCTCTTCAGGTGTGCTTTTCTCATTT
255	LG01	100295181_G>C-38	100295181	38:G>C	146.56	Chrom.01	14	2203669	2203601	4.22e-27	100295181|F|0-38:G>C-38:G>C	TGCAGGGGAAGGCGGGGCACCTCGGCCCACTGCAGCCAGTTCAGAACTGACGTTCTTTCTGCCCAGCTT
256	LG01	100294304_C>G-8	100294304	8:C>G	146.951	Chrom.01	13	2203639	2203587	1.54e-16	100294304|F|0-8:C>G-8:C>G	TGCAGCCACTTCAGAACTGACGTTCTTTCTGCCCAGCTTCTTCCAGTATATTACAGATCGGAAGAGCGG
257	LG01	100260282_C>T-9	100260282	9:C>T	147.827	Chrom.01	263	105235647	105235589	1.53e-21	100260282|F|0-9:C>T-9:C>T	TGCAGAGAACAGAAATTCCAAAAATTACCAATGAATTTTTGTTCTGATTTTATAAATTACAGATCGGAA
258	LG01	100205268_A>T-15	100205268	15:A>T	148.534	Chrom.01	255	103817248	103817297	5.54e-16	100205268|F|0-15:A>T-15:A>T	TGCAGGAAAAAAAAAATTCTCGAAAGGATGGAGGAGAGAAAAAATTTTACAGATCGGAAGAGCGGTTCA
259	LG01	100190692_T>C-60	100190692	60:T>C	149.32	Chrom.01	261	104977308	104977376	4.22e-27	100190692|F|0-60:T>C-60:T>C	TGCAGAGATTTAGTTTTTTATTAGAGTTGGAATGATTACACAAATAAATTAGGCAAGAAATGTTCAACA
260	LG01	100197267_T>G-27	100197267	27:T>G	149.96	Chrom.01	257	104128044	104128112	4.22e-27	100197267|F|0-27:T>G-27:T>G	TGCAGGTTTCTGGTACCAGTACATAGTTTGCCATATGGGAATGCAGTCCCATACCCTATCACTACCTGG
261	LG01	100190943_C>A-49	100190943	49:C>A	150.798	Chrom.01	260	104955320	104955388	9.08e-29	100190943|F|0-49:C>A-49:C>A	TGCAGAGGGGCATCACATAACTAGCAATGCAAAAGAGGATCATTCGGTCCTTACCTAGATTGTAACGAG
262	LG01	100265308_C>T-17	100265308	17:C>T	151.623	Chrom.01	264	106089335	106089403	4.22e-27	100265308|F|0-17:C>T-17:C>T	TGCAGTATTTTATTAGACCATGACCATCCAGCCTGCCTTGTTCCAACTATATTTGGATCCAGCTTCTAT
263	LG01	100289675_T>C-24	100289675	24:T>C	151.826	Chrom.01	262	105115613	105115668	7.12e-20	100289675|F|0-24:T>C-24:T>C	TGCAGCTTATGGGCATTTCGGCCGTGATGATCCTGATTTCACATGGGAGAATGTTACAGATCGGAAGAG
264	LG01	100245392_C>T-14	100245392	14:C>T	153.691	Chrom.01	265	106586796	106586832	5.58e-11	100245392|F|0-14:C>T-14:C>T	TGCAGTAAGATGGGCGGAGAGACAAGGCAGTAGATTACAGATCGGAAGAGCGGTTCAGCAGGAATGCCG
265	LG01	100257918_G>T-19	100257918	19:G>T	155.994	Chrom.01	270	108551111	108551179	9.08e-29	100257918|F|0-19:G>T-19:G>T	TGCAGGAGGAACTTTCACAGGCTCACAGACAGGTTTAGAAATATTGCAACTGACATAAGCCATCTCATA
266	LG01	100295689_A>G-20	100295689	20:A>G	156.538	Chrom.01	268	108545474	108545539	4.22e-27	100295689|F|0-20:A>G-20:A>G	TGCAGTTCATTCTTTGATTGAGTCTTGTTATGCGTACACAACAAATTCTTCCCAGTTTGTTCATTACAG
267	LG01	100237611_T>C-27	100237611	27:T>C	156.72	Chrom.01	267	108528948	108529016	4.22e-27	100237611|F|0-27:T>C-27:T>C	TGCAGACAACCAGATGTCTACAGTTAGTATGCTTTAGAGGTCAGAAAATGGCTATTTTGAGTTGAGCAC
268	LG01	100228548_G>A-43	100228548	43:G>A	157.222	Chrom.01	269	108548472	108548404	1.97e-25	100228548|F|0-43:G>A-43:G>A	TGCAGGCATGGCGGTTCTAGAGTCTATAATCTTCTCTCAGAGGGGAGAGAGACAGAGAGAGAGAGAGAG
269	LG01	100220681_G>C-14	100220681	14:G>C	157.908	Chrom.01	266	108526395	108526444	1.54e-16	100220681|F|0-14:G>C-14:G>C	TGCAGCCATTTCTTGATATTACAAGTAATTTCTTGATATTGGAAATGTTACAGATCGGAAGAGCGGTTC
270	LG01	100258366_C>G-64	100258366	64:C>G	158.586	Chrom.01	273	109049379	109049447	4.22e-27	100258366|F|0-64:C>G-64:C>G	TGCAGGTTTTGTTGTCCTGCGCTCATGATTTGCAAGTGGCTTGGCCCGTGGGACTGAGAATGGACACGT
271	LG01	100118480_C>T-15	100118480	15:C>T	159.037	Chrom.01	272	109019615	109019547	9.08e-29	100118480|F|0-15:C>T-15:C>T	TGCAGCAGCATCTTACAATTTTATAGGTGTCCGGTCAATAGTCCCGAAAAATGACTCTCAACCAGATAT
272	LG01	100238936_A>T-31	100238936	31:A>T	159.735	Chrom.01	271	108989090	108989158	4.22e-27	100238936|F|0-31:A>T-31:A>T	TGCAGCATGGAAGAAATAGATTTAGAGAGACACACTTGATGGCATGGTGATAAATATCACAAATTTATA
273	LG01	100214529_T>C-50	100214529	50:T>C	160.934	Chrom.01	274	109490623	109490691	4.22e-27	100214529|F|0-50:T>C-50:T>C	TGCAGGGTGCATGGAGTCACAGTGGCAGAGATGCCTCTGATTGCAACTTGTGGTGAGCATCGTCGCCAA
274	LG01	100225450_A>C-57	100225450	57:A>C	161.661	Chrom.01	275	109490626	109490562	1.52e-26	100225450|F|0-57:A>C-57:A>C	TGCAGAGAAATATAGGTGAGCATGCCATATTCAGGACAAGCAGCTATAGTTATGGTGAAAATTTACAGA
275	LG01	100253864_A>G-8	100253864	8:A>G	162.69	Chrom.01	276	110194221	110194278	1.18e-22	100253864|F|0-8:A>G-8:A>G	TGCAGGATAGTTGAGATGCTGCCATTTGTGCTTGTGGAAGTTTTCAGTCTTGTTTTTACAGATCGGAAG
276	LG01	100286467_T>C-6	100286467	6:T>C	164.068	Chrom.01	277	110338554	110338599	4.31e-12	100286467|F|0-6:T>C-6:T>C	TGCAGCTTTTTGTGTGGGACTAGGAGTGCGTAGACACTTTACAGATCGGAAGAGCGGTTCAGCAGGAAT
277	LG01	100275116_C>T-26	100275116	26:C>T	164.324	Chrom.01	279	110716750	110716818	9.08e-29	100275116|F|0-26:C>T-26:C>T	TGCAGTGGGCATTTGTCACCACAGAACGGCGGCGATGACCGAATATTATATCCTCTTCAAGTTCTATTA
278	LG01	100259323_C>T-68	100259323	68:C>T	164.562	Chrom.01	278	110338557	110338490	3.27e-28	100259323|F|0-68:C>T-68:C>T	TGCAGTTGCCAGACACACCCCACTCAACACTAGAAATAGACACCAACTAGAGCAGGATGTCTATTTTAC
279	LG01	100168971_G>A-21	100168971	21:G>A	165.501	Chrom.01	280	112021245	112021313	4.22e-27	100168971|F|0-21:G>A-21:G>A	TGCAGGACTTTTGGTCGCCCTGATAACAATAAATGATCATGTTCACAATAATTTGTTTCTTAGTGGTAA
280	LG01	100289528_G>A-58	100289528	58:G>A	166.164	Chrom.01	282	112324857	112324795	9.14e-24	100289528|F|0-58:G>A-58:G>A	TGCAGCAAGATAATTGGCCAAGACAGGCTAGAAGCCAAGCTTGTTTGTTGCATTATCCGTTTACAGATC
281	LG01	100283505_T>C-26	100283505	26:T>C	166.797	Chrom.01	283	112493610	112493542	4.22e-27	100283505|F|0-26:T>C-26:T>C	TGCAGCTTTCATGACAATCTGTTTGGTAACAAATGCTATTTAGTAGGCATGCATTTATTTTCATATGTT
282	LG01	100249506_A>G-35	100249506	35:A>G	167.448	Chrom.01	287	112614937	112615005	1.97e-25	100249506|F|0-35:A>G-35:A>G	TGCAGGACAGGCATTTCAGGGAGTGACGGCCATGAAAGGAGTAATCCTTAGGCGTGGCTGCGCACAGCA
283	LG01	100257779_C>A-42	100257779	42:C>A	168.037	Chrom.01	288	112619758	112619691	3.29e-23	100257779|F|0-42:C>A-42:C>A	TGCAGCTTTGCTAGCACGTCTATATAAGAAGAAAAGGGGAGCCATTTCCCTCAACTGTGTTACAGATCG
284	LG01	100260357_C>T-25	100260357	25:C>T	168.419	Chrom.01	285	112520622	112520568	2.56e-19	100260357|F|0-25:C>T-25:C>T	TGCAGAGGAACAGAGGACATCCTTACTAGTTCCACAAGGATAATAGAAGAACTTACAGATCGGAAGAGC
285	LG01	100270094_T>C-14	100270094	14:T>C	168.683	Chrom.01	286	112527364	112527432	4.22e-27	100270094|F|0-14:T>C-14:T>C	TGCAGCTTGCGTGCTTCTATATTGGCTCATTTCTTTCACTCTCAAACCCGGCCTATCCTCATAAATTTC
286	LG01	100219162_T>C-30	100219162	30:T>C	168.806	Chrom.01	290	112787136	112787096	1.55e-11	100219162|F|0-30:T>C-30:T>C	TGCAGACACCCCCTAGCAATTTGATTGCTCTGTTTGTATTACAGATCGGAAGAGCGGTTCAGCAGGAAT
287	LG01	100197036_G>T-9	100197036	9:G>T	169.16	Chrom.01	293	112985816	112985884	9.08e-29	100197036|F|0-9:G>T-9:G>T	TGCAGGTGGGACAGATTGATGTCCTTTGACAATTCAAGTGTCTGTCAAAACAAAACCTGATTGAACCAT
288	LG01	100206041_G>T-22	100206041	22:G>T	169.553	Chrom.01	292	112985068	112985119	1.19e-17	100206041|F|0-22:G>T-22:G>T	TGCAGGTATAGGTCTAAATAAAGCACTGGCAGCATGTATTATCTCTGTTTTACAGATCGGAAGAGCGGT
289	LG01	100269699_A>G-35	100269699	35:A>G	169.971	Chrom.01	295	113170602	113170670	4.22e-27	100269699|F|0-35:A>G-35:A>G	TGCAGCATGAAATTTTGTCAGTGTGGTGTACGAATACAGTGGAGTACAGTAAGGTTCATCATGGAGACC
290	LG01	100248640_G>A-45	100248640	45:G>A	170.259	Chrom.01	289	112784459	112784391	9.08e-29	100248640|F|0-45:G>A-45:G>A	TGCAGCAGCAGTCATTACTGTTTTTATGATTTGGTTGCTGCCCACGTTGTAAAGTACCCTCCCACCATC
291	LG01	100254787_T>G-26	100254787	26:T>G	170.533	Chrom.01	294	112993785	112993825	3.34e-13	100254787|F|0-26:T>G-26:T>G	TGCAGTGGTTTTGTGGCGAGGGGGGGTTTGGGGAGGAATTACAGATCGGAAGAGCGGTTCAGCAGGAAT
292	LG01	100241573_C>T-16	100241573	16:C>T	171.077	Chrom.01	284	112494927	112494993	5.46e-26	100241573|F|0-16:C>T-16:C>T	TGCAGTGGCACCTGATCATTTCATTTTCCAATTTAGATGTACGAGTATTATAAAATTCATATACTTACA
293	LG01	100215434_A>G-38	100215434	38:A>G	171.381	Chrom.01	281	112239235	112239303	4.22e-27	100215434|F|0-38:A>G-38:A>G	TGCAGTAGTGAATTTAGTCAGAATGTTTAGCCATATCCATTCTACCGAGAGAGATGACCATGTTGACAT
294	LG01	100236041_T>A-14	100236041	14:T>A	172.11	Chrom.01	297	113484842	113484877	2.01e-10	100236041|F|0-14:T>A-14:T>A	TGCAGTTGTCTATATTGCAGATAGGATGAATATTTACAGATCGGAAGAGCGGTTCAGCAGGAATGCCGA
295	LG01	100220108_A>G-25	100220108	25:A>G	172.289	Chrom.01	296	113468016	113467959	1.18e-22	100220108|F|0-25:A>G-25:A>G	TGCAGCAAACTGGAATATGTGGCCCAAAACATACTTTTCCTGCTTGGAGACCCACTTACAGATCGGAAG
296	LG01	100230924_T>C-49	100230924	49:T>C	173.228	Chrom.01	298	113969809	113969741	9.08e-29	100230924|F|0-49:T>C-49:T>C	TGCAGTTTGGAGGATGCCATACAATTCTTAGACTCGCAACCTTCAAATCTGCAACAATTTATGGTGATA
297	LG01	100279267_A>G-29	100279267	29:A>G	174.02	Chrom.01	299	114187682	114187719	1.55e-11	100279267|F|0-29:A>G-29:A>G	TGCAGAATGTTTTGGTTCCTCAGCTTTCCAGAAAGTTACAGATCGGAAGAGCGGTTCAGCAGGAATGCC
298	LG01	100260449_G>A-10	100260449	10:G>A	174.929	Chrom.01	302	114662496	114662531	2.01e-10	100260449|F|0-10:G>A-10:G>A	TGCAGATACTGGGAATTATGCCAAAGAGAAGGTTTACAGATCGGAAGAGCGGTTCAGCAGGAATGCCGA
299	LG01	100260541_T>G-44	100260541	44:T>G	175.26	Chrom.01	301	114599720	114599777	5.5e-21	100260541|F|0-44:T>G-44:T>G	TGCAGATGAGCTCTCTCTTCACGCACAATGCTCAAATACTCCATTTTCACCAAGATTACAGATCGGAAG
300	LG01	100239846_C>A-27	100239846	27:C>A	176.112	Chrom.01	303	114864884	114864816	4.22e-27	100239846|F|0-27:C>A-27:C>A	TGCAGGAGAAATCTTTGGTGGGAAAATCAAAATGCAGGGAATACCATAGCAAAAGAATTGCAGACAGAA
301	LG01	100129022_G>A-49	100129022	49:G>A	176.507	Chrom.01	304	114935886	114935818	4.22e-27	100129022|F|0-49:G>A-49:G>A	TGCAGTTTATCCACGGGATCAATGCACACGTAGCAGCATCCGGATGGTGGTGGTGGGATTCTGTTTGCG
302	LG01	100238056_C>T-59	100238056	59:C>T	177.228	Chrom.01	306	116130019	116130087	4.22e-27	100238056|F|0-59:C>T-59:C>T	TGCAGAGTCTTTGGACCCTAAGGAGAGGGAGTTTGTGTAAAGTTTATCACTTTCTCCTCCTCTTCTATA
303	LG01	100249320_A>G-59	100249320	59:A>G	177.877	Chrom.01	300	114193930	114193862	4.22e-27	100249320|F|0-59:A>G-59:A>G	TGCAGCTGTGACCCGCGAACAAAAAAAAAATCAAGACTTTGTCAACAACATAGAGGAATAGTACCATGT
304	LG01	100289982_G>A-56	100289982	56:G>A	179.932	Chrom.01	305	115986865	115986797	9.08e-29	100289982|F|0-56:G>A-56:G>A	TGCAGCAATTTTAGGGGTTGACTAACTTATGCTGAATACTGCCTATTGCCAGTTTCGTAGCTTGGCTTA
305	LG01	100172419_C>T-25	100172419	25:C>T	180.449	Chrom.01	291	112794373	112794441	4.22e-27	100172419|F|0-25:C>T-25:C>T	TGCAGTCAAAGCCAACTTTGTTGACCACCAGCCAATAGGACCATTGACTAGCCCCCCGTTCTCGGTAAA
306	LG01	100289642_T>A-9	100289642	9:T>A	181.209	Chrom.01	308	116321296	116321251	5.58e-11	100289642|F|0-9:T>A-9:T>A	TGCAGCAATTCGACAATCCATTTAGACTTCTGATGTTTTACAGATCGGAAGAGCGGTTCAGCAGGAATG
307	LG01	100121565_T>C-43	100121565	43:T>C	182.234	Chrom.01	307	116275992	116275924	9.08e-29	100121565|F|0-43:T>C-43:T>C	TGCAGCTTCCGGCTTCCAAATATCCCCACATGATGAAGCCCTTTTAGGTTTTTTTTTTGGTAAGGAAAA
308	LG01	100288673_T>A-20	100288673	20:T>A	182.756	Chrom.01	310	116477651	116477583	4.22e-27	100288673|F|0-20:T>A-20:T>A	TGCAGAAAAGTGTTTCATCTTTTCTGGAAGTTACATAAAAGCATATCTCTCCAGCTGCGTGCCAGTCTG
309	LG01	100230744_G>A-28	100230744	28:G>A	183.189	Chrom.01	309	116458985	116458917	4.22e-27	100230744|F|0-28:G>A-28:G>A	TGCAGTTGCTTGGTGATAGTAGCAACACGAGAACCTATCACAAAGTGATGATGAACAAAGCAGGAACAA
310	LG01	100261141_A>T-16	100261141	16:A>T	183.657	Chrom.01	311	116785899	116785844	3.31e-18	100261141|F|0-16:A>T-16:A>T	TGCAGCTCAATTTACCACGTGCGTACGTAGAACGGCAGTTACAATTAGTGCCATTACAGATCGGAAGAG
311	LG01	100265166_C>A-45	100265166	45:C>A	184.607	Chrom.01	312	117425279	117425211	4.22e-27	100265166|F|0-45:C>A-45:C>A	TGCAGTACAAGGATGGCCAATATTTCTCAAGTTCTGGTACTAAAGCTGAAACCTGCATGCAGATATGCT
312	LG01	100161758_T>G-20	100161758	20:T>G	186.672	Chrom.01	313	117513463	117513395	4.22e-27	100161758|F|0-20:T>G-20:T>G	TGCAGAATTTTGTGCATGTTTTGGAATTTATTGAATATTCAGTGTCCTCAAAACTATGGTTCAACTCAT
313	LG01	100289887_C>T-12	100289887	12:C>T	187.205	Chrom.01	153	24098888	24098953	4.28e-17	100289887|F|0-12:C>T-12:C>T	TGCAGAATTCTTCGAAGGGAAAAGGGGCTCTCGAAATCTTTGGAGCAATGGAGAGCAAAGGGTTTACAG
314	LG01	100283550_T>A-67	100283550	67:T>A	187.584	Chrom.01	317	117863474	117863406	9.08e-29	100283550|F|0-67:T>A-67:T>A	TGCAGGAATGATCAAACTGGTTGGTTGCTGAAGAAATGAAAGTCGAACTCTCTCTATCATCACTTACTA
315	LG01	100249228_C>G-68	100249228	68:C>G	188.267	Chrom.01	316	117858272	117858339	3.27e-28	100249228|F|0-68:C>G-68:C>G	TGCAGCTCTGTCGATGTATAATCCTTGCATATGTTGTTTCTTTCCCATTTCATGTTTAGCTGGCATTTC
316	LG01	100174280_G>A-49	100174280	49:G>A	188.925	Chrom.01	315	117658897	117658829	9.08e-29	100174280|F|0-49:G>A-49:G>A	TGCAGTTATTTTTCATGATTCCACCAACCCCTGAGCTGTTATTGCATATGTAGCAATCATCCTATTACC
317	LG01	100227199_A>T-28	100227199	28:A>T	189.453	Chrom.01	319	118044854	118044922	4.22e-27	100227199|F|0-28:A>T-28:A>T	TGCAGCCCAAAAACAAAACTTGTCAGTTAGTCAAAGCTCTCTATATGGTTTGAACGATGACAAAATATA
318	LG01	100225878_C>T-10	100225878	10:C>T	189.861	Chrom.01	321	118236471	118236403	4.22e-27	100225878|F|0-10:C>T-10:C>T	TGCAGATAGTCGAGGCCCTTTTACCTTCACCCCATCTTTAGGTTCATTAGGATCAACGTAGCTGCCATC
319	LG01	100250392_C>A-35	100250392	35:C>A	190.507	Chrom.01	322	118252614	118252546	9.08e-29	100250392|F|0-35:C>A-35:C>A	TGCAGTAATAAATTGCACATTTTGGATGATTTTATCACAACAGATACTAGCTCTTCTTGCCTCAGTCTG
320	LG01	100246081_G>A-20	100246081	20:G>A	191.15	Chrom.01	324	118558168	118558132	2.6e-09	100246081|F|0-20:G>A-20:G>A	TGCAGTTCAAGAAAAATGGCGTTAGCTTCCTTTACAGATCGGAAGAGCGGTTCAGCAGGAATGCCGAGA
321	LG01	100254441_A>T-35	100254441	35:A>T	191.801	Chrom.01	323	118436279	118436222	1.18e-22	100254441|F|0-35:A>T-35:A>T	TGCAGTATTGATTGAGTTTCAGCTTTATTTGCAGGAACGTACAAACTGAGTATAATTACAGATCGGAAG
322	LG01	100260432_T>A-21	100260432	21:T>A	192.798	Chrom.01	326	118745319	118745279	3.34e-13	100260432|F|0-21:T>A-21:T>A	TGCAGATAATATAGTCAAAGTTTGAGAAATACTAATGTTTACAGATCGGAAGAGCGGTTCAGCAGGAAT
323	LG01	100271801_C>T-40	100271801	40:C>T	193.29	Chrom.01	329	119197155	119197102	9.21e-19	100271801|F|0-40:C>T-40:C>T	TGCAGAAGACTAAAGAAGGACGCAGAAGACTAAAGAAGGACGAAATGCTTACAGATCGGAAGAGCGGTT
324	LG01	100241061_T>A-16	100241061	16:T>A	193.65	Chrom.01	328	119088287	119088355	9.08e-29	100241061|F|0-16:T>A-16:T>A	TGCAGTCAAAAGGCAATTGATGGTGAACAACTGACCATCAGAAAAAGTGCCAGATACTGCCACATTCAC
325	LG01	100194334_A>G-54	100194334	54:A>G	194.708	Chrom.01	325	118743547	118743479	4.22e-27	100194334|F|0-54:A>G-54:A>G	TGCAGCTCATGAAGCTGGTTTTGGAAAAAATATTACGGATTGATAACATCGTGCAGTACTGGAATTGTG
326	LG01	100115614_C>G-35	100115614	35:C>G	195.332	Chrom.01	320	118111063	118111131	4.22e-27	100115614|F|0-35:C>G-35:C>G	TGCAGAGCTTGGACCAGCTCAAATATGATGCAAAGCTTCTGCTTAGTCATATTGTCTAAAAGTTAGCTA
327	LG01	100216907_C>T-58	100216907	58:C>T	196.566	Chrom.01	314	117533789	117533857	9.08e-29	100216907|F|0-58:C>T-58:C>T	TGCAGTTGCACTCATTGATCACCTAAATCCATAAACCTAACTTATTTTTTGAGCTTATCACAAACCCAT
328	LG01	100249757_C>T-61	100249757	61:C>T	196.566	Chrom.01	318	117925098	117925030	9.08e-29	100249757|F|0-61:C>T-61:C>T	TGCAGGCATGGTGATCAATACCATGGGATGGGTTGAAGGTCTTGGATATGAGGTATTTTTTCGTTAGTT
329	LG01	100174915_C>G-41	100174915	41:C>G	196.566	Chrom.01	327	118791417	118791485	4.22e-27	100174915|F|0-41:C>G-41:C>G	TGCAGTTGTTCATACTTTTCATTTGATTTTGCCTTTGTCTGCTAATTATGCGATGCCTCACTGTGTTCG
330	LG02	100193816_C>T-65	100193816	65:C>T	0	Chrom.02	340	1849597	1849665	9.08e-29	100193816|F|0-65:C>T-65:C>T	TGCAGCCTCTGGTATTTGTTTCTAGAAGTTTCTTTTACAGAATGTGGTGATCAAGGGCCCTTGGGCAGT
331	LG02	100260478_C>T-36	100260478	36:C>T	0.873	Chrom.02	355	4644778	4644733	2.58e-14	100260478|F|0-36:C>T-36:C>T	TGCAGATATTGTGGTAAGCTTCAGATCCAAATGTATCGATCAATTACAGATCGGAAGAGCGGTTCAGCA
332	LG02	100192237_G>C-49	100192237	49:G>C	2.483	Chrom.02	345	2490981	2490913	9.08e-29	100192237|F|0-49:G>C-49:G>C	TGCAGCAACAAGCGACAGCAGGAACTGAAAACCTGGAAAAATAACAAGCGTGGAGAATCTTTGACTGCT
333	LG02	100237447_C>T-57	100237447	57:C>T	4.025	Chrom.02	338	1353469	1353537	4.22e-27	100237447|F|0-57:C>T-57:C>T	TGCAGAAGGAACGTCCATGCTGGCCACCTGAAAAAAGAAAACGTTTTGACTCTGGATCCCAGTCCCTCA
334	LG02	100216109_A>G-12	100216109	12:A>G	4.75	Chrom.02	344	2461183	2461115	4.22e-27	100216109|F|0-12:A>G-12:A>G	TGCAGTGAGGAAAAGGAAGCTCCAGTACCCCTGGGACGACGCTGCTTTCTTGTACGAGGATTCCCCGGA
335	LG02	100234631_G>A-34	100234631	34:G>A	5.699	Chrom.02	332	284229	284287	3.29e-23	100234631|F|0-34:G>A-34:G>A	TGCAGGCTTTAGAAAGATGCATAAAAAAATCATCGAACAACATGAATTTTCATCTTTTACAGATCGGAA
336	LG02	100230029_T>C-52	100230029	52:T>C	6.189	Chrom.02	357	4742447	4742379	9.08e-29	100230029|F|0-52:T>C-52:T>C	TGCAGTGACAATAAAGAAAGATGCAGAGAGAGTTATTGGGGAAAAAACTTTATGATGCAAAGAAAATGA
337	LG02	100268980_C>T-66	100268980	66:C>T	7.127	Chrom.02	330	83733	83798	4.22e-27	100268980|F|0-66:C>T-66:C>T	TGCAGACAAACCCAACTTGGTGCGGCCCAGGGTCCAGGCCTATGGTTTTCAGATGGGGGCATGGGACAC
338	LG02	100284828_C>G-19	100284828	19:C>G	7.374	Chrom.02	331	175790	175733	1.18e-22	100284828|F|0-19:C>G-19:C>G	TGCAGTTCTCTCAATCTATCGTTGTGGATCAGCTGCACCAGAATGACAGAATATCTTACAGATCGGAAG
339	LG02	100250070_G>A-36	100250070	36:G>A	7.583	Chrom.02	347	3520496	3520428	9.08e-29	100250070|F|0-36:G>A-36:G>A	TGCAGGTAGTACAGAAATGTAAACAACCCAATAGAGGAGATAGGGTTTTCTGGTGGAGGTTGAAACTCT
340	LG02	100256753_G>A-49	100256753	49:G>A	8.391	Chrom.02	342	1909027	1908959	4.22e-27	100256753|F|0-49:G>A-49:G>A	TGCAGATGGTGCGTGAACGCGTGAACCAATCACTCCAGACGGTGAGCGCGGAAGGTCACCGCCCACCGT
341	LG02	100291597_G>A-21	100291597	21:G>A	8.55	Chrom.02	341	1850724	1850668	1.98e-20	100291597|F|0-21:G>A-21:G>A	TGCAGCTCAAAGTTGATGAGTGAAGATCTTGGCCACCGGCGAAGAAGGCCTATTTTACAGATCGGAAGA
342	LG02	100285523_T>C-5	100285523	5:T>C	8.73	Chrom.02	343	1909141	1909074	1.52e-26	100285523|F|0-5:T>C-5:T>C	TGCAGTGAATTTCCGCGATCCCCATCTTTGGTAATTGGATCAGATTTAGATAATTTTTTTTTTTTTTAC
343	LG02	100231906_C>G-30	100231906	30:C>G	8.945	Chrom.02	333	291121	291157	2.6e-09	100231906|F|0-30:C>G-30:C>G	TGCAGAAGAAAACAGAAGGCCATGATTACTCTCTTTACAGATCGGAAGAGCGGTTCAGCAGGAATGCCG
344	LG02	100257284_T>C-44	100257284	44:T>C	9.276	Chrom.02	334	470092	470160	4.22e-27	100257284|F|0-44:T>C-44:T>C	TGCAGCATTTGAAAGTTTTTGAGTTGTACCAAGCTGACGCAAATTGAATCTAGTATTGGCGGGGGAGTG
345	LG02	100295431_T>A-35	100295431	35:T>A	9.631	Chrom.02	337	861416	861375	4.31e-12	100295431|F|0-35:T>A-35:T>A	TGCAGTCGCTTGGTATATCCCTACGTTCCTCAAATTGCTTTACAGATCGGAAGAGCGGTTCAGCAGGAA
346	LG02	100294707_T>C-10	100294707	10:T>C	9.812	Chrom.02	335	523255	523193	9.14e-24	100294707|F|0-10:T>C-10:T>C	TGCAGTACATTTCTTATTCTTTCTATGCAATGTACTAGGCAATGGATTCTTATTGCAATCTTACAGATC
347	LG02	100292875_C>G-31	100292875	31:C>G	10.022	Chrom.02	336	589794	589731	1.18e-22	100292875|F|0-31:C>G-31:C>G	TGCAGCCAGACAGCGGCATGATGAGAGTATGCTTGAGGTCAGCGGTAATCAGATCTAAAACTTACAGAT
348	LG02	100214865_T>C-22	100214865	22:T>C	10.827	Chrom.02	339	1353472	1353404	4.22e-27	100214865|F|0-22:T>C-22:T>C	TGCAGGTGGGCTGAGGTTTTGTTGATCCGGGTGGCACTCTCTCTCCTCCATACCTTTCCAACTTCACGA
349	LG02	100234724_G>T-34	100234724	34:G>T	12.076	Chrom.02	352	4248441	4248394	4.28e-17	100234724|F|0-34:G>T-34:G>T	TGCAGGGGACCTCACAATGGGGTATGCCCATAACGAATTCAGCAATTACAGATCGGAAGAGCGGTTCAG
350	LG02	100237556_G>T-34	100237556	34:G>T	12.583	Chrom.02	351	4208204	4208136	9.08e-29	100237556|F|0-34:G>T-34:G>T	TGCAGAATTCTCGTTCAAACATAAGCGAATTATAGTGTTCGTCAAAAACATTCTACTGTAGAGAATTTT
351	LG02	100123417_T>A-38	100123417	38:T>A	13.184	Chrom.02	368	6080025	6080093	9.08e-29	100123417|F|0-38:T>A-38:T>A	TGCAGGCGCGGACCAGTGGGAACAAAGGAAGCATCGCCTAAACAACCTGCGCGCATTACCAAGATAATA
352	LG02	100287482_C>T-37	100287482	37:C>T	13.599	Chrom.02	350	4066227	4066161	5.46e-26	100287482|F|0-37:C>T-37:C>T	TGCAGGATTTCACGGGCCAGTCGTATGGCTTCTGGCGCGGAATCCGATGCCGATAGGTCGGCTTTTACA
353	LG02	100214838_C>T-48	100214838	48:C>T	13.968	Chrom.02	363	5781163	5781095	9.08e-29	100214838|F|0-48:C>T-48:C>T	TGCAGGTGCTTGTTGGCAGGTATTATCTAAAATGGTCCTATTTCAAGTCATCGGGTTATTATTATATAT
354	LG02	100237787_A>G-56	100237787	56:A>G	14.222	Chrom.02	349	3998689	3998757	9.08e-29	100237787|F|0-56:A>G-56:A>G	TGCAGACTGAATCACCTCCTTTATAGCAGAGTATTCTGATGATATGTCGTGGTGCCATATCTTATTTTC
355	LG02	100215056_C>T-22	100215056	22:C>T	14.55	Chrom.02	359	5590125	5590193	4.22e-27	100215056|F|0-22:C>T-22:C>T	TGCAGGTTTGGGCAGTTACGGCCATAAAACGTAGGTGACAACTGCCCATTGGCAGCACAAGCTAGAAGA
356	LG02	100194648_G>A-20	100194648	20:G>A	14.825	Chrom.02	346	2579924	2579856	9.08e-29	100194648|F|0-20:G>A-20:G>A	TGCAGCTGTCAATAATTTGCGGTTGGATAATTACTAAGAAAAGTTTCCCTTTTTTCCATTTTGGTTGTG
357	LG02	100237465_G>A-10	100237465	10:G>A	15.244	Chrom.02	353	4332355	4332287	4.22e-27	100237465|F|0-10:G>A-10:G>A	TGCAGAAGTAGCCTTTTTTTGTTACAAAATTCTCTTCAAGCTCTATAGATCTCCTCACAATGCTGAACA
358	LG02	100256663_G>A-68	100256663	68:G>A	15.439	Chrom.02	354	4622847	4622780	3.27e-28	100256663|F|0-68:G>A-68:G>A	TGCAGATCGGTGGACCCAAAGTAATGAAAGCACCTGAATGCAAAGAAATTTGTTCCACCAAGGCCTATG
359	LG02	100247290_C>T-21	100247290	21:C>T	15.657	Chrom.02	356	4647795	4647863	9.08e-29	100247290|F|0-21:C>T-21:C>T	TGCAGAACTTCTCTAAGCATACAAAGGTATCTGCAATCAGTTGTGACTTTGCGAATCCAATTTTGTGAT
360	LG02	100249080_A>G-19	100249080	19:A>G	15.98	Chrom.02	348	3883976	3883908	4.22e-27	100249080|F|0-19:A>G-19:A>G	TGCAGCTACAAAACAGGACAGTGCCAACTTGTCTGGGGAAAAAGAACATATTTGTAACATAGCTAATTA
361	LG02	100270835_G>A-56	100270835	56:G>A	16.503	Chrom.02	371	6372530	6372462	4.22e-27	100270835|F|0-56:G>A-56:G>A	TGCAGTCATGGATGATCGTCACGAAAGAATAGACTGTCAGTTCACAGGCATCCATGGAGGTGTATTATT
362	LG02	100166534_T>C-68	100166534	68:T>C	17.27	Chrom.02	372	6663575	6663508	3.27e-28	100166534|F|0-68:T>C-68:T>C	TGCAGCCCACCAATAAAGCCTCAAGTGGACTATCAGAAACGTGCAGTATGATATAAGAAGATGGTCCGT
363	LG02	100249483_G>C-20	100249483	20:G>C	17.458	Chrom.02	373	6692388	6692456	4.22e-27	100249483|F|0-20:G>C-20:G>C	TGCAGGAATGCTTCTTCTCGGAAAGGAGAACTTCAAGTCCTTGAAATTATAAACAAGTCATGTTACGGG
364	LG02	100238118_C>T-8	100238118	8:C>T	17.853	Chrom.02	374	6838986	6838918	4.22e-27	100238118|F|0-8:C>T-8:C>T	TGCAGATACGAGATTATTTATCATGAGTAGGTAGACATCCTCAATTCTATTCTGACATACAAAAAAGCA
365	LG02	100276681_G>A-9	100276681	9:G>A	18.619	Chrom.02	367	6003806	6003759	1.99e-15	100276681|F|0-9:G>A-9:G>A	TGCAGTGCCGATGGCCATTTCGGTACCTGTGCTATAGCCAGAAGTTTACAGATCGGAAGAGCGGTTCAG
366	LG02	100212925_A>T-32	100212925	32:A>T	18.829	Chrom.02	365	5797193	5797261	4.22e-27	100212925|F|0-32:A>T-32:A>T	TGCAGCTATACGCCGAGATCGGATCGTTAGCCAACGGAAGCAAAGTTCACGGTGTCATGTCCTCCTCTA
367	LG02	100260606_T>C-37	100260606	37:T>C	19.103	Chrom.02	364	5782149	5782088	1.53e-21	100260606|F|0-37:T>C-37:T>C	TGCAGATTGCCTAGGTGCAATGCAATATTATATTTGCTTGCATATTGTTAGTGCTTTTACAGATCGGAA
368	LG02	100252063_T>A-29	100252063	29:T>A	19.22	Chrom.02	376	7209772	7209719	9.21e-19	100252063|F|0-29:T>A-29:T>A	TGCAGAAAAACTAAAAGAAAAGTCTCGTGTGAAGGGGGAAGGAAGGGGGCTTTACAGATCGGAAGAGCG
369	LG02	100199394_G>A-13	100199394	13:G>A	19.503	Chrom.02	375	6989571	6989639	1.97e-25	100199394|F|0-13:G>A-13:G>A	TGCAGTTATGCACGAACCAAACATGCACAAAATTGTGCATGGTTACCAATAAAACATTATATCAATTAT
370	LG02	100192584_G>A-9	100192584	9:G>A	19.742	Chrom.02	366	5891144	5891212	9.08e-29	100192584|F|0-9:G>A-9:G>A	TGCAGCACCGGCCTTCAAATTGATCTTGGAAGCTGGAAGACATTCTTCTGGTGAACCAAACACTGCAAG
371	LG02	100259361_A>C-9	100259361	9:A>C	19.899	Chrom.02	362	5714134	5714066	9.08e-29	100259361|F|0-9:A>C-9:A>C	TGCAGTTGTAACATGCGATTCCCTCCGATCCAGGAGTTTGGCCAACCCAAAATCTCCAACTACTGCTTC
372	LG02	100213958_A>G-25	100213958	25:A>G	20.286	Chrom.02	361	5701078	5701146	4.22e-27	100213958|F|0-25:A>G-25:A>G	TGCAGGCAACATTGCCCCTCTTCTCATCTTTCCTTCATCTCCTTTTGAAACCCATCAACCAAGTCTTTA
373	LG02	100171394_T>C-35	100171394	35:T>C	20.774	Chrom.02	360	5637447	5637515	9.08e-29	100171394|F|0-35:T>C-35:T>C	TGCAGGTTTGGGCAATTACGGCTATAAAACGTAGGTGACAACTTTCCACTGGCAGCACAAGCTAGAAGA
374	LG02	100252210_T>G-17	100252210	17:T>G	21.211	Chrom.02	380	8106889	8106855	3.36e-08	100252210|F|0-17:T>G-17:T>G	TGCAGAACATAGAAATGTTGGAAATTTCATTACAGATCGGAAGAGCGGTTCAGCAGGAATGCCGAGACC
375	LG02	100254726_G>A-17	100254726	17:G>A	21.376	Chrom.02	381	8109089	8109122	2.6e-09	100254726|F|0-17:G>A-17:G>A	TGCAGTGCCCATCAACTGGCACAAAGTAACTTTACAGATCGGAAGAGCGGTTCAGCAGGAATGCCGAGA
376	LG02	100209886_C>A-14	100209886	14:C>A	21.935	Chrom.02	378	7877365	7877433	4.22e-27	100209886|F|0-14:C>A-14:C>A	TGCAGAATTACATCCTTTTGTCCAACTTCGCTCCTCTGGATTGCAAGACATTCTGTATTCAGAAGTATC
377	LG02	100273903_C>T-53	100273903	53:C>T	22.335	Chrom.02	377	7445544	7445612	9.08e-29	100273903|F|0-53:C>T-53:C>T	TGCAGATGTGATTGCCCTGTAGATGCCACTGTAGATGCACATGTGGGCACATGCATGTGAAATATTGAA
378	LG02	100239639_C>T-10	100239639	10:C>T	22.597	Chrom.02	379	7927403	7927335	1.97e-25	100239639|F|0-10:C>T-10:C>T	TGCAGCTTTACTTCTAATGCATCAACCTTTATGCCTACAATCCCATCCATCCTCTCTTGTAAATTCATG
379	LG02	100275272_T>C-60	100275272	60:T>C	22.937	Chrom.02	369	6146058	6146124	1.17e-27	100275272|F|0-60:T>C-60:T>C	TGCAGTTGCGGTTAGCATGCTGGTGGAAGCCACAAAGTCATTGTGGGGGGGATATGTACGTGTCTTACA
380	LG02	100249158_T>C-50	100249158	50:T>C	23.212	Chrom.02	370	6211857	6211918	7.07e-25	100249158|F|0-50:T>C-50:T>C	TGCAGCTCAGCAGAAGGTTGTAGAAAAAAAATTCGTAAAAAACCTCTCTCTTCTACCAATTACAGATCG
381	LG02	100280505_C>T-22	100280505	22:C>T	23.625	Chrom.02	358	5552201	5552133	4.22e-27	100280505|F|0-22:C>T-22:C>T	TGCAGAGATTTTTGTAACTCAGCGTCCTAGACCAGCCATGCTAGATAGCCGGACAAGAAATGAAGGGAT
382	LG02	100215982_T>G-17	100215982	17:T>G	24.189	Chrom.02	382	8990923	8990855	9.08e-29	100215982|F|0-17:T>G-17:T>G	TGCAGTCTGTTCTTCGGTGTTATGGATTGAAGCAAAGAAAATAGTAGGAGACGGAGTGAAGTGGAGAGA
383	LG02	100198901_C>T-30	100198901	30:C>T	24.615	Chrom.02	385	9167336	9167268	4.22e-27	100198901|F|0-30:C>T-30:C>T	TGCAGTGCCCGCCATCCCTTGGGGTCTAGTCAGTAGAGATGCCAAAAAGCTGGCCTCGTCTGATTTGCC
384	LG02	100269097_C>G-47	100269097	47:C>G	24.877	Chrom.02	383	9030850	9030782	4.22e-27	100269097|F|0-47:C>G-47:C>G	TGCAGAGAAAAATCCTTGGTGACATCCCACTTTGATTTGATAGGATTCGAGTTCACTCATCTAGTTCTT
385	LG02	100233690_T>A-34	100233690	34:T>A	25.382	Chrom.02	387	9580141	9580181	3.34e-13	100233690|F|0-34:T>A-34:T>A	TGCAGCCTTCACCTTTGCAAACGAGGTCGGTAAATAAATTACAGATCGGAAGAGCGGTTCAGCAGGAAT
386	LG02	100263365_C>T-20	100263365	20:C>T	25.587	Chrom.02	391	9692229	9692297	4.22e-27	100263365|F|0-20:C>T-20:C>T	TGCAGAATGAACTTAGAAGGCTTTTGAAGATGTAGCTTAGAGTATGTTGGCTGATAGGTAATTGAGTAT
387	LG02	100269814_C>A-35	100269814	35:C>A	25.874	Chrom.02	390	9622705	9622637	9.08e-29	100269814|F|0-35:C>A-35:C>A	TGCAGCCATTTATTGAAGAGTTCAATTACCCTATGCCCAAAAATTGTGCTGGTGGCAATACTGGTGTTC
388	LG02	100236124_G>T-14	100236124	14:G>T	26.236	Chrom.02	386	9457390	9457418	1.56e-06	100236124|F|0-14:G>T-14:G>T	TGCAGTTTGATTGTGGGAATTAGTAATTACAGATCGGAAGAGCGGTTCAGCAGGAATGCCGAGACCGAT
389	LG02	100253989_A>G-32	100253989	32:A>G	26.644	Chrom.02	395	10716230	10716271	9.27e-14	100253989|F|0-32:A>G-32:A>G	TGCAGGCGGAGACAAGTAATGACAACAGTCAGAGCCATCTTACAGATCGGAAGAGCGGTTCAGCAGGAA
390	LG02	100213551_C>T-60	100213551	60:C>T	27.448	Chrom.02	388	9609367	9609299	4.22e-27	100213551|F|0-60:C>T-60:C>T	TGCAGGAAGGTCCCTTGGAGGTTCTATCTACCATTCTTAGATCTTTCTTGACCTTCCCTGCCCTCAAAC
391	LG02	100273899_T>C-28	100273899	28:T>C	28.559	Chrom.02	393	10335115	10335047	1.97e-25	100273899|F|0-28:T>C-28:T>C	TGCAGATGTCTACTGGAACTCAGTCTTGTCCAACACTCCCATGCCAAGTGCCATCCACCATGTGAAACG
392	LG02	100160258_G>A-57	100160258	57:G>A	28.968	Chrom.02	389	9618986	9619054	4.22e-27	100160258|F|0-57:G>A-57:G>A	TGCAGAAAAGTTGAAGAAAAATCCAGCCAGGTATACATCCAAGAAAATTGAAATTTTGTGCTGTATCCA
393	LG02	100248698_T>C-11	100248698	11:T>C	29.605	Chrom.02	392	9936279	9936211	9.08e-29	100248698|F|0-11:T>C-11:T>C	TGCAGCATAAGTATCGTTGATAGCAGCGGCAGCAGCGCAGCAATAGCAAACAACAGGAAAAACAAAGGT
394	LG02	100192862_T>C-22	100192862	22:T>C	31.01	Chrom.02	384	9041488	9041420	9.08e-29	100192862|F|0-22:T>C-22:T>C	TGCAGCAGGAATTCTTTCAAGCTTTAGTCTTGGATGCTATGCTGCTGCTGTCGCATACCAGGTACAACT
395	LG02	100211722_T>C-58	100211722	58:T>C	31.538	Chrom.02	394	10546629	10546561	4.22e-27	100211722|F|0-58:T>C-58:T>C	TGCAGCACAGGCTTTCTTTTCTTTTCAGATTCCATCTACGGTTCTTCCCCGGATGCTGTCTGATGCGGT
396	LG02	100228929_T>A-36	100228929	36:T>A	33.785	Chrom.02	396	11804113	11804045	4.22e-27	100228929|F|0-36:T>A-36:T>A	TGCAGGTACTCTCTGTGGCAGTGTACAATCATTATATGAGGATATATTACGAGTCCTTATCAAAAGGGT
397	LG02	100263915_C>T-24	100263915	24:C>T	35.198	Chrom.02	397	12658731	12658663	4.22e-27	100263915|F|0-24:C>T-24:C>T	TGCAGATTACTGCAAGGAGGAGCACGACAACTCCTGATGAGGTGAATTTTGTTTTTGGTAATCGAATCA
398	LG02	100231060_T>C-25	100231060	25:T>C	35.841	Chrom.02	410	14355116	14355048	1.97e-25	100231060|F|0-25:T>C-25:T>C	TGCAGCTTTACCGCTAATTCTGTTGTTGGTACTCGCATACATTTTGGAGAAACTGAATCATGATCTGTC
399	LG02	100122566_G>T-8	100122566	8:G>T	36.263	Chrom.02	404	13283310	13283378	9.08e-29	100122566|F|0-8:G>T-8:G>T	TGCAGGAGGCAGCCCACAGCGGATGGAAAAAGGTTTGAGGGAGCATCCCACGTGACTGACTCCGCGTAG
400	LG02	100283067_C>T-10	100283067	10:C>T	36.587	Chrom.02	400	12922134	12922194	1.18e-22	100283067|F|0-10:C>T-10:C>T	TGCAGACAATCGCAAGTGTTGAAGTCCTGTCTTCTTCATGACATACCTTTAGCTATTATTACAGATCGG
401	LG02	100237491_T>A-44	100237491	44:T>A	36.749	Chrom.02	401	12922137	12922069	4.22e-27	100237491|F|0-44:T>A-44:T>A	TGCAGAATAAGAACTTGTTCTTGAATAAAAGCATTGGTGACTGATCAAAACTACGAATACTGATTTCAC
402	LG02	100274433_G>A-17	100274433	17:G>A	37.019	Chrom.02	402	13023739	13023801	9.14e-24	100274433|F|0-17:G>A-17:G>A	TGCAGCTTCTCTCGTATGGCCAGAGGTATGCCGCTCACCAGCTAAACAAGCAAAGGAAATTTACAGATC
403	LG02	100253104_G>A-42	100253104	42:G>A	37.481	Chrom.02	399	12815023	12814963	5.5e-21	100253104|F|0-42:G>A-42:G>A	TGCAGCACTTTATGGCGAAAATCCGTTTGTTGGCTGGTAGACGACCGTAACTGACTTACAGATCGGAAG
404	LG02	100202589_C>T-34	100202589	34:C>T	37.79	Chrom.02	405	13696103	13696049	1.19e-17	100202589|F|0-34:C>T-34:C>T	TGCAGAAATAACAGCTATTATAATATTCCAGTACCATTTTGTACTTGAATTACAGATCGGAAGAGCGGT
405	LG02	100197050_C>T-20	100197050	20:C>T	38.303	Chrom.02	403	13124053	13124121	9.08e-29	100197050|F|0-20:C>T-20:C>T	TGCAGGTGGTTGGGGGCTACCATACTGGTTTCGTTTCTCGGGGAGTTTCCATGGCTGTGAAGCATACAG
406	LG02	100255059_G>T-38	100255059	38:G>T	38.608	Chrom.02	406	13766093	13766042	5.54e-16	100255059|F|0-38:G>T-38:G>T	TGCAGTTTGACAGCAGTGTTTTACACAGAAAGGAGATAGATTAGGTTACAGATCGGAAGAGCGGTTCAG
407	LG02	100264275_T>C-30	100264275	30:T>C	38.843	Chrom.02	407	13855391	13855323	4.22e-27	100264275|F|0-30:T>C-30:T>C	TGCAGCATTGGCAATAACATTTCTAAGCATTGCTTCACTAATCATTTTCTATAGTCCGTAATGCAGACT
408	LG02	100251278_A>C-43	100251278	43:A>C	39.114	Chrom.02	409	14060135	14060069	5.46e-26	100251278|F|0-43:A>C-43:A>C	TGCAGTTCCGTATGAACTCAAATGTAAGATATTTACGATCGAGAGAATCATGACTTTTTTTCTCTTACA
409	LG02	100240998_C>G-52	100240998	52:C>G	39.974	Chrom.02	398	12742980	12743048	9.08e-29	100240998|F|0-52:C>G-52:C>G	TGCAGTATCCAGCATCAACCACAAGGCACCCGTCGGCAATGCCAATTATCTTCGCCCTGTCGGCGGTTT
410	LG02	100190797_G>A-20	100190797	20:G>A	41.331	Chrom.02	411	14749487	14749555	9.08e-29	100190797|F|0-20:G>A-20:G>A	TGCAGAGCTCGAATTTCTGCGAGGAGAACATATATTTGATAGTAAGTTGATAAGATTTACCGGAAACTG
411	LG02	100237156_T>G-27	100237156	27:T>G	41.579	Chrom.02	412	14771463	14771395	4.22e-27	100237156|F|0-27:T>G-27:T>G	TGCAGAAAATCGCCACTGTAACTGTGGTCACCAAGTGCTGCCATTGATTGCTGTTCGCAGCCATCAAAC
412	LG02	100216646_C>T-55	100216646	55:C>T	42.524	Chrom.02	414	14922441	14922373	4.22e-27	100216646|F|0-55:C>T-55:C>T	TGCAGTTATCGCACCGTAAGCTACTTTTGTGACATTGTAACCAATGCTATATCCCCTTTTTTTTTCCGA
413	LG02	100248254_A>C-65	100248254	65:A>C	43.332	Chrom.02	413	14802399	14802467	9.08e-29	100248254|F|0-65:A>C-65:A>C	TGCAGATGCTTCTTTCCCAGCTATTCTTCGGATCTCAGCTCTTTTCGGGAATGTTTGAGCAGTCCACGC
414	LG02	100254684_C>T-47	100254684	47:C>T	43.998	Chrom.02	415	15361954	15361886	4.22e-27	100254684|F|0-47:C>T-47:C>T	TGCAGTGATAGCAATTACGTCAGAAGTTGAAGGTAAGAGGAAGTTCACCCTGACAACGCCTAGATCGGA
415	LG02	100240871_A>G-41	100240871	41:A>G	44.49	Chrom.02	416	15563586	15563518	4.22e-27	100240871|F|0-41:A>G-41:A>G	TGCAGTACCCAGTTGCACGGTATTGTGCTGTGCCACCCCATATTCACCCATGGCAGTTTGGTTGGGTCA
416	LG02	100218978_G>A-31	100218978	31:G>A	46.323	Chrom.02	408	13996531	13996478	4.28e-17	100218978|F|0-31:G>A-31:G>A	TGCAGAAGGAAAATGTCAAAGGAAAATAAAAGGCAAATATAATGAAAATATTTACAGATCGGAAGAGCG
417	LG02	100225580_T>C-63	100225580	63:T>C	47.661	Chrom.02	417	15973248	15973180	4.22e-27	100225580|F|0-63:T>C-63:T>C	TGCAGAGCATCTAATAGAACACATACAAATAAGATTGAAATAACTTTCAAAAATAAGATTCACTATGTG
418	LG02	100263599_A>T-58	100263599	58:A>T	49.859	Chrom.02	419	16307449	16307517	4.22e-27	100263599|F|0-58:A>T-58:A>T	TGCAGAGCACACTTTCGTTGGTCAGCCACATATCACCCTACCATACCCCTACTGTGATAGCATTACCTT
419	LG02	100171695_T>C-44	100171695	44:T>C	50.137	Chrom.02	421	16460741	16460809	4.22e-27	100171695|F|0-44:T>C-44:T>C	TGCAGTAATCCATAGTTTGACCGACCTTTCGAGGTTCAGTTGTCTGGCCCTAAAAATATCTTTGAGGTT
420	LG02	100286556_C>G-29	100286556	29:C>G	50.888	Chrom.02	418	16165052	16165006	7.17e-15	100286556|F|0-29:C>G-29:C>G	TGCAGGTGATGCTCATTTGTGTGGTCCTACAGATCTCTTGTTCTTTACAGATCGGAAGAGCGGTTCAGC
421	LG02	100284307_T>C-35	100284307	35:T>C	51.54	Chrom.02	420	16455144	16455098	7.17e-15	100284307|F|0-35:T>C-35:T>C	TGCAGAAACAAAGTTTTGCACTGATGTAGATCTTTTGGCTGATTTTACAGATCGGAAGAGCGGTTCAGC
422	LG02	100269592_C>A-48	100269592	48:C>A	52.428	Chrom.02	423	18092201	18092267	1.17e-27	100269592|F|0-48:C>A-48:C>A	TGCAGCACATATTTCTCAGAAAACTGATCCAAAAAAAGGGGAGAAAAACTCAACAGAAACATTATTACA
423	LG02	100224552_A>G-47	100224552	47:A>G	53.632	Chrom.02	426	18738792	18738860	1.97e-25	100224552|F|0-47:A>G-47:A>G	TGCAGAAAACCTCACCAAGCCAATAAGGGAGCCAGCAGGTAGGTTTCAGTGGCCACAAGTGTTAGCTTT
424	LG02	100228308_G>C-62	100228308	62:G>C	53.979	Chrom.02	425	18732777	18732845	9.08e-29	100228308|F|0-62:G>C-62:G>C	TGCAGGAGGCAGACTTGCACTTTGTCAAGATTCCATGTGTATTTTAGGAATACAGCACCATCGTATGCA
425	LG02	100292908_T>A-17	100292908	17:T>A	54.211	Chrom.02	424	18097723	18097790	1.52e-26	100292908|F|0-17:T>A-17:T>A	TGCAGGTGAATTTCTATTTTCGTCTTCTCATCGTTTTTCCTCCTATCGATCTTAGTTTTCATTACAGAT
426	LG02	100274391_T>A-46	100274391	46:T>A	54.46	Chrom.02	422	18090421	18090489	4.22e-27	100274391|F|0-46:T>A-46:T>A	TGCAGCTGACTAAGGCGTTGATCTGTGATTTCAGTAGGTTAGACTTTTAGTTTTGAGAGTTTTATTTTC
427	LG02	100161812_C>T-44	100161812	44:C>T	55.324	Chrom.02	548	57965071	57965139	4.22e-27	100161812|F|0-44:C>T-44:C>T	TGCAGACAACAAATTATTGAGAAAACAATGGGAAATATGATCAACGTTCTTATTTTGGACAGAATGTAA
428	LG02	100225358_T>C-6	100225358	6:T>C	56.273	Chrom.02	428	19050558	19050626	1.97e-25	100225358|F|0-6:T>C-6:T>C	TGCAGATGGTAGATACTTCATTCTATACGCATTACTCAATTCAAAATAATATGTATTTCAAAAGGATGG
429	LG02	100249851_A>G-18	100249851	18:A>G	57.136	Chrom.02	427	19018210	19018142	4.22e-27	100249851|F|0-18:A>G-18:A>G	TGCAGGCTAGAAATAAAAACATGGAACCAAGGATACAAGAAATTCTTTTATTTCTAGGGAGGGAGATCC
430	LG02	100259388_T>C-61	100259388	61:T>C	57.501	Chrom.02	429	19117426	19117358	9.08e-29	100259388|F|0-61:T>C-61:T>C	TGCAGTTTAGAATTCGAAAATCCATCAAACATTTCTTACCGGATAGAACTGGTGCTGGTGCTCGTCTAA
431	LG02	100222912_C>T-19	100222912	19:C>T	58.071	Chrom.02	430	19658693	19658666	5.62e-06	100222912|F|0-19:C>T-19:C>T	TGCAGTGCATAAGGAAATTCGTAAGTTACAGATCGGAAGAGCGGTTCAGCAGGAATGCCGAGACCGATC
432	LG02	100228069_C>T-55	100228069	55:C>T	58.65	Chrom.02	432	19661127	19661059	9.08e-29	100228069|F|0-55:C>T-55:C>T	TGCAGGAAAATTGGCAAGCAGGATGATGGGCAAGAAAAACGAATGATACGAGATGCCGCTCCGCAATTC
433	LG02	100278051_G>A-60	100278051	60:G>A	59.152	Chrom.02	431	19661124	19661192	9.14e-24	100278051|F|0-60:G>A-60:G>A	TGCAGCCCTAGATGAAAGTTGGAGCAGTTGATGGTTAGAGATGACAATTTTACTCAATCCGCTGGATAT
434	LG02	100230932_G>A-35	100230932	35:G>A	59.764	Chrom.02	433	20142977	20143045	4.22e-27	100230932|F|0-35:G>A-35:G>A	TGCAGTTTGTCAAACTAAACTTATGCCACTTCACAGACATACCATAGAAATAACCAAATGCGCACTATA
435	LG02	100272004_A>G-27	100272004	27:A>G	61.749	Chrom.02	434	20287597	20287540	1.18e-22	100272004|F|0-27:A>G-27:A>G	TGCAGATAACCAGGCTAGTCTTGCACAAAAGATTCTTGATCCATCCCCAGGGACCTTACAGATCGGAAG
436	LG02	100283436_A>G-56	100283436	56:A>G	63.665	Chrom.02	436	21310468	21310400	4.22e-27	100283436|F|0-56:A>G-56:A>G	TGCAGCTCCAACATATCTGCCTGCCCACTACTTCGAAACTAAAGACTCCCAAGGGAAGACAAGGAGTTT
437	LG02	100210214_G>C-26	100210214	26:G>C	64.337	Chrom.02	435	21061960	21061892	4.22e-27	100210214|F|0-26:G>C-26:G>C	TGCAGACTCCTTGCAACAACAGGCACGTGTAGGCTGCTACTGTAGCACATGAACTTCCATGAATAACAG
438	LG02	100271793_A>G-46	100271793	46:A>G	65.827	Chrom.02	437	21661895	21661949	2.56e-19	100271793|F|0-46:A>G-46:A>G	TGCAGAAGAATAGACATCATCCAGAGCTTGCCCAAGATGCAACCTCACGTCTTTACAGATCGGAAGAGC
439	LG02	100165858_C>T-62	100165858	62:C>T	66.5	Chrom.02	438	21661898	21661830	4.22e-27	100165858|F|0-62:C>T-62:C>T	TGCAGCATCCAAGCTCTGTTATTGTGCACGTTGTGTTTTTGGCAACAAGGGTGGGAGGCATTCCATGCA
440	LG02	100234347_C>T-29	100234347	29:C>T	71.072	Chrom.02	453	25858371	25858413	1.2e-12	100234347|F|0-29:C>T-29:C>T	TGCAGGATAAAATCTAACATGCATCAGACCAGTCTAGTGGTTACAGATCGGAAGAGCGGTTCAGCAGGA
441	LG02	100281193_C>G-52	100281193	52:C>G	71.522	Chrom.02	454	26152933	26153001	9.08e-29	100281193|F|0-52:C>G-52:C>G	TGCAGGTTGGATATAGGTTATTTGGCACATAGTGATTGGGACGTCAAAAATTCCCTCTGTGGTAGATTA
442	LG02	100282510_A>T-12	100282510	12:A>T	72.297	Chrom.02	440	23230174	23230143	3.36e-08	100282510|F|0-12:A>T-12:A>T	TGCAGTGTGATCAGTCCATTCCAAGGCTTTTACAGATCGGAAGAGCGGTTCAGCAGGAATGCCGAGACC
443	LG02	100248560_T>C-42	100248560	42:T>C	73.163	Chrom.02	439	23113523	23113591	9.08e-29	100248560|F|0-42:T>C-42:T>C	TGCAGCACACCATTATTTGATAGAAGAATTGCCTGCCACCGTTGGCCTCTGACGCTCTCACAGTCCTCA
444	LG02	100198519_C>T-67	100198519	67:C>T	73.523	Chrom.02	446	24949090	24949024	1.17e-27	100198519|F|0-67:C>T-67:C>T	TGCAGTCTCATAACCACACATACAAGTTTTTCAGGGTACCACGCAATGGATAGACATCTTCCTCAATCG
445	LG02	100279460_T>C-35	100279460	35:T>C	73.98	Chrom.02	445	24861700	24861658	1.2e-12	100279460|F|0-35:T>C-35:T>C	TGCAGCACATACTTTACATCACCTAACTAGCATGATATTACAGATCGGAAGAGCGGTTCAGCAGGAATG
446	LG02	100247595_A>G-53	100247595	53:A>G	74.562	Chrom.02	444	24689330	24689262	4.22e-27	100247595|F|0-53:A>G-53:A>G	TGCAGACACGGAGTTGATGTACATGAAATAACCATAGCCTAATATGAGTTTTCAAAAGCAGCTAGGTTT
447	LG02	100256253_T>C-37	100256253	37:T>C	74.709	Chrom.02	442	24675941	24675876	9.14e-24	100256253|F|0-37:T>C-37:T>C	TGCAGAATTTCACAAAAAGCAAAGCTATTGGTAAAGCTCGCCAACTGTTTAGAGTGCTAATTACAGATC
448	LG02	100289109_T>A-60	100289109	60:T>A	75.188	Chrom.02	441	24114853	24114789	1.52e-26	100289109|F|0-60:T>A-60:T>A	TGCAGTACTTATTGAAGCAAGAGATGGCTACTTGAAGTTTCTAAGTCTTTCTTTCATGCTTTTTACAGA
449	LG02	100258439_G>A-11	100258439	11:G>A	75.542	Chrom.02	449	25785603	25785538	3.29e-23	100258439|F|0-11:G>A-11:G>A	TGCAGTAAGGTGACATAGAAAAGCACATCTTTCATACAGGACCAAGTATGATCTTATATTACAGATCGG
450	LG02	100261898_T>A-31	100261898	31:T>A	76.319	Chrom.02	443	24676458	24676512	2.56e-19	100261898|F|0-31:T>A-31:T>A	TGCAGTATGTATTGCACTGGCCAATGACCGATATGGGCCCATATCTAAATTTTTACAGATCGGAAGAGC
451	LG02	100258234_G>A-28	100258234	28:G>A	76.464	Chrom.02	447	25078753	25078821	9.08e-29	100258234|F|0-28:G>A-28:G>A	TGCAGGTCGGAGCTAATGAATCCAGTCCGGATCTATTTGTGATCGAAAATTGCAGAGGCATGAGATTAC
452	LG02	100275285_C>T-43	100275285	43:C>T	78.21	Chrom.02	452	25844799	25844867	9.08e-29	100275285|F|0-43:C>T-43:C>T	TGCAGTTGCTATCACCTTCCATATTATATAGCTGGTTTGCCTTCCTCATGGCAAAGTTTGGTCATCTTT
453	LG02	100260341_T>C-36	100260341	36:T>C	78.306	Chrom.02	450	25843329	25843375	1.54e-16	100260341|F|0-36:T>C-36:T>C	TGCAGAGCCAGCCAAAAGCGAGCCGGTTGTTGCTTATTTGCGGATTACAGATCGGAAGAGCGGTTCAGC
454	LG02	100265985_C>A-23	100265985	23:C>A	78.493	Chrom.02	456	26161514	26161452	1.97e-25	100265985|F|0-23:C>A-23:C>A	TGCAGTTTGATAAATGTTTCCACCACCACTGCCTCGAAAAGACAAATGGATGCCTACCATTTACAGATC
455	LG02	100220420_C>T-28	100220420	28:C>T	78.691	Chrom.02	451	25843332	25843281	2.56e-19	100220420|F|0-28:C>T-28:C>T	TGCAGCAGGCCTCTGATCAGGAGCTCCACCTTTTACCATCAAAATCCTCTTACAGATCGGAAGAGCGGT
456	LG02	100189382_A>G-19	100189382	19:A>G	78.952	Chrom.02	455	26154350	26154418	1.97e-25	100189382|F|0-19:A>G-19:A>G	TGCAGAACTTTGTGGTTGCATATTATGACCCTGGCCCTGGCTTTTGGGCTGAAGGTGGTGCTTTTTGAG
457	LG02	100252329_A>T-13	100252329	13:A>T	79.391	Chrom.02	448	25785600	25785642	2.58e-14	100252329|F|0-13:A>T-13:A>T	TGCAGAATAATTTAGTTTGTTTGTAATAGGTTCCTAGAACTTACAGATCGGAAGAGCGGTTCAGCAGGA
458	LG02	100234260_T>C-29	100234260	29:T>C	79.974	Chrom.02	457	26718750	26718784	3.36e-08	100234260|F|0-29:T>C-29:T>C	TGCAGGACCTCCACCAAAACACTCATTTATCATTACAGATCGGAAGAGCGGTTCAGCAGGAATGCCGAG
459	LG02	100237064_T>C-42	100237064	42:T>C	80.167	Chrom.02	458	26748049	26747981	4.22e-27	100237064|F|0-42:T>C-42:T>C	TGCAGTCATTTGTACACACAAAAAGGAAGAGTCGAACCCGGGTCTATTGCTTGAAAGGCAATCATCCTA
460	LG02	100198113_T>A-11	100198113	11:T>A	81.053	Chrom.02	465	28572284	28572352	9.08e-29	100198113|F|0-11:T>A-11:T>A	TGCAGTCAACCTAGATGTACCTATGGCTGGAAATGAGCCCAGGTTCTGCTTAGGTCATGGGCTTGATCC
461	LG02	100260272_C>T-25	100260272	25:C>T	81.559	Chrom.02	467	30043331	30043389	1.53e-21	100260272|F|0-25:C>T-25:C>T	TGCAGACTCAGATTATAGAAGTCATCGACTCCAGGAAAATAATTTTATTTATTTGTTTACAGATCGGAA
462	LG02	100296341_C>T-49	100296341	49:C>T	81.966	Chrom.02	460	27071116	27071053	2.54e-24	100296341|F|0-49:C>T-49:C>T	TGCAGAGGCTGAGTTTGCCGCAGCAACAGCAGCTATAAATCAAGCTCTCCGGTTGAGAAAGTTACAGAT
463	LG02	100221769_G>A-24	100221769	24:G>A	82.481	Chrom.02	462	27954813	27954859	1.54e-16	100221769|F|0-24:G>A-24:G>A	TGCAGGCCATTGTTAGCTTACTAGGGCAAGCTAATAATGCCGCATTACAGATCGGAAGAGCGGTTCAGC
464	LG02	100192028_G>A-49	100192028	49:G>A	82.64	Chrom.02	461	27234390	27234458	4.22e-27	100192028|F|0-49:G>A-49:G>A	TGCAGATTTCTCTCACTTTCTATGGGATGAAGTAAACACAAATGAAGATGGTTTGTTGTACATGCTTGA
465	LG02	100238335_A>G-49	100238335	49:A>G	82.865	Chrom.02	463	27954816	27954748	4.22e-27	100238335|F|0-49:A>G-49:A>G	TGCAGATGATGGTGATAATGTGGATTGCCTTGGTGGATCCTAATCCATCAGATGGGCATCCAATTGTAG
466	LG02	100261562_T>C-31	100261562	31:T>C	83.01	Chrom.02	464	28161021	28161060	1.2e-12	100261562|F|0-31:T>C-31:T>C	TGCAGGTACTAATTTGGGTGAACTTGAGGAGTCTAAATTACAGATCGGAAGAGCGGTTCAGCAGGAATG
467	LG02	100253128_C>T-16	100253128	16:C>T	83.212	Chrom.02	459	26924775	26924811	5.58e-11	100253128|F|0-16:C>T-16:C>T	TGCAGCAGAGCCAGCTCGTTTTAGTTACTGTCAGTTACAGATCGGAAGAGCGGTTCAGCAGGAATGCCG
468	LG02	100265285_G>A-58	100265285	58:G>A	83.857	Chrom.02	466	29937502	29937434	4.22e-27	100265285|F|0-58:G>A-58:G>A	TGCAGTATGCTGGAAAAAAGGCCTCGTGTCATTTGAGTTATGCATTCCATAGTTCTTGGTGCGTTATTC
469	LG02	100266689_G>A-30	100266689	30:G>A	84.542	Chrom.02	468	30717235	30717188	9.27e-14	100266689|F|0-30:G>A-30:G>A	TGCAGATAATCAACCAGTTCAAATATTTTTGCTGAAAAAATTACAGATCGGAAGAGCGGTTCAGCAGGA
470	LG02	100169967_A>G-65	100169967	65:A>G	84.803	Chrom.02	469	31418725	31418657	9.08e-29	100169967|F|0-65:A>G-65:A>G	TGCAGGCTGAAATGAAGATGCTTTCTTGATTGCAACTTTGATCTGACTGTTCCGGTTGCACTGGCAGTG
471	LG02	100203208_T>C-10	100203208	10:T>C	85.828	Chrom.02	470	32616622	32616578	1.99e-15	100203208|F|0-10:T>C-10:T>C	TGCAGACTTTTCCCCACCTTTCTTATGTAAAAAATAATTAGCTTACAGATCGGAAGAGCGGTTCAGCAG
472	LG02	100163901_T>A-39	100163901	39:T>A	87.952	Chrom.02	471	36976372	36976440	4.22e-27	100163901|F|0-39:T>A-39:T>A	TGCAGATGAAGTTTGCTGTTCTCCCTAGAAGTAATAAAATTTTTTTGTCGTATGCACCCTAACAACCAA
473	LG02	100256395_A>G-17	100256395	17:A>G	90.383	Chrom.02	476	40413501	40413433	4.22e-27	100256395|F|0-17:A>G-17:A>G	TGCAGACTGATAAAATCAAGCAATGACTCGGCCAGTTTCTGCTAGCCAATACTGGCTATATTCAAGCTG
474	LG02	100200024_C>G-19	100200024	19:C>G	91.195	Chrom.02	472	37612098	37612031	1.52e-26	100200024|F|0-19:C>G-19:C>G	TGCAGTTTCTCTTTTACTTCTTTTCAAATTTTCTCCGGAGACTCGTGGATAAAGTGGATCTGTGTTGTG
475	LG02	100192591_G>A-28	100192591	28:G>A	91.428	Chrom.02	474	39513411	39513343	9.08e-29	100192591|F|0-28:G>A-28:G>A	TGCAGCACCCAAAACAGTTGCCAATCTGGTTTCCAATCTGACCTGCCATAGCTGAGGCTAAGATCACAC
476	LG02	100258556_A>T-10	100258556	10:A>T	92.247	Chrom.02	478	41157417	41157480	2.54e-24	100258556|F|0-10:A>T-10:A>T	TGCAGTAGTTAGGTACCAATGTTTATCTTGCTGAGACTTTTGGATCTATTAGAGAGATCTATACCTTAC
477	LG02	100265957_G>A-42	100265957	42:G>A	93.023	Chrom.02	473	38172830	38172898	4.22e-27	100265957|F|0-42:G>A-42:G>A	TGCAGTTTCGACCTTGTTATCCAGATAGGGTCATTGGTATTTGTCAAGTTTCATAGCCTGAATTTCTCG
478	LG02	100263388_C>T-37	100263388	37:C>T	93.399	Chrom.02	477	40703836	40703768	4.22e-27	100263388|F|0-37:C>T-37:C>T	TGCAGAATTCCTGGGTACAGAATCTCTGTACACAGGGCGGTTTACGCGAATAAATTGAGGACTCTAGAG
479	LG02	100245971_G>A-21	100245971	21:G>A	93.765	Chrom.02	475	39900882	39900928	1.54e-16	100245971|F|0-21:G>A-21:G>A	TGCAGTGGTCCCTCATCTATTGGATGAACACCTTATATATTTTTTTACAGATCGGAAGAGCGGTTCAGC
480	LG02	100169187_T>C-13	100169187	13:T>C	94.26	Chrom.02	479	41654870	41654802	4.22e-27	100169187|F|0-13:T>C-13:T>C	TGCAGGAGTGGTTTTCGATCTTCTATCAATTCAGCAGATGCATTGGGATCTTCCTCGTCGGTATGTGAT
481	LG02	100239717_G>A-31	100239717	31:G>A	94.997	Chrom.02	481	41860735	41860667	9.08e-29	100239717|F|0-31:G>A-31:G>A	TGCAGGAAATGACAGAAGAAATGGAATTAGCGCAATTATTTCTTCAAAGAAGAAAGCACCAGCTGATGA
482	LG02	100237387_A>G-58	100237387	58:A>G	95.278	Chrom.02	480	41860732	41860800	9.08e-29	100237387|F|0-58:A>G-58:A>G	TGCAGAAGAAGTTTGAGGATATTCCAGTATTGGGGCAAGGGCAAGTGGAATGATCACCATGGAGCTACA
483	LG02	100278176_G>A-58	100278176	58:G>A	95.818	Chrom.02	482	41910727	41910795	4.22e-27	100278176|F|0-58:G>A-58:G>A	TGCAGCTTCTTGGCCCGTCATTGCATCCACTACAAGCAAAACTTCTGTAGGATTCACCGCCTGCTTTAC
484	LG02	100281106_C>T-34	100281106	34:C>T	96.408	Chrom.02	484	42458155	42458087	4.22e-27	100281106|F|0-34:C>T-34:C>T	TGCAGGGCAGACCTCATCTGGGTTCTCTTGGACACATTGCAATGCCTGCAAGGCACGGTAAAGAAGTTT
485	LG02	100194374_G>C-14	100194374	14:G>C	96.945	Chrom.02	483	42289047	42289115	4.22e-27	100194374|F|0-14:G>C-14:G>C	TGCAGCTCCCTCGCGACGCGAGTCTTCTATAGGAATCTAGGAATCTGGACCGTCCATCCGTTCCATGAT
486	LG02	100269859_G>C-50	100269859	50:G>C	98.569	Chrom.02	487	43943303	43943371	4.22e-27	100269859|F|0-50:G>C-50:G>C	TGCAGCCGACCAAAGAAAAGCTCCAGGGTTGCAGCTGCTCGAGTAGAAGAGAAACCTCTTCTTATCTCT
487	LG02	100240522_G>T-16	100240522	16:G>T	98.995	Chrom.02	485	43416679	43416619	1.18e-22	100240522|F|0-16:G>T-16:G>T	TGCAGGTCTGTTAGCCGGTCGGTGAAGTTCTACGAGGAGGTCTTGGGGTTTGTTAGTGTTACAGATCGG
488	LG02	100250134_A>G-10	100250134	10:A>G	99.43	Chrom.02	486	43753378	43753446	1.97e-25	100250134|F|0-10:A>G-10:A>G	TGCAGGTCCTATAATCGATCATTAGTATAGCGATGTAGTAATTTCGAGTCCCATGTGAAATAGGCTTGT
489	LG02	100253925_T>C-16	100253925	16:T>C	99.861	Chrom.02	488	44324240	44324203	1.55e-11	100253925|F|0-16:T>C-16:T>C	TGCAGGCACCCTAACCTGCCCATTCATTGGCAAGCTTACAGATCGGAAGAGCGGTTCAGCAGGAATGCC
490	LG02	100241463_T>C-53	100241463	53:T>C	101.226	Chrom.02	489	45379965	45380033	9.08e-29	100241463|F|0-53:T>C-53:T>C	TGCAGTGATTTCCGGGGTGGAGGAAGAGGAGCCGTCGTTGCCGTCAGTGTGCGTGAAGGTGGGGGGATC
491	LG02	100284484_A>G-28	100284484	28:A>G	101.807	Chrom.02	491	46783481	46783528	1.99e-15	100284484|F|0-28:A>G-28:A>G	TGCAGCATAACATTTGAAATGCACATTTACAACATCAAGCAAACATTACAGATCGGAAGAGCGGTTCAG
492	LG02	100216817_A>G-58	100216817	58:A>G	102.561	Chrom.02	492	46828470	46828402	9.08e-29	100216817|F|0-58:A>G-58:A>G	TGCAGTTCTGCTTGAATTTTATATTCCTTGGTGTGGCTTTTGCAAGGAACTAAAGCCTATATTAGAGGA
493	LG02	100166308_T>A-33	100166308	33:T>A	103.079	Chrom.02	490	45854684	45854752	9.08e-29	100166308|F|0-33:T>A-33:T>A	TGCAGCCACAGTGTAAGCAATTGAGAAGCCCATTCGCTCAATGTAGCACACATTTGTGCTGATGAAGGT
494	LG02	100247191_T>A-11	100247191	11:T>A	103.699	Chrom.02	497	47694338	47694406	9.08e-29	100247191|F|0-11:T>A-11:T>A	TGCAGAAATACTATGAACTTAGAAGGAGTAAAATGTAATGTAAGGCTATATAAAAACCCTTTTGACAAT
495	LG02	100267151_G>A-15	100267151	15:G>A	104.023	Chrom.02	499	47802545	47802508	9.34e-09	100267151|F|0-15:G>A-15:G>A	TGCAGGCTTTGAGAAGCTTGGGGCCTGTTACAGATCGGAAGAGCGGTTCAGCAGGAATGCCGAGACCGA
496	LG02	100274516_C>G-12	100274516	12:C>G	104.761	Chrom.02	494	47323648	47323580	4.22e-27	100274516|F|0-12:C>G-12:C>G	TGCAGGAGAAACCACTATTTACAGACCAAAGCGAATTCTGAGAATCATCTGCTGGGTAAGCAGAGATGC
497	LG02	100258248_G>A-44	100258248	44:G>A	105.125	Chrom.02	493	47172839	47172771	4.22e-27	100258248|F|0-44:G>A-44:G>A	TGCAGGTCTCCAAATCCTTTGGGGAGTTCACCCCAGAAGTTGTTGCAAAATAACTGGATGACAGTGAAA
498	LG02	100265601_A>G-29	100265601	29:A>G	105.471	Chrom.02	495	47337143	47337075	4.22e-27	100265601|F|0-29:A>G-29:A>G	TGCAGTGCATTTAGTAAATGGTTGAGGCCATGGTCGAGCATTGGTTCTCACCTCTCATTACTGTTTTTG
499	LG02	100266709_G>T-9	100266709	9:G>T	105.731	Chrom.02	496	47643148	47643121	5.62e-06	100266709|F|0-9:G>T-9:G>T	TGCAGATAGGGCACATTTTGATTTTTTACAGATCGGAAGAGCGGTTCAGCAGGAATGCCGAGACCGATC
500	LG02	100260011_G>A-41	100260011	41:G>A	106.438	Chrom.02	498	47749607	47749549	7.12e-20	100260011|F|0-41:G>A-41:G>A	TGCAGAACATCATGTCTGTGAAACTCACCTGGGGAAATTGTGGCTATTGATGGTTACAGATCGGAAGAG
501	LG02	100290011_G>C-27	100290011	27:G>C	107.591	Chrom.02	502	48722414	48722476	9.14e-24	100290011|F|0-27:G>C-27:G>C	TGCAGCAGTGGCCAAGGCCGTGTCTCTGTTTAGGATCTGACCCAATCATTTTGCAGCATGTTACAGATC
502	LG02	100279853_C>T-43	100279853	43:C>T	108.287	Chrom.02	501	48416360	48416412	3.31e-18	100279853|F|0-43:C>T-43:C>T	TGCAGTGAGATTTTATCCTTAGATGCCAATGTGAATCATCTAACGTAAAATTACAGATCGGAAGAGCGG
503	LG02	100259255_C>T-7	100259255	7:C>T	109.093	Chrom.02	500	48148477	48148545	4.22e-27	100259255|F|0-7:C>T-7:C>T	TGCAGTTCTCTCTCCGTTTTATATAATAACCCTGGGGAAATTTGAGGTAATCCATCCCTTCTCAAACCT
504	LG02	100232413_G>A-30	100232413	30:G>A	110.303	Chrom.02	503	48875676	48875710	7.22e-10	100232413|F|0-30:G>A-30:G>A	TGCAGAGATGCCTCACACTCTTCCTGTGCCGCTTACAGATCGGAAGAGCGGTTCAGCAGGAATGCCGAG
505	LG02	100237688_T>C-46	100237688	46:T>C	111.392	Chrom.02	504	48910153	48910221	9.08e-29	100237688|F|0-46:T>C-46:T>C	TGCAGACATGGTGCATGAGGTCAAGGATGGGCATTGAAGGGCTGGGTGTAGCAGCCTATAAAAAAAATT
506	LG02	100252161_C>A-30	100252161	30:C>A	112.258	Chrom.02	505	48912067	48912112	1.2e-12	100252161|F|0-30:C>A-30:C>A	TGCAGAAAGCAGGCCTGTCGGCCCATCTAACTCACATCTTTTACAGATCGGAAGAGCGGTTCAGCAGGA
507	LG02	100291506_A>G-45	100291506	45:A>G	112.856	Chrom.02	506	48913800	48913752	5.54e-16	100291506|F|0-45:A>G-45:A>G	TGCAGAAAACCTTGATATTGAATTGGATGCTCTAGATTTGATAGCATTACAGATCGGAAGAGCGGTTCA
508	LG02	100226967_A>T-61	100226967	61:A>T	112.995	Chrom.02	507	49425870	49425938	9.08e-29	100226967|F|0-61:A>T-61:A>T	TGCAGCATGCCCGGTGGGCTCCTCGGATGCCCTCCTCAGCATAAAGACCTGCACCAACACCAAATCACT
509	LG02	100173962_G>A-67	100173962	67:G>A	115.564	Chrom.02	508	49783302	49783368	1.17e-27	100173962|F|0-67:G>A-67:G>A	TGCAGTGTCTGCATTGAAAAACAAGCATCTTACAAGAAAAGAAAAGGTAGGGTAATACTACACTGTAGA
510	LG02	100251582_T>C-25	100251582	25:T>C	115.845	Chrom.02	509	50250760	50250828	9.08e-29	100251582|F|0-25:T>C-25:T>C	TGCAGTTTTGGTGGTTTCGGTAGTTTTGCTCCAAGTTTCAGAATTTCTGTCAAAGGTCAAGAAAAATCT
511	LG02	100253140_A>C-9	100253140	9:A>C	116.503	Chrom.02	510	50314958	50314911	4.28e-17	100253140|F|0-9:A>C-9:A>C	TGCAGCAGCAAAGTCATATTGTATTGATCAATATAAACATTTTTTTTACAGATCGGAAGAGCGGTTCAG
512	LG02	100164893_A>G-51	100164893	51:A>G	117.596	Chrom.02	511	50399400	50399332	4.22e-27	100164893|F|0-51:A>G-51:A>G	TGCAGCAAGAGTTGTGGGAAAGAAAGTTCCAGTTTTACTTAGAATAAACCCAGATGTTGATCCACAGGT
513	LG02	100212859_G>A-28	100212859	28:G>A	118.112	Chrom.02	512	51561103	51561171	9.08e-29	100212859|F|0-28:G>A-28:G>A	TGCAGCTACCCGGCCCCACGATATACGTGAAACATTATAGATAGGACGTAAGAAAGGTCTCGTACGATT
514	LG02	100228681_C>G-20	100228681	20:C>G	118.785	Chrom.02	514	51787400	51787332	4.22e-27	100228681|F|0-20:C>G-20:C>G	TGCAGGCTTTATATGATAAACAACATCAACCAGTCCATGTTGTTAGTTTCAAAATGAATCTCACAGTTT
515	LG02	100291349_A>T-28	100291349	28:A>T	119.666	Chrom.02	513	51785070	51785005	9.14e-24	100291349|F|0-28:A>T-28:A>T	TGCAGTTGCAGGATTGTAATCAGAAGTTACCTCCATCCATCACTTCATTTTAGCAGAAATTACAGATCG
516	LG02	100270026_G>T-39	100270026	39:G>T	120.299	Chrom.02	516	51844811	51844872	7.07e-25	100270026|F|0-39:G>T-39:G>T	TGCAGCTGTATGGAACTGCTCTTTCTTGGATATCTTACTGGCTTGTTATGTTATGTCATTTACAGATCG
517	LG02	100213518_G>C-19	100213518	19:G>C	120.556	Chrom.02	517	52133627	52133566	7.07e-25	100213518|F|0-19:G>C-19:G>C	TGCAGGAAGAAGCATGGAAGAGGCTTTATTTTTGTGCAGTTCCTGGAGGAATGGAAAAATTACAGATCG
518	LG02	100274542_T>A-22	100274542	22:T>A	120.972	Chrom.02	518	52203411	52203473	9.14e-24	100274542|F|0-22:T>A-22:T>A	TGCAGGATCTGGAGAAATCCATTGTGAAAACTCGACGTAGGAACAACTCAAAGAAACCAATTACAGATC
519	LG02	100267637_C>T-25	100267637	25:C>T	121.78	Chrom.02	515	51803555	51803602	4.28e-17	100267637|F|0-25:C>T-25:C>T	TGCAGGTTCGCTTTGAACTTACCTTCTTCGCTTTGAATCCTGAACTTACAGATCGGAAGAGCGGTTCAG
520	LG02	100263323_T>A-48	100263323	48:T>A	123.381	Chrom.02	519	52556913	52556980	1.53e-21	100263323|F|0-48:T>A-48:T>A	TGCAGAAGGGTGGGCCACCCATCACGTGCATATGGTGCCAACCAGAGATAGATGGAGACCGCGGCAAGG
521	LG02	100200189_T>A-54	100200189	54:T>A	123.835	Chrom.02	521	53031739	53031807	4.22e-27	100200189|F|0-54:T>A-54:T>A	TGCAGTTTTTAGAATGCAGTTTGGTTCTGTAACGTCTACTCCATAATTAGCCCATTTAGTCATTAGGAT
522	LG02	100232872_C>T-11	100232872	11:C>T	124.972	Chrom.02	529	53770864	53770809	3.31e-18	100232872|F|0-11:C>T-11:C>T	TGCAGATGTCCCAATCTATTTATGAATATCTCAGGCCTGGCTCAATAACAGGCTTACAGATCGGAAGAG
523	LG02	100242989_C>T-11	100242989	11:C>T	125.497	Chrom.02	524	53508744	53508802	3.29e-23	100242989|F|0-11:C>T-11:C>T	TGCAGAATAAACGAACAAAAAACCTTTGATATAAGCTTGTACTGCTAAAATCCCAGTTACAGATCGGAA
524	LG02	100256710_G>T-20	100256710	20:G>T	126.145	Chrom.02	530	53934229	53934297	4.22e-27	100256710|F|0-20:G>T-20:G>T	TGCAGATGATCCGAATCTCTGGACAGACCAGGTGCCAGCATATGATTCCACCAACCAAATTATTTTTAG
525	LG02	100254504_T>A-11	100254504	11:T>A	126.552	Chrom.02	525	53661054	53661006	3.34e-13	100254504|F|0-11:T>A-11:T>A	TGCAGTCATCTTTTATTTCCGACCTTGAAGGATACTTTACAGATCGGAAGAGCGGTTCAGCAGGAATGC
526	LG02	100274772_G>A-7	100274772	7:G>A	126.976	Chrom.02	527	53769326	53769258	9.08e-29	100274772|F|0-7:G>A-7:G>A	TGCAGTAGCAGTCTTGATAGAGGCCATGACAAGTGCTAGCAACATCCAATCCCAGTGTCCAAGTGGCAG
527	LG02	100227256_A>G-31	100227256	31:A>G	127.166	Chrom.02	528	53770861	53770929	9.08e-29	100227256|F|0-31:A>G-31:A>G	TGCAGCCCTAGTGGGAAACAGATGGTAGACTACAACGGCATTCTTTTAGCTGTTTTAGGGGTAAGTGGA
528	LG02	100247345_C>A-41	100247345	41:C>A	127.535	Chrom.02	526	53662829	53662897	4.22e-27	100247345|F|0-41:C>A-41:C>A	TGCAGAAGATAAACCATTTCAAACGTCAGGAGCATGCTACACACAAACACGCAGAAAACCCTAGAATTT
529	LG02	100277709_A>G-57	100277709	57:A>G	128.004	Chrom.02	523	53498328	53498396	4.22e-27	100277709|F|0-57:A>G-57:A>G	TGCAGATCTAGCAGTGGGATGGGCTAGCCTGCTTATTTGGAGGCCCGCTACTAGATCACAGATTACAGG
530	LG02	100284313_G>A-11	100284313	11:G>A	128.426	Chrom.02	531	54227449	54227501	3.31e-18	100284313|F|0-11:G>A-11:G>A	TGCAGAAAGATGCGAGTCAAAATACTATCATAGCTACCAAAAAGAACGTATTACAGATCGGAAGAGCGG
531	LG02	100237802_G>A-55	100237802	55:G>A	129.138	Chrom.02	520	52693131	52693199	9.08e-29	100237802|F|0-55:G>A-55:G>A	TGCAGACTGGTTCTATGGCTCCATATAGCTTCTAACGCATGTAGTTTCCAGTCATGGTCAATTATTTAT
532	LG02	100265493_T>C-49	100265493	49:T>C	129.913	Chrom.02	522	53418362	53418294	4.22e-27	100265493|F|0-49:T>C-49:T>C	TGCAGTCTGATTGGCAGCAAGGTGCTGTCATAGTTACACAGTCCAGGCATCAGGCAGGCATAACAGTCC
533	LG02	100161412_G>C-23	100161412	23:G>C	130.659	Chrom.02	533	54470361	54470293	9.08e-29	100161412|F|0-23:G>C-23:G>C	TGCAGAATACATAATGGACAGCAGTATGACCGTATGAAAAGAATCACAAGTGAATAGGGGTCCAATATA
534	LG02	100276024_G>T-15	100276024	15:G>T	131.709	Chrom.02	532	54470358	54470385	5.62e-06	100276024|F|0-15:G>T-15:G>T	TGCAGCAGCTCATTCGAAAGTTCTTTTACAGATCGGAAGAGCGGTTCAGCAGGAATGCCGAGACCGATC
535	LG02	100247826_A>G-43	100247826	43:A>G	133.52	Chrom.02	559	59943729	59943797	4.22e-27	100247826|F|0-43:A>G-43:A>G	TGCAGAGAGGAAACTGGTGGAGAAGCTGAGGAATCTAGGTTACATAAAGGCTACACCTGAAGGAATGCG
536	LG02	100182488_A>G-46	100182488	46:A>G	134.11	Chrom.02	558	59585233	59585178	7.12e-20	100182488|F|0-46:A>G-46:A>G	TGCAGCATATGGGCGTGGGGATCAAAGAATGAAAGCCCTAGGGTGCAGGGTCTTTACAGATCGGAAGAG
537	LG02	100281833_G>A-24	100281833	24:G>A	134.535	Chrom.02	534	55483793	55483731	1.97e-25	100281833|F|0-24:G>A-24:G>A	TGCAGTCAGCTTTATTGGCTCTTCGAGATAACAATATGAAATAAGATCAAACTTTTGTTATTACAGATC
538	LG02	100173247_T>C-35	100173247	35:T>C	135.457	Chrom.02	535	55513879	55513811	4.22e-27	100173247|F|0-35:T>C-35:T>C	TGCAGTGACCCATCTCTGTAGTCTAATTTGCATCCTGTTGTTTGTTTCAAAGATTTTAGCTTTAGACAA
539	LG02	100262047_G>A-36	100262047	36:G>A	135.885	Chrom.02	537	55970655	55970697	2.58e-14	100262047|F|0-36:G>A-36:G>A	TGCAGTCCCTCAAAATCCAATTTATACTTTCTCCTAGTATTTACAGATCGGAAGAGCGGTTCAGCAGGA
540	LG02	100278663_T>C-23	100278663	23:T>C	136.1	Chrom.02	536	55733468	55733536	4.22e-27	100278663|F|0-23:T>C-23:T>C	TGCAGTCTGTGTCCTTGTTCCTCTTATCATTTCCACACCGCATCCTCTCTTATGCTCTCTTTTATCATC
541	LG02	100125803_G>T-48	100125803	48:G>T	137.211	Chrom.02	539	56223864	56223796	4.22e-27	100125803|F|0-48:G>T-48:G>T	TGCAGTAGATGACCATGATGGCTTTTTTGCCCATAAGAAGTGGAAGAAGGATGCTTCATATGGAGATCA
542	LG02	100288463_G>A-41	100288463	41:G>A	137.539	Chrom.02	538	56213043	56212993	9.21e-19	100288463|F|0-41:G>A-41:G>A	TGCAGTTCTTGCTTGTTTATGTTAGCCATTTGAAAATGTATGTGAGAATTACAGATCGGAAGAGCGGTT
543	LG02	100209681_G>A-67	100209681	67:G>A	138.084	Chrom.02	545	57741722	57741654	9.08e-29	100209681|F|0-67:G>A-67:G>A	TGCAGAAGGAGAGGCAATTATGATGATCGGCAGCATCAATCAACGAATGATTGATAGAATCAATCAAGA
544	LG02	100235185_G>A-22	100235185	22:G>A	138.466	Chrom.02	540	57277382	57277439	5.54e-16	100235185|F|0-22:G>A-22:G>A	TGCAGTACTCTTTAGTCCATATGAATGATAAAATAGGATCTACTCTTCATAATAATTACAGATCGGAAG
545	LG02	100285913_T>A-64	100285913	64:T>A	138.701	Chrom.02	544	57730879	57730942	5.46e-26	100285913|F|0-64:T>A-64:T>A	TGCAGTATTTCCTTGTACCTTGGTCCAGAAAGGTCCTTGCAACTTGGCTCTTCCAGTCCTTTTTTACAG
546	LG02	100244353_T>C-5	100244353	5:T>C	139.054	Chrom.02	547	57743773	57743812	1.2e-12	100244353|F|0-5:T>C-5:T>C	TGCAGTGTAAAGTGGCTCCCATAATATTTTTTGAAAGTTACAGATCGGAAGAGCGGTTCAGCAGGAATG
547	LG02	100230328_A>G-23	100230328	23:A>G	139.502	Chrom.02	546	57743631	57743568	5.46e-26	100230328|F|0-23:A>G-23:A>G	TGCAGTGTAGAAAGTATTTTCTGAGAGGAAAATGTGGGCACCAAGTTTTATCTATGTTACACTGTTTCT
548	LG02	100235655_A>T-49	100235655	49:A>T	139.852	Chrom.02	543	57724489	57724548	9.14e-24	100235655|F|0-49:A>T-49:A>T	TGCAGTGCAGACTACTTATTGCAACTAAAAGGGTGCTATTGGTTGGCAAATTTTTTTTTACAGATCGGA
549	LG02	100222365_C>T-21	100222365	21:C>T	140.513	Chrom.02	542	57477066	57477118	3.31e-18	100222365|F|0-21:C>T-21:C>T	TGCAGTACAGTTGTAAGTTACCGAAACTTTTATAATATCCTTTAGTAGTATTACAGATCGGAAGAGCGG
550	LG02	100257356_C>T-51	100257356	51:C>T	141.109	Chrom.02	541	57457977	57458045	4.22e-27	100257356|F|0-51:C>T-51:C>T	TGCAGCCCACGTTTGATGAGATGCACCATGAATCAGGTATGTTTTCTTATACCATTCTTATGCTTTTCT
551	LG02	100250616_T>A-6	100250616	6:T>A	141.856	Chrom.02	550	59006621	59006689	1.97e-25	100250616|F|0-6:T>A-6:T>A	TGCAGTTTGGGTAACAAGATTATGTTATGCAAAACTATAGCTTGTTGTTGTCTCATGTGAATGGGTTTT
552	LG02	100249968_C>T-11	100249968	11:C>T	142.275	Chrom.02	552	59151734	59151666	9.08e-29	100249968|F|0-11:C>T-11:C>T	TGCAGGGCATACGCCTTCATGATAGACCATCATCTGAAGATTCTGATGGAAACCTAAAAAGCCAGCGGG
553	LG02	100181586_C>G-20	100181586	20:C>G	142.839	Chrom.02	549	58944714	58944652	7.12e-20	100181586|F|0-20:C>G-20:C>G	TGCAGAGCCAAATATTGCAGCTCCTCTGAGGTTTGTAACAAGTCAAAAGGTCCTTACAGATCGGAAGAG
554	LG02	100162744_C>A-21	100162744	21:C>A	143.526	Chrom.02	556	59349385	59349317	4.22e-27	100162744|F|0-21:C>A-21:C>A	TGCAGAGCAACAATATTGAGGCCACCATGATCACAAAATATCAGAGTTTGTCCATATTCCTTGGGGATC
555	LG02	100284341_A>T-28	100284341	28:A>T	143.905	Chrom.02	551	59084798	59084756	1.2e-12	100284341|F|0-28:A>T-28:A>T	TGCAGACCATTCGACAATGGGAATATGCATCTACACCGGATTACAGATCGGAAGAGCGGTTCAGCAGGA
556	LG02	100211637_C>T-64	100211637	64:C>T	144.175	Chrom.02	555	59341915	59341847	4.22e-27	100211637|F|0-64:C>T-64:C>T	TGCAGCAAGGGACAGGTAAACTAAAAGACTCAAGTTGCCTCCAATGCCATATGCAAAAGGGTACCATAC
557	LG02	100237472_A>T-54	100237472	54:A>T	144.592	Chrom.02	553	59198804	59198872	4.22e-27	100237472|F|0-54:A>T-54:A>T	TGCAGAAGTCAAAAAACAATCATTTGACTATGAAGTATCATCCACAATGAATATATGAACAACAAACTC
558	LG02	100160114_T>C-23	100160114	23:T>C	145.011	Chrom.02	557	59539192	59539124	9.08e-29	100160114|F|0-23:T>C-23:T>C	TGCAGACAGGAAACAAGCATATCTTGATTCTACTTCAACTAGCTCCAATATGCTCCAAGAAATGTTCCA
559	LG02	100117480_T>C-24	100117480	24:T>C	145.583	Chrom.02	554	59341912	59341980	4.22e-27	100117480|F|0-24:T>C-24:T>C	TGCAGCAAAATTATCTTTGTACCATGAACTAAATGTATGTTTGATTTTGTGTTCTAATTTGACTTGAAA
560	LG02	100248594_A>T-9	100248594	9:A>T	146.624	Chrom.02	564	62426069	62426002	1.52e-26	100248594|F|0-9:A>T-9:A>T	TGCAGCACTAGCTGCCCTAGCTAATAGTCCACGCTCTTCGATGACATTAGGACATCTGTTCTTAATTAC
561	LG02	100259071_C>A-45	100259071	45:C>A	147.191	Chrom.02	561	61663599	61663667	4.22e-27	100259071|F|0-45:C>A-45:C>A	TGCAGTGTCCTAAAACTTTCCTGTGCGGTCATGGCTTCAAGCGTGCTTTTTTAGTGCATCCTCTGGAAA
562	LG02	100237656_A>T-24	100237656	24:A>T	147.322	Chrom.02	565	63881656	63881588	4.22e-27	100237656|F|0-24:A>T-24:A>T	TGCAGACAGTCCACTACGATGACAACTCCACTCAGGTAAGAGACATAGATTAGTCTCTAATGGCATAGG
563	LG02	100250627_C>T-62	100250627	62:C>T	147.948	Chrom.02	563	62400842	62400774	4.22e-27	100250627|F|0-62:C>T-62:C>T	TGCAGTATGTTGATGGTCAAGGGACGGCATGGTGCGTATGTGTTGTGAAGGTCGCTGTGACACAGTATT
564	LG02	100274072_A>G-20	100274072	20:A>G	148.117	Chrom.02	562	62396539	62396471	4.22e-27	100274072|F|0-20:A>G-20:A>G	TGCAGCAGATCTTGTTCCATACCTGTACAAAGAGACATGAAAGGAAAAAGCAATCAGCTTATGTTAGAG
565	LG02	100216493_G>A-29	100216493	29:G>A	148.65	Chrom.02	566	64213811	64213879	9.08e-29	100216493|F|0-29:G>A-29:G>A	TGCAGTGTGGTATTGTATTATGCCGTTCCGAGGTGTACCGACACAGCACAAGCCAAACAATGAGGGGGA
566	LG02	100251145_G>A-67	100251145	67:G>A	148.924	Chrom.02	568	64829605	64829539	1.17e-27	100251145|F|0-67:G>A-67:G>A	TGCAGTGTCAGAGGTTGGTGTCATGTGGCTCAGGGCAAGCCTTATCAGTTCAATTTTGGATGAAGTCGA
567	LG02	100210570_C>G-60	100210570	60:C>G	149.595	Chrom.02	567	64818846	64818914	4.22e-27	100210570|F|0-60:C>G-60:C>G	TGCAGAGGCAATTGTGAATTTTGGTTGTTCTTTCACCGAAAGGGAGTGCATTTGAGAGAACAGGGGTGA
568	LG02	100213488_G>C-22	100213488	22:G>C	150.246	Chrom.02	570	65928564	65928496	9.08e-29	100213488|F|0-22:G>C-22:G>C	TGCAGGAAATTGCTCAAGATTTGTCCTTGAAGATGGTCAAGGTTCATGCTTTCAGTCTAGTGGGCTGCC
569	LG02	100229233_C>G-55	100229233	55:C>G	150.903	Chrom.02	569	65890244	65890312	9.08e-29	100229233|F|0-55:C>G-55:C>G	TGCAGTAAAATTGGAACCAGGACCTCTAATCACAAAACTAGCACTATCTCTAATACGGCCATCAACCAC
570	LG02	100248280_C>T-53	100248280	53:C>T	151.837	Chrom.02	572	66216941	66216873	4.22e-27	100248280|F|0-53:C>T-53:C>T	TGCAGATGTGAGTATCCTGTTCTGTACAACCTTTTGATGCTTGTCTCATAGAACACATGTTAGTTGGGA
571	LG02	100161673_C>T-22	100161673	22:C>T	152.284	Chrom.02	571	65963702	65963770	4.22e-27	100161673|F|0-22:C>T-22:C>T	TGCAGAATTCACTGTTTGCACACGAAAAGGTAAGTCAAGTTGCAAGTCAAAGTTACAGCATATATACAA
572	LG02	100196132_C>T-33	100196132	33:C>T	153.239	Chrom.02	560	61165616	61165548	9.08e-29	100196132|F|0-33:C>T-33:C>T	TGCAGGCTCAATTCTCTTTCTCCAATGATTACACGGTCTATTTTTGTGGAACCATTGCTTGCTTGATGA
573	LG02	100226751_T>A-26	100226751	26:T>A	154.667	Chrom.02	576	69175967	69176035	4.22e-27	100226751|F|0-26:T>A-26:T>A	TGCAGCAGACAAAGTTAGGTTCATGGTTATTATATCATGTGCCACAAAAATTTTGTAGACAATTCGTAT
574	LG02	100288445_A>T-17	100288445	17:A>T	155.846	Chrom.02	579	70019083	70019119	5.58e-11	100288445|F|0-17:A>T-17:A>T	TGCAGTTATCGTGAATCATTTTGACAATTGCTTATTACAGATCGGAAGAGCGGTTCAGCAGGAATGCCG
575	LG02	100266986_A>G-44	100266986	44:A>G	156.23	Chrom.02	575	69152622	69152570	3.31e-18	100266986|F|0-44:A>G-44:A>G	TGCAGCAGGTAGCTATAGCTAAGGTTCTTCAGTTGAGGACAGATAGCAATTTACAGATCGGAAGAGCGG
576	LG02	100228794_C>T-36	100228794	36:C>T	156.772	Chrom.02	578	69560639	69560571	4.22e-27	100228794|F|0-36:C>T-36:C>T	TGCAGGGGCCAAGCCCTTCGGCGTGCTCTTCGTTTGCCTCGGTGAGCTTCTTACTTTGACCCTAGAAAG
577	LG02	100212816_A>C-7	100212816	7:A>C	157.106	Chrom.02	580	70365512	70365444	4.22e-27	100212816|F|0-7:A>C-7:A>C	TGCAGCTAAGCAAAAACTAACATGAAAAAGAGGTAAGCGTTGGACTATGAATTAGGGAATTAGGAGAAC
578	LG02	100239736_T>G-46	100239736	46:T>G	157.43	Chrom.02	577	69540541	69540473	4.22e-27	100239736|F|0-46:T>G-46:T>G	TGCAGGAACGTCCCGATCTTCCATGAGCATAGGCTCCAAGGCACTCTTGTCAGCAGCAAACTTGTCTTC
579	LG02	100270463_A>G-15	100270463	15:A>G	158.794	Chrom.02	573	68383532	68383600	9.08e-29	100270463|F|0-15:A>G-15:A>G	TGCAGGTCTCATTGCACTAGATAGAATAAGATATCTGATACAAACTCTGGATGGTACATATGACAAATT
580	LG02	100269239_C>T-9	100269239	9:C>T	159.274	Chrom.02	574	68852560	68852632	3.29e-23	100269239|F|0-9:C>T-9:C>T	TGCAGATACCTTCCTGTAAAGTGCGAACCCAGTTTGTGGTGTGATACATGGGGGTCGTTGTTCAATTGT
581	LG02	100279307_A>G-44	100279307	44:A>G	159.958	Chrom.02	581	70855950	70855898	4.28e-17	100279307|F|0-44:A>G-44:A>G	TGCAGAGTGTTTCAGATCCTTTATGATCGAATACAAAATTGGATATTACAGATCGGAAGAGCGGTTCAG
582	LG02	100256304_A>C-67	100256304	67:A>C	161.116	Chrom.02	594	74099921	74099853	9.08e-29	100256304|F|0-67:A>C-67:A>C	TGCAGACAATGGAGAGAGCAAGATTTCAAGAGACTGGTATTTTCAAGAAGAAGCCTGCGGATTTGATAC
583	LG02	100238042_T>C-36	100238042	36:T>C	161.708	Chrom.02	585	73136597	73136665	9.08e-29	100238042|F|0-36:T>C-36:T>C	TGCAGAGTAAGTCAATTGGGATGGAATACATTGCACTGAGGCTGCAAATCTTCAAGTTTCATCACGATA
584	LG02	100169194_G>A-20	100169194	20:G>A	162.144	Chrom.02	587	73608839	73608771	4.22e-27	100169194|F|0-20:G>A-20:G>A	TGCAGGATAAAAACTGGTTTGCTGAGATAGGAGGGGATTACCGCAGCAGTTACAGAGCGCTTTCGAGTA
585	LG02	100220886_T>C-5	100220886	5:T>C	163.124	Chrom.02	592	73894769	73894730	5.58e-11	100220886|F|0-5:T>C-5:T>C	TGCAGTGCACTGAGGAAGAGACAAACTCAAGTAGGGATTACAGATCGGAAGAGCGGTTCAGCAGGAATG
586	LG02	100280349_C>A-56	100280349	56:C>A	163.362	Chrom.02	590	73892674	73892742	4.22e-27	100280349|F|0-56:C>A-56:C>A	TGCAGAACTTTTCTTTTCCTAATCCGAAATGGCTTATGCGAAGCATAGTTTCTTACCCGCGTAGGAGGA
587	LG02	100234426_G>A-15	100234426	15:G>A	163.622	Chrom.02	593	73908870	73908839	3.36e-08	100234426|F|0-15:G>A-15:G>A	TGCAGGATTGGCAGCGGAATCGGTGTATGTTACAGATCGGAAGAGCGGTTCAGCAGGAATGCCGAGACC
588	LG02	100275112_T>C-8	100275112	8:T>C	163.805	Chrom.02	584	73019902	73019970	4.22e-27	100275112|F|0-8:T>C-8:T>C	TGCAGTGGTGAACTGCATGGCTCAAGTCAGACAAGATATCAATCCAACCAGATATACAAGAAGCTACCA
589	LG02	100251098_C>A-64	100251098	64:C>A	164.048	Chrom.02	591	73894766	73894834	4.22e-27	100251098|F|0-64:C>A-64:C>A	TGCAGTGGATTCAAGTATGTTGTTACAGAGCTGAGCAAAGAGCTAGTTGCTTGTTGAGTGGGAGCAGGG
590	LG02	100210372_T>A-39	100210372	39:T>A	164.161	Chrom.02	588	73662986	73662918	4.22e-27	100210372|F|0-39:T>A-39:T>A	TGCAGAGAGAGGATATAAAAGGATTGAGCAAGGCGGTTGTTTTTTACTTACCACCTGGAAAATGATGTT
591	LG02	100258672_T>A-16	100258672	16:T>A	164.575	Chrom.02	586	73146443	73146375	9.08e-29	100258672|F|0-16:T>A-16:T>A	TGCAGTCAATAAATTTTGTAGGCATATATACTAAATTGACTCTTTTGCTGCTTCAATGCTTTTTCTCTT
592	LG02	100247199_C>G-41	100247199	41:C>G	164.832	Chrom.02	582	72697026	72696958	9.08e-29	100247199|F|0-41:C>G-41:C>G	TGCAGAAATCAGCTTTTGAAACCTGAGATTTACTTATAGGACGAATATGAAACTTCCTAGATTCACATT
593	LG02	100259201_G>A-65	100259201	65:G>A	165.255	Chrom.02	589	73831634	73831702	4.22e-27	100259201|F|0-65:G>A-65:G>A	TGCAGTTCCAAAAATGAAGACAGTTATCATATGACTATTACATTGCACAGTATAGAGCCACTCATGATT
594	LG02	100247806_C>T-8	100247806	8:C>T	165.921	Chrom.02	595	74619418	74619350	4.22e-27	100247806|F|0-8:C>T-8:C>T	TGCAGAGACATCAAATAGATTTGTGAAATACATGGGAAAGCACAAAAGAGTCATGGCTCACATAAAAAC
595	LG02	100213181_G>C-64	100213181	64:G>C	166.86	Chrom.02	583	72761054	72761122	9.08e-29	100213181|F|0-64:G>C-64:G>C	TGCAGCTGCTCCTGCTCCTCCAACAAAAACGGCTACTGATTGTATCAGCCATTCCTTTCTTCTTGCTAT
596	LG02	100220858_C>T-36	100220858	36:C>T	167.371	Chrom.02	596	74957207	74957156	1.19e-17	100220858|F|0-36:C>T-36:C>T	TGCAGCGAAAAATAAGTTGAAGGATTGCCTAGTCTTCTTCTGTTTCTCCTTACAGATCGGAAGAGCGGT
597	LG02	100256203_T>C-58	100256203	58:T>C	168.039	Chrom.02	598	75867831	75867899	9.08e-29	100256203|F|0-58:T>C-58:T>C	TGCAGAATCTTGTTTTCTCAGCAATGAGTACCAACTCCAGATGAAGATTTTAGTGATATTTGCCATCTT
598	LG02	100166240_A>T-64	100166240	64:A>T	168.405	Chrom.02	599	75884114	75884046	4.22e-27	100166240|F|0-64:A>T-64:A>T	TGCAGCCAACTTGCTGACCCATTGCTAACTAGCTAACAATTTTACGTGGTCCAAACCCATCTAAATCTG
599	LG02	100224973_A>G-54	100224973	54:A>G	168.657	Chrom.02	600	75946214	75946282	4.22e-27	100224973|F|0-54:A>G-54:A>G	TGCAGAAGCTGGGCATTGAGATTCTAACTGGCCTGGCAATGGATGAGACTGCAAAAGAGAAGATTGGGA
600	LG02	100162284_G>T-53	100162284	53:G>T	169.587	Chrom.02	601	76185534	76185466	4.22e-27	100162284|F|0-53:G>T-53:G>T	TGCAGACGTCCCGGTGATGTTCACCTGGATGCCTGGCTCACCTTCCCCCGATTGCTGTTTCTTAGACCT
601	LG02	100251052_T>C-12	100251052	12:T>C	170.419	Chrom.02	604	76895888	76895820	4.22e-27	100251052|F|0-12:T>C-12:T>C	TGCAGTGCCTCATTGACGGGATGTGGGAGAGCCTATATAAGAGTTGGACTCCTCTTCTTATATTGTAGC
602	LG02	100267354_C>T-34	100267354	34:C>T	170.781	Chrom.02	602	76372872	76372821	2.56e-19	100267354|F|0-34:C>T-34:C>T	TGCAGGAAATACCTCGGAGCCCTCCTGCCAGTCCCGATAAGTAATTTCATTACAGATCGGAAGAGCGGT
603	LG02	100239222_A>T-40	100239222	40:A>T	171.222	Chrom.02	597	75403278	75403346	4.22e-27	100239222|F|0-40:A>T-40:A>T	TGCAGCCTTCACCGCTCTTTTGGCATTTGGTCCTTGTTTCATTGTCATGGCATTTTGTTTGCTGCGGAC
604	LG02	100248125_A>G-59	100248125	59:A>G	172.653	Chrom.02	605	77972390	77972322	9.08e-29	100248125|F|0-59:A>G-59:A>G	TGCAGATCATGTTGCTTATAACGAGACAACTTGTTGCTGCTTGCACAATTTAGGCTCATATAACCAGGA
605	LG02	100287752_T>C-16	100287752	16:T>C	173.522	Chrom.02	606	78123054	78123122	4.22e-27	100287752|F|0-16:T>C-16:T>C	TGCAGTGGATGCAAAGTGGTGGAGGGTGTTGATACGAAGCCAAAAGCAGAACAAGAGTGTAAATGCGAG
606	LG02	100259162_T>G-32	100259162	32:T>G	173.803	Chrom.02	607	78349835	78349903	4.22e-27	100259162|F|0-32:T>G-32:T>G	TGCAGTTCAAACTGCGAGAAATCCATGCAGCTTGGTAACTAGGTGGTTCGGTTTTATAGGCTAAGTGAG
607	LG02	100265269_A>T-63	100265269	63:A>T	174.196	Chrom.02	614	79796230	79796162	9.08e-29	100265269|F|0-63:A>T-63:A>T	TGCAGTATCATAGACTAGAACTTGGGAGATTCTTCTTTTGCTTGTTTAGAAGAAAGGGCAATTAGACCA
608	LG02	100262424_G>A-12	100262424	12:G>A	174.577	Chrom.02	613	79539420	79539375	5.54e-16	100262424|F|0-12:G>A-12:G>A	TGCAGTTGAAACGTCAGAAATTACCACTAAAATCATCAATTAGTTACAGATCGGAAGAGCGGTTCAGCA
609	LG02	100211417_T>G-15	100211417	15:T>G	174.767	Chrom.02	609	78604532	78604464	9.08e-29	100211417|F|0-15:T>G-15:T>G	TGCAGATTTTCTTGTTTTACTAGCTTGGCGTATTTGCATTCCTTCACTAATGGCATAAATCACAGGCAT
610	LG02	100269361_T>C-8	100269361	8:T>C	175.233	Chrom.02	608	78600710	78600778	4.22e-27	100269361|F|0-8:T>C-8:T>C	TGCAGATGTCATGGCCAATGTCAAGTCTTTAGCCTGTATGAAAATTATTCTTGTATCATAATTCACTGA
611	LG02	100261733_T>A-23	100261733	23:T>A	175.447	Chrom.02	615	79798840	79798799	4.31e-12	100261733|F|0-23:T>A-23:T>A	TGCAGGTTTGTGACATAAAGATATCGATATTGTTGTTTACAGATCGGAAGAGCGGTTCAGCAGGAATGC
612	LG02	100272745_C>T-30	100272745	30:C>T	176.569	Chrom.02	611	78929157	78929109	1.19e-17	100272745|F|0-30:C>T-30:C>T	TGCAGTAATAAGAAAAAAGCAGTGCATGAACCACTTCCTCAACACGTTACAGATCGGAAGAGCGGTTCA
613	LG02	100219399_T>G-9	100219399	9:T>G	178.77	Chrom.02	629	83968665	83968696	3.36e-08	100219399|F|0-9:T>G-9:T>G	TGCAGAGAGTCGGATTGATATTTACCTTGTTACAGATCGGAAGAGCGGTTCAGCAGGAATGCCGAGACC
614	LG02	100253647_G>A-24	100253647	24:G>A	179.744	Chrom.02	617	81268273	81268232	9.27e-14	100253647|F|0-24:G>A-24:G>A	TGCAGCTGTGCATAAATACTACTCGATTGTAATTGTCTCTTACAGATCGGAAGAGCGGTTCAGCAGGAA
615	LG02	100274715_C>T-35	100274715	35:C>T	180.037	Chrom.02	618	81288053	81287985	9.08e-29	100274715|F|0-35:C>T-35:C>T	TGCAGGTTCCTAAATGACTTGAGAATGTCTCGACACGACCTGCAAGTCTCATTCCATCCACATAAGGTT
616	LG02	100287698_T>C-32	100287698	32:T>C	180.559	Chrom.02	620	81962396	81962330	5.46e-26	100287698|F|0-32:T>C-32:T>C	TGCAGTCTTTTGGGCCTGCCCCTGCCCGCGCCTACTTGCAGCCTGCCGAAATGGAGAAAACCATTTACA
617	LG02	100250814_C>A-10	100250814	10:C>A	180.856	Chrom.02	619	81598296	81598228	4.22e-27	100250814|F|0-10:C>A-10:C>A	TGCAGTCCTACACGCGCACCGGAAGAGTTTGGAGAGCTTCATTGTCGGCTTGGTGGTCGTGATGCTAAG
618	LG02	100172476_C>A-8	100172476	8:C>A	180.965	Chrom.02	621	82048892	82048960	4.22e-27	100172476|F|0-8:C>A-8:C>A	TGCAGTCACTTTATAGCCTGTTTTCTTCTATATTTGGAGCTTCTAAAATGTTGTTGGCTTCTCTTCTGC
619	LG02	100225522_C>G-62	100225522	62:C>G	182.35	Chrom.02	622	82162698	82162766	4.22e-27	100225522|F|0-62:C>G-62:C>G	TGCAGAGATAATGTGAGAGAACAAATATGGACAGGAAGTGGACTGGATTTACCGTAGGTAGCCATGCTG
620	LG02	100191739_T>G-53	100191739	53:T>G	182.813	Chrom.02	616	81156628	81156696	9.08e-29	100191739|F|0-53:T>G-53:T>G	TGCAGATGGAGTGTTGTTGGGGGCATCGGTAACACAAGGCAAGCACACACATGTACCTGCTTGAGTTGG
621	LG02	100224542_C>A-13	100224542	13:C>A	183.295	Chrom.02	610	78638689	78638757	9.08e-29	100224542|F|0-13:C>A-13:C>A	TGCAGAAAACAAACAAACAAGAAATCAAGAAATAACAATGTCATGGCAGCAGGAAAAAAAGTGAAGAAA
622	LG02	100275701_G>A-11	100275701	11:G>A	184.079	Chrom.02	625	83479356	83479418	1.97e-25	100275701|F|0-11:G>A-11:G>A	TGCAGATACTCGATAAGCAGTTCATGCCTTTTTGGTAGAAGTTCTAGCACTTCCTCAGCATTACAGATC
623	LG02	100294694_G>A-21	100294694	21:G>A	184.62	Chrom.02	635	84630801	84630865	7.07e-25	100294694|F|0-21:G>A-21:G>A	TGCAGTAATTCTTACAAGTATGGGAGAACTTTGAAGCCTGGAGATCTGTCAAAGAGAATTTTTTACAGA
624	LG02	100277562_G>A-53	100277562	53:G>A	185.943	Chrom.02	603	76757331	76757399	9.08e-29	100277562|F|0-53:G>A-53:G>A	TGCAGAGCGGATGCTATCTAGAATAGGTTGATGGTATTAGTCCAAGATCCAGTGTAAACACCAAATACC
625	LG02	100116313_C>G-24	100116313	24:C>G	186.688	Chrom.02	612	79082723	79082655	9.08e-29	100116313|F|0-24:C>G-24:C>G	TGCAGATATGGCTTCCCGTGATAACAAGGCTATTAGGGCCGTCTTGAACCACCTCACCAAGTTGGAGAG
626	LG02	100244763_T>G-31	100244763	31:T>G	187.616	Chrom.02	640	85353191	85353142	7.17e-15	100244763|F|0-31:T>G-31:T>G	TGCAGGAGATAGGATCCCTACTTCGGCTTATTCACGAAACACCTAGGTTACAGATCGGAAGAGCGGTTC
627	LG02	100249876_G>T-53	100249876	53:G>T	188.093	Chrom.02	639	85311357	85311289	4.22e-27	100249876|F|0-53:G>T-53:G>T	TGCAGGCTCGAGCAGAGGAGGAAGCGAGATCTTTGTCAAAGATGTGAGGCTTAGGAGGAAGCATTCTTT
628	LG02	100231927_C>T-15	100231927	15:C>T	188.891	Chrom.02	634	84561843	84561883	3.34e-13	100231927|F|0-15:C>T-15:C>T	TGCAGAAGAATTTTCCCTTGATGTATCTCACCCATCTCTTACAGATCGGAAGAGCGGTTCAGCAGGAAT
629	LG02	100242024_A>T-68	100242024	68:A>T	190.277	Chrom.02	626	83593674	83593606	9.08e-29	100242024|F|0-68:A>T-68:A>T	TGCAGTTTATATCTCCATGTGGTTTCTTGACATCCACCAACAAAAAACTTCAAAGAAAGGCGAACAAAA
630	LG02	100257143_C>A-48	100257143	48:C>A	190.75	Chrom.02	627	83604859	83604797	9.14e-24	100257143|F|0-48:C>A-48:C>A	TGCAGCAGCAGCAGTACTTAGGTCCAATTTGGTATTGCCTTTGGAGAGCTAAAAAAGCACTTACAGATC
631	LG02	100192262_C>T-56	100192262	56:C>T	191.916	Chrom.02	623	82892684	82892616	1.97e-25	100192262|F|0-56:C>T-56:C>T	TGCAGCAACCACGGTACAAGCGGGGGATCAAGATCCAAAGTGCCAGGTGGGATCAGCAGGGGGGTGTTC
632	LG02	100257800_G>A-62	100257800	62:G>A	192.595	Chrom.02	636	84707081	84707016	4.22e-27	100257800|F|0-62:G>A-62:G>A	TGCAGGAAAATTAGGGGAGGTGGTGCACGTGAGAGAGAGAGAGAGAGAGAGAGAGAGAGAGAGAGAGAA
633	LG02	100259009_G>A-27	100259009	27:G>A	193.908	Chrom.02	624	83218514	83218582	4.22e-27	100259009|F|0-27:G>A-27:G>A	TGCAGTGGATGAAATTGAGGACAACTTGTACTATTTTAGTGATGTTATATCAGCTGGGATTTCTGATCT
634	LG02	100278949_C>T-64	100278949	64:C>T	195.08	Chrom.02	628	83627082	83627014	4.22e-27	100278949|F|0-64:C>T-64:C>T	TGCAGTTTTGCCCTATGCATTTGGACTAGGGTATAGATGCTTGCTTATGGGCAGTGAACCACCTCTTTA
635	LG02	100294035_C>T-36	100294035	36:C>T	195.555	Chrom.02	638	84966155	84966218	2.54e-24	100294035|F|0-36:C>T-36:C>T	TGCAGATAAATAAGCACTTCAATTTGAATGATTTTTCTGTGAGTGGAGGCTAAATAACTTATTACAGAT
636	LG02	100271167_C>A-50	100271167	50:C>A	196.319	Chrom.02	633	84376679	84376611	4.22e-27	100271167|F|0-50:C>A-50:C>A	TGCAGTTATCTGAGTGGAGGGAAATGAATCACGCACTAAACTCCCTAGCACCGTCCTTGGATCAAAAGT
637	LG02	100278876_C>T-33	100278876	33:C>T	196.79	Chrom.02	631	84291784	84291852	9.08e-29	100278876|F|0-33:C>T-33:C>T	TGCAGTTGTCATAGTGTCATTTTCACCTTCAACCATATTTGTCTCACTATACAGAATTTTCAAAATGCT
638	LG02	100171981_C>A-43	100171981	43:C>A	197.434	Chrom.02	630	84287436	84287504	9.08e-29	100171981|F|0-43:C>A-43:C>A	TGCAGTAGCAGCATGATACCTGAGATCATTACAGAGTAGGAGCCAAAGCATCAAGTAGTTACCTCATTA
639	LG02	100279445_C>A-5	100279445	5:C>A	198.596	Chrom.02	632	84303009	84303063	5.5e-21	100279445|F|0-5:C>A-5:C>A	TGCAGCACAAGGCCTTCTAAGTTACCAAACCTATTGATCATAGAGCATTAGCTTACAGATCGGAAGAGC
640	LG02	100297621_T>C-63	100297621	63:T>C	199.093	Chrom.02	637	84780869	84780931	1.97e-25	100297621|F|0-63:T>C-63:T>C	TGCAGGCACGGGACTTGCATGATAATGTATGGACCTTCCGCCATATCTATCGAGGTAAGCCATTACAGA
641	LG03	100226363_C>A-25	100226363	25:C>A	0	Chrom.03	644	624907	624839	4.22e-27	100226363|F|0-25:C>A-25:C>A	TGCAGATTTTCATATGTATATTCTGCTTCTTAGTGAGTAGGTGACATCTGTGTCCTGTTATATGAGATG
642	LG03	100210204_G>A-65	100210204	65:G>A	3.402	Chrom.03	643	373369	373301	4.22e-27	100210204|F|0-65:G>A-65:G>A	TGCAGACTCATTTCTGGGTTACCTCTATCGCGAGCGCGTGCAGGTGCAGGGAAATAGTGGTTTCCGAAA
643	LG03	100235302_A>T-32	100235302	32:A>T	5.357	Chrom.03	642	178740	178700	3.34e-13	100235302|F|0-32:A>T-32:A>T	TGCAGTATGTGATACCAGATTGAACTGTAAGCAGTAACTTACAGATCGGAAGAGCGGTTCAGCAGGAAT
644	LG03	100263562_C>G-8	100263562	8:C>G	6.947	Chrom.03	650	3019387	3019455	4.22e-27	100263562|F|0-8:C>G-8:C>G	TGCAGAGACGGATGAGGAGTACATAAGTGGTGTTTTTATCCATATAGAGTCCAAAAGATGCAAGTAATA
645	LG03	100266488_A>G-23	100266488	23:A>G	8.085	Chrom.03	647	2272151	2272118	2.6e-09	100266488|F|0-23:A>G-23:A>G	TGCAGAAGGACAGCCTTGCTGTCAATCGAGGTTACAGATCGGAAGAGCGGTTCAGCAGGAATGCCGAGA
646	LG03	100258784_G>A-16	100258784	16:G>A	11.27	Chrom.03	645	1363406	1363338	4.22e-27	100258784|F|0-16:G>A-16:G>A	TGCAGTCCTGCTGAGAGTTGTGGAGACCCAATGTTTGACCTTTCAGTTATATAGTAGAATACATGTTAC
647	LG03	100254491_T>C-44	100254491	44:T>C	12.698	Chrom.03	646	1630457	1630410	4.28e-17	100254491|F|0-44:T>C-44:T>C	TGCAGTCAGTGGGAGTGCTCCCACTTCTCCCATATTCCAACTTCTTTACAGATCGGAAGAGCGGTTCAG
648	LG03	100240052_T>C-49	100240052	49:T>C	15.908	Chrom.03	652	7228597	7228529	9.08e-29	100240052|F|0-49:T>C-49:T>C	TGCAGGCAGACTCAAGCATGTAGCTAGTTCAGAAAACCCAATGGATTTATTCAAAATTTAGCTCTAGAA
649	LG03	100290295_C>T-14	100290295	14:C>T	16.83	Chrom.03	649	2513967	2513899	9.08e-29	100290295|F|0-14:C>T-14:C>T	TGCAGTTCAAGTAACAAATTGCAAAATCAAACTATAGCAAGCAAGTTCCCAGAGAAACCCTATTTTGCA
650	LG03	100249544_A>G-53	100249544	53:A>G	17.896	Chrom.03	648	2294370	2294438	9.08e-29	100249544|F|0-53:A>G-53:A>G	TGCAGGAGAGAACCTTCAGTGCAGATTGCCCGGATCACAGATCTAGCAATTCGACCATCACTTTTTTTA
651	LG03	100266021_A>G-42	100266021	42:A>G	21.078	Chrom.03	651	4446161	4446229	9.08e-29	100266021|F|0-42:A>G-42:A>G	TGCAGTTTTCAAGTGAAATGTTATATCAGTGGGGGTTGATGCAGTAGATTTTTTGTTGGAAGAAAGCCC
652	LG03	100163401_G>A-53	100163401	53:G>A	23.526	Chrom.03	654	9609476	9609408	4.22e-27	100163401|F|0-53:G>A-53:G>A	TGCAGATAAGCTAGGGAACTAAAGATAAATGTCCATCAAGGCTAGGGATCAAAGACAAAATTTTTGATC
653	LG03	100119854_C>A-44	100119854	44:C>A	26.451	Chrom.03	656	9611584	9611516	9.08e-29	100119854|F|0-44:C>A-44:C>A	TGCAGCCGTTGGATCACGCAATATTCGCTTCGAGATCTGTGCAGCCGGACAGAATAGAGAGATTGGAGT
654	LG03	100250832_T>G-32	100250832	32:T>G	27.45	Chrom.03	655	9611581	9611649	4.22e-27	100250832|F|0-32:T>G-32:T>G	TGCAGTCGCGCAAGAAGGGAAATCGTTCTTTCTCCCGGAAGATACAACCCGAACCCGAGACGAGGGGCG
655	LG03	100292543_A>G-10	100292543	10:A>G	28.057	Chrom.03	653	8992862	8992812	4.28e-17	100292543|F|0-10:A>G-10:A>G	TGCAGTGAACAGTCGAAGCCTATTACTCACTGCATCAAACAATTTCTATTACAGATCGGAAGAGCGGTT
656	LG03	100113583_A>G-29	100113583	29:A>G	29.083	Chrom.03	657	9678158	9678212	5.5e-21	100113583|F|0-29:A>G-29:A>G	TGCAGAAGAAATAATGCCGTCGTATTCTTATCATCCTAGCCGTCAATTTTACAGCAACATAAACCACTA
657	LG03	100269518_T>C-51	100269518	51:T>C	32.652	Chrom.03	660	12667193	12667261	4.22e-27	100269518|F|0-51:T>C-51:T>C	TGCAGCAAAAGTGCAGGTTACTTCTCTCTTTAGATTTTGAAATTTTATTTTTGTTTCGAAATTTTGAAA
658	LG03	100248273_G>A-20	100248273	20:G>A	33.542	Chrom.03	659	12545756	12545688	9.08e-29	100248273|F|0-20:G>A-20:G>A	TGCAGATGGGTGGTAGTTTCGCTGGTAGCCTCAGCGGAATAACTCTCACCATCCTTTCTTTTCCCTGCG
659	LG03	100241134_T>A-39	100241134	39:T>A	33.859	Chrom.03	661	13068764	13068696	9.08e-29	100241134|F|0-39:T>A-39:T>A	TGCAGTCATAAACTTTGCAGAGTAGCTAGGGATGCTGCTTCTTTGTTGCACTTGAGTTGGATGACCCTA
660	LG03	100224728_T>C-10	100224728	10:T>C	34.575	Chrom.03	658	11187175	11187147	1.56e-06	100224728|F|0-10:T>C-10:T>C	TGCAGAAATGTTGTATGGAACAAATGAAGAATACATGCCATGTTAGAGTAAGAACGATCCCTTTTATTT
661	LG03	100278513_T>C-62	100278513	62:T>C	35.884	Chrom.03	675	24303533	24303601	9.08e-29	100278513|F|0-62:T>C-62:T>C	TGCAGTAGAATTTCAATGGGAAGCATTCAGGCATATGCTTTCAAAAGCATCATCATCATCATTATTATT
662	LG03	100216915_C>T-47	100216915	47:C>T	36.599	Chrom.03	664	17340473	17340541	9.08e-29	100216915|F|0-47:C>T-47:C>T	TGCAGTTGCATAAACTAGGTAACTTTAGAGGAAGATAGTCTAAATATCGCCTAATGCGGATGAGTGTAG
663	LG03	100226331_A>C-52	100226331	52:A>C	37.016	Chrom.03	668	18508636	18508704	4.22e-27	100226331|F|0-52:A>C-52:A>C	TGCAGATTTCATAGAATAGACCATCGGGTGGGCACTAATGAGTGGTGTCCCAATTGTTATAAAAAATCA
664	LG03	100126363_C>G-60	100126363	60:C>G	37.678	Chrom.03	679	28732846	28732914	4.22e-27	100126363|F|0-60:C>G-60:C>G	TGCAGTCAATTTCCAAGGTCCAAACCCGCTTCAACCAGTAAAGAAGGTAGTATTAGTGACCTTGGGGTC
665	LG03	100248493_T>A-57	100248493	57:T>A	38.035	Chrom.03	663	17240132	17240200	4.22e-27	100248493|F|0-57:T>A-57:T>A	TGCAGCAAGAAGAGAAAGAACAGTAAAAATAGAAAGGAGGCACAGCGGCAACATTACTGGACGGAAAAG
666	LG03	100271212_G>T-27	100271212	27:G>T	38.316	Chrom.03	662	16901713	16901778	9.14e-24	100271212|F|0-27:G>T-27:G>T	TGCAGTTCCGACAGCCTCCATTTGAGTGGCATATTTTCGGCTAAAAATTCATGTGTCTTTTCTTTACAG
667	LG03	100225589_A>T-57	100225589	57:A>T	38.725	Chrom.03	672	19019198	19019130	4.22e-27	100225589|F|0-57:A>T-57:A>T	TGCAGAGCTAAGATTGGCCAAAGTGATTATAATTATGGCCATTGATTGCACTGATTGATACACCATCAG
668	LG03	100219198_G>A-27	100219198	27:G>A	39.613	Chrom.03	681	29383646	29383698	3.31e-18	100219198|F|0-27:G>A-27:G>A	TGCAGACATGCATGATATAATACATAAGATGTATGCAAAACATATTTTTAGTTAGATTACAGATCGGAA
669	LG03	100225541_G>C-23	100225541	23:G>C	39.811	Chrom.03	670	18679764	18679832	4.22e-27	100225541|F|0-23:G>C-23:G>C	TGCAGAGATCCACGATCTTATCGGCAGCAGTTAGATTTTCCCCCTTCTCTCCATTTTTTTTTCTAGATT
670	LG03	100237809_C>A-38	100237809	38:C>A	40.326	Chrom.03	673	19310347	19310415	9.08e-29	100237809|F|0-38:C>A-38:C>A	TGCAGACTTATGATGCCTAAGCTCTAGTATTTTATTGACGAAAATATGGAGAGCTACCCTTCCACCGAA
671	LG03	100248854_C>T-17	100248854	17:C>T	40.96	Chrom.03	667	18051952	18052020	1.97e-25	100248854|F|0-17:C>T-17:C>T	TGCAGCCAAGTGATCGACCTTATTCTTTGTCGCCGAACCATTTCCATGCCGTGGTATCCGGATTGTCCG
672	LG03	100230431_C>A-29	100230431	29:C>A	41.455	Chrom.03	671	18927223	18927155	1.97e-25	100230431|F|0-29:C>A-29:C>A	TGCAGTTACCGTGTCGTAAGTTGTCTTCTCTGCTCACTTTGTAACTGATATACTCAAGAAAATCGCCTT
673	LG03	100188737_T>A-21	100188737	21:T>A	42.301	Chrom.03	682	29646451	29646383	9.08e-29	100188737|F|0-21:T>A-21:T>A	TGCAGAAAAAGTTGCCATGATTCTTGGATCACTTTTGGACCAATATGTTATTGGAACAAGTTGGACAAC
674	LG03	100269538_A>G-12	100269538	12:A>G	42.856	Chrom.03	665	17930773	17930840	1.52e-26	100269538|F|0-12:A>G-12:A>G	TGCAGCAAACATAGTAACTCAGAAATAGAGATTTCCTCAAACTCTATGGTTCAAAATCCCTTTACAGAT
675	LG03	100239476_C>A-66	100239476	66:C>A	42.995	Chrom.03	676	24794375	24794440	4.22e-27	100239476|F|0-66:C>A-66:C>A	TGCAGCTGAAATTTCACCAAGAAAGCCCATTATAACTACCAAAGATAAGAACGTTCCCAAAGAATGCTT
676	LG03	100269473_C>T-27	100269473	27:C>T	43.534	Chrom.03	666	17930776	17930708	9.08e-29	100269473|F|0-27:C>T-27:C>T	TGCAGATTCGACCTCCATATAAAGCTTCAGAGTTTGGACAGTTGTTCACACGTTCAATACCATGGAAAA
677	LG03	100228143_A>T-21	100228143	21:A>T	43.667	Chrom.03	677	26089595	26089663	4.22e-27	100228143|F|0-21:A>T-21:A>T	TGCAGGAAGGGGGATTTTCGGAGCCTTTTTGGCATAGGATGAGTGGTATTGAGCTGTACCCACTCATTT
678	LG03	100279873_G>A-31	100279873	31:G>A	43.82	Chrom.03	669	18529613	18529664	2.56e-19	100279873|F|0-31:G>A-31:G>A	TGCAGTGTAATCTTACAAAAAGATCTGTATAGAGAGAGAGAACGAAAAGTTACAGATCGGAAGAGCGGT
679	LG03	100267034_T>A-6	100267034	6:T>A	44.133	Chrom.03	674	21233759	21233713	7.17e-15	100267034|F|0-6:T>A-6:T>A	TGCAGCTTGTTCCATCCAGCCCAGGACTCCAATATCTATATTTATTACAGATCGGAAGAGCGGTTCAGC
680	LG03	100276727_C>A-43	100276727	43:C>A	45.882	Chrom.03	680	29198513	29198459	5.5e-21	100276727|F|0-43:C>A-43:C>A	TGCAGTTACATGGCATCTTATCCTAAAAGATTAGGCAATTCGTCAAATCTATTTACAGATCGGAAGAGC
681	LG03	100278622_A>G-39	100278622	39:A>G	46.493	Chrom.03	678	27210728	27210660	4.22e-27	100278622|F|0-39:A>G-39:A>G	TGCAGTCGACAAGTACTCTGTCGGAACCTCATCCCCGTCATCTAAGTCTGTTCTTCTATGTTCATCACC
682	LG03	100282975_T>G-61	100282975	61:T>G	47.726	Chrom.03	780	63600081	63600143	4.25e-22	100282975|F|0-61:T>G-61:T>G	TGCAGAACAGCTTGTCCTGAGTGCATCAAATCAGCCAAATGTCTCCGCCCAGGATCATGTATACATTAC
683	LG03	100204874_A>G-31	100204874	31:A>G	48.028	Chrom.03	684	31301348	31301389	2.01e-10	100204874|F|0-31:A>G-31:A>G	TGCAGCTATGAACGGCACAGGATATAAATCAACCGTTACAGATCGGAAGAGCGGTTCAGCAGGAATGCC
684	LG03	100224965_G>T-50	100224965	50:G>T	48.201	Chrom.03	685	31315360	31315292	4.22e-27	100224965|F|0-50:G>T-50:G>T	TGCAGAAGCTACTCTTAGAAGAGTTGATGCTGCTCAAAGGGATGATGACAGAACTCCTCTTGAAGCCAA
685	LG03	100225345_A>G-33	100225345	33:A>G	48.483	Chrom.03	686	31996700	31996768	9.08e-29	100225345|F|0-33:A>G-33:A>G	TGCAGACGCTAGCGCTGGTTCACCCTCACCCACACACAACAAATTGGTTGCAACTGTAGGTTTCCAAAC
686	LG03	100225784_C>T-63	100225784	63:C>T	48.721	Chrom.03	687	32069025	32068957	9.08e-29	100225784|F|0-63:C>T-63:C>T	TGCAGAGTTTATTCTTCTTGGTGCAAATACTGTTCAGGTAAGTTTCCATAAAATTGTTTCTGTCAGCAT
687	LG03	100293656_G>T-18	100293656	18:G>T	49.151	Chrom.03	692	37587161	37587225	7.07e-25	100293656|F|0-18:G>T-18:G>T	TGCAGTTCGAATTGTTCAGCTAGAAAGGGAGTATAAGATATTTTCAGATTATATGGATTGTGTTACAGA
688	LG03	100289699_G>T-14	100289699	14:G>T	49.856	Chrom.03	698	38267164	38267204	3.34e-13	100289699|F|0-14:G>T-14:G>T	TGCAGGGTTATCTTGCTTGAAAAGAGCGGAGTAGTATCTTACAGATCGGAAGAGCGGTTCAGCAGGAAT
689	LG03	100299023_T>G-51	100299023	51:T>G	49.925	Chrom.03	641	58941	59009	4.25e-22	100299023|F|0-51:T>G-51:T>G	TGCAGTTTTGGAACTCTCTGAGAAATATCAGAAAGGTTTTGGTCCCTTACGTTACTTTGTGGCTGGTTT
690	LG03	100225983_G>A-50	100225983	50:G>A	50.109	Chrom.03	691	37189477	37189409	9.08e-29	100225983|F|0-50:G>A-50:G>A	TGCAGATCCTTCCCGATGTCTTTATACTTTTGCTTTCACTAAAATAGATGGTAACCATAGTGAGCTCCA
691	LG03	100248738_G>A-44	100248738	44:G>A	50.577	Chrom.03	701	40638939	40639007	9.08e-29	100248738|F|0-44:G>A-44:G>A	TGCAGCATCGCTCTTGAGGGATGCTGGACTGATCATTCACCAACGGGTTTGAACAAAACTGTCGAGATC
692	LG03	100216180_C>T-68	100216180	68:C>T	50.984	Chrom.03	694	37716978	37717045	3.27e-28	100216180|F|0-68:C>T-68:C>T	TGCAGTGCAGATAATTCTGTGATTTGCGGATGAAACCATATATTGAATTCTTGGTCTGTGTCTGTGATC
693	LG03	100221237_C>A-27	100221237	27:C>A	51.706	Chrom.03	689	36714661	36714614	4.28e-17	100221237|F|0-27:C>A-27:C>A	TGCAGCTTAGAGGGACTCTAGCAGCCACATTATCAAGATTATTGATTACAGATCGGAAGAGCGGTTCAG
694	LG03	100174271_C>G-25	100174271	25:C>G	52.394	Chrom.03	688	35730480	35730412	9.08e-29	100174271|F|0-25:C>G-25:C>G	TGCAGTTATTTGGGTTCAAAAATGCCATTAGCCAAAGAAAAAGAAATTGAGTCATTCCTAGGAATATAC
695	LG03	100215467_G>A-6	100215467	6:G>A	52.977	Chrom.03	693	37651200	37651268	9.08e-29	100215467|F|0-6:G>A-6:G>A	TGCAGTGTATAATTTTTTCCAGTCAAGAAAATAAATTTAGTTCTTTTTCTGGACCAGAAAAATGTGAAG
696	LG03	100212109_T>C-55	100212109	55:T>C	53.425	Chrom.03	683	30158594	30158642	2.58e-14	100212109|F|0-55:T>C-55:T>C	TGCAGCATCCTCAGGTAATTCGTATTGCTTAGCCTTCTGTGCTCTCCTCATTTACTCTCTTCCTTTCTT
697	LG03	100277371_A>C-14	100277371	14:A>C	54.001	Chrom.03	695	38162903	38162971	4.22e-27	100277371|F|0-14:A>C-14:A>C	TGCAGAACAATAACAGTCCATTGCTTGCATGTTTGCTTCGAACTCAAGCAACGAACATCCAACTCCATT
698	LG03	100191210_C>A-17	100191210	17:C>A	54.23	Chrom.03	690	36718066	36717998	4.22e-27	100191210|F|0-17:C>A-17:C>A	TGCAGATAATTCACCAACTAACTAAAACTTCTACAAGCCTACATAACCAAAAGAAATCATGACTGACTC
699	LG03	100167703_T>C-37	100167703	37:T>C	55.114	Chrom.03	697	38163314	38163382	4.22e-27	100167703|F|0-37:T>C-37:T>C	TGCAGCTCTCTCTCTCGCTCTCGCTCTCTCTCTCTCATTCACACTCATTATAAATTCCATGTTATCAGC
700	LG03	100215313_G>A-48	100215313	48:G>A	55.342	Chrom.03	696	38162906	38162838	4.22e-27	100215313|F|0-48:G>A-48:G>A	TGCAGTACTGCTCTCATGGCTTAGAAACTTTCTGACGATGAGTCCAATGGCTCAGCGCTCAAGTTATCT
701	LG03	100277652_T>G-62	100277652	62:T>G	55.79	Chrom.03	699	38610475	38610543	4.22e-27	100277652|F|0-62:T>G-62:T>G	TGCAGATATACTTTACCTCCTTTCTTCGTCTCCATTGGAACTTTGTCACTCAAAATTTGAGTTTGGACA
702	LG03	100211244_C>T-20	100211244	20:C>T	56.27	Chrom.03	702	40925633	40925565	4.22e-27	100211244|F|0-20:C>T-20:C>T	TGCAGATGTTGCTGCGTCCACAAATAAGAGAAGCAGTAGGTACATGTTCCACTTCCCTGCATTGGAAAC
703	LG03	100199337_T>C-63	100199337	63:T>C	56.742	Chrom.03	700	40572751	40572683	9.08e-29	100199337|F|0-63:T>C-63:T>C	TGCAGTTAGGCCTAGTGTGATTGAAACATCTTCGTCCTCTCTGCATGCTGATGGTTCTGGTAGTTCAAA
704	LG03	100276710_A>G-28	100276710	28:A>G	57.099	Chrom.03	704	42093546	42093604	1.53e-21	100276710|F|0-28:A>G-28:A>G	TGCAGTGGAAACTGCTATTGCTAAAGCAAGTTTTGCACCTTCCAGAGCATCAGAAATTACAGATCGGAA
705	LG03	100271742_G>C-23	100271742	23:G>C	57.436	Chrom.03	705	42093549	42093505	1.99e-15	100271742|F|0-23:G>C-23:G>C	TGCAGAAACTGAAACTTGGAAAGGCTGAATGGAACCAAAATCTTACAGATCGGAAGAGCGGTTCAGCAG
706	LG03	100285474_G>A-31	100285474	31:G>A	57.713	Chrom.03	709	42900477	42900409	4.22e-27	100285474|F|0-31:G>A-31:G>A	TGCAGCCAATCACCATACGTCTTGCTTGGAAGTGACTAAAATATCCCTCCACACTAGTCCAGGATGAAC
707	LG03	100263528_A>G-7	100263528	7:A>G	57.968	Chrom.03	707	42355387	42355455	4.22e-27	100263528|F|0-7:A>G-7:A>G	TGCAGAGAAAGGTAAGGCATTTCATGTGTGATGCCAACAGAAAGCATATTATGGCCTCCCAGAAATTTA
708	LG03	100227572_C>T-13	100227572	13:C>T	58.33	Chrom.03	703	41556687	41556619	9.08e-29	100227572|F|0-13:C>T-13:C>T	TGCAGCTAGAAACCGCCATGTTTTACTGAAAGAAATTGAATACACGCCCATTTTGGCTGTAGATCATGC
709	LG03	100229977_A>G-27	100229977	27:A>G	59.334	Chrom.03	708	42900474	42900542	1.97e-25	100229977|F|0-27:A>G-27:A>G	TGCAGTCTTTAGTGCACTTAGTTCACAATGGTCTACCTACATAGTAAGGCACAATCCAATGGTTCCTCT
710	LG03	100227293_C>T-6	100227293	6:C>T	59.934	Chrom.03	710	43995949	43996017	9.08e-29	100227293|F|0-6:C>T-6:C>T	TGCAGCCGCTTTGAATCAAAGTAGACCAACCACTTTGTCATGTATGATTTTTATAGTCCCATAAAAAGA
711	LG03	100245012_G>A-19	100245012	19:G>A	60.467	Chrom.03	714	44825647	44825606	9.27e-14	100245012|F|0-19:G>A-19:G>A	TGCAGGCTGTTTGTAATGGGATTTGGAAAGAATGAAATTTTACAGATCGGAAGAGCGGTTCAGCAGGAA
712	LG03	100247762_C>T-30	100247762	30:C>T	61.212	Chrom.03	720	46513351	46513283	4.22e-27	100247762|F|0-30:C>T-30:C>T	TGCAGAGAAAACTTACATAGAAAAGTTCTGCATCTTAGTTCAGAGAGAACAATCGCAAGCTTCCTAATT
713	LG03	100241370_T>A-50	100241370	50:T>A	61.459	Chrom.03	717	45868145	45868077	4.22e-27	100241370|F|0-50:T>A-50:T>A	TGCAGTCTTGTAACGCGGGCATCCATTTTTCTTTAGCTGTTTACACTCATTGCAAATGACCAAGCTAGT
714	LG03	100211409_C>T-32	100211409	32:C>T	61.831	Chrom.03	719	46035646	46035714	1.97e-25	100211409|F|0-32:C>T-32:C>T	TGCAGATTTTCAAATAAAAATTCAAGGATGGACGGCAATGATGTTTCACACCAAAATAAAGCAATTTTT
715	LG03	100253034_G>A-23	100253034	23:G>A	62.246	Chrom.03	721	46533308	46533252	1.98e-20	100253034|F|0-23:G>A-23:G>A	TGCAGCAATCTCTTTCAGCTCTCGTTGATCCATGGGTCGCAGACGAGGAGCGAGTTACAGATCGGAAGA
716	LG03	100258958_G>A-15	100258958	15:G>A	62.779	Chrom.03	711	43995952	43995884	9.08e-29	100258958|F|0-15:G>A-15:G>A	TGCAGTGCAGCAAGCGATGAAGCTGTAATCTAGGTACTGAATTCTTCTGCAAGGTAACCACACTTCTCA
717	LG03	100249996_C>A-15	100249996	15:C>A	62.931	Chrom.03	706	42320219	42320287	9.08e-29	100249996|F|0-15:C>A-15:C>A	TGCAGGGGGAGGGATCTCGCTCACGCCCGGCTAGTACAATGACTTCAATGCCCCTGGACTTTGGATAGA
718	LG03	100228112_C>T-14	100228112	14:C>T	63.683	Chrom.03	713	44804019	44804087	9.08e-29	100228112|F|0-14:C>T-14:C>T	TGCAGGAACTAAGGCGTTCGTTGGGTATCATCTATAGGTTCAAACCGATTAGCGGGCCACCAGAATGAG
719	LG03	100249316_G>A-17	100249316	17:G>A	64.327	Chrom.03	715	44951175	44951243	4.22e-27	100249316|F|0-17:G>A-17:G>A	TGCAGCTGTGAACTCCGGATACACTTACCAACAAAAGGTCTAGACAGCCACCAGATAACAATAGAAGAA
720	LG03	100260715_G>C-13	100260715	13:G>C	64.858	Chrom.03	718	46028476	46028423	1.98e-20	100260715|F|0-13:G>C-13:G>C	TGCAGCAACTACAGCCAGAAGATGAAACTAAGAGGAAGATGCTGGATATTGTTACAGATCGGAAGAGCG
721	LG03	100198451_C>G-50	100198451	50:C>G	65.174	Chrom.03	722	46533881	46533949	4.22e-27	100198451|F|0-50:C>G-50:C>G	TGCAGTCGGTGACCAGCATCTAGATCTGGGCCAAGAACAGCGAACTCAATCTGGCCATCATCATGTAAC
722	LG03	100290236_T>C-18	100290236	18:T>C	65.697	Chrom.03	723	47084333	47084265	1.97e-25	100290236|F|0-18:T>C-18:T>C	TGCAGTCTCATGGATCGGTGTCCATTCACGCCAGCTGTGGGTGTGGTCTCACGTGCGGGTCATTGTTTT
723	LG03	100226236_T>C-38	100226236	38:T>C	66.138	Chrom.03	716	44960541	44960473	9.08e-29	100226236|F|0-38:T>C-38:T>C	TGCAGATTATTTGGGAAGGAAAGAAAGAGGTGATGAACTTTTAGACTAAAGGGAGATGGACTTGGATAA
724	LG03	100225371_T>A-62	100225371	62:T>A	67.629	Chrom.03	726	47774139	47774071	9.08e-29	100225371|F|0-62:T>A-62:T>A	TGCAGACTAAGGTTGTGGTTACAACAAGAACTTCTATGTTCTTATGAAGTATGGTTCTGGATTTACCTT
725	LG03	100250142_C>G-41	100250142	41:C>G	67.882	Chrom.03	727	47787743	47787811	9.08e-29	100250142|F|0-41:C>G-41:C>G	TGCAGGTCTCAGATTCTATCATAGAATGATAGAGTGAGAAGCTTGTAGTTGATACAAATCATTGTTTAT
726	LG03	100286555_G>C-41	100286555	41:G>C	68.326	Chrom.03	725	47624340	47624283	1.18e-22	100286555|F|0-41:G>C-41:G>C	TGCAGGTCTCATGTTCATGATCCAGATCCGAATACTTTATAGCTATTCGAATACTTTACAGATCGGAAG
727	LG03	100244862_T>G-5	100244862	5:T>G	68.601	Chrom.03	724	47579389	47579326	5.5e-21	100244862|F|0-5:T>G-5:T>G	TGCAGTATTGTTCGGTGTTGTTGAGAAAACTTTATTTGATTCAATATTTGTGTAATTACAGATCGGAAG
728	LG03	100227882_C>T-21	100227882	21:C>T	69.206	Chrom.03	712	44172978	44172910	1.97e-25	100227882|F|0-21:C>T-21:C>T	TGCAGCTTATTGAGTGGAGACCGTGCAACTCAGAGTAGAAAACTAGAGTAGCACGAGCTGAAAGTGCAG
729	LG03	100245194_G>C-45	100245194	45:G>C	71.176	Chrom.03	731	49783869	49783926	5.5e-21	100245194|F|0-45:G>C-45:G>C	TGCAGGTGAATATTACCTCACTTGAATGTATTTAGGAAATTTTACGAAAGTTGTTTTACAGATCGGAAG
730	LG03	100267089_T>C-38	100267089	38:T>C	71.95	Chrom.03	733	50154432	50154477	1.2e-12	100267089|F|0-38:T>C-38:T>C	TGCAGCCAGAATTCAGAAAATGTTTCAAATCTTCTGGTTATTACAGATCGGAAGAGCGGTTCAGCAGGA
731	LG03	100235590_G>A-9	100235590	9:G>A	72.633	Chrom.03	730	49678733	49678675	1.54e-16	100235590|F|0-9:G>A-9:G>A	TGCAGTGACGATAGGAACCACAAGCCAAATAGGCCTTACCTTTTTACACCAAAATTACAGATCGGAAGA
732	LG03	100166171_T>A-58	100166171	58:T>A	73.236	Chrom.03	732	50044768	50044836	9.08e-29	100166171|F|0-58:T>A-58:T>A	TGCAGCATTTTGATCTCTCTCAGCCTGTGTTCCAGCACATTGCTCAATATAGGGCTGGTATTGTGCCTG
733	LG03	100269588_T>A-51	100269588	51:T>A	73.878	Chrom.03	729	49556602	49556534	4.22e-27	100269588|F|0-51:T>A-51:T>A	TGCAGCACATATATTCCTCCATAAAGGTGAAGATCCTCTTTTTATGTGATATTTTTTCCAACCAATAAA
734	LG03	100283444_G>A-28	100283444	28:G>A	74.111	Chrom.03	728	49064447	49064379	1.97e-25	100283444|F|0-28:G>A-28:G>A	TGCAGCTCCAGCAAAAATAATCGAGGCCGAGGCATGGGAGGAGAGGGCCAGGTTGGCAGAATTCTCAGG
735	LG03	100247436_A>T-55	100247436	55:A>T	75.196	Chrom.03	734	51036787	51036719	9.08e-29	100247436|F|0-55:A>T-55:A>T	TGCAGAATATGGGCAATCAAGAGACTACATGGTGCATATCCAGTATGCAAGCCACATACAAGGTCATTG
736	LG03	100237981_A>G-57	100237981	57:A>G	75.911	Chrom.03	736	51370398	51370330	4.22e-27	100237981|F|0-57:A>G-57:A>G	TGCAGAGGAGGACAAGCTCTTGTGTGAGGTAAGAATTGGATCAGTAGTGCATCAGGTACTTTTGTTTAC
737	LG03	100269320_A>T-9	100269320	9:A>T	76.295	Chrom.03	735	51287802	51287734	4.22e-27	100269320|F|0-9:A>T-9:A>T	TGCAGATCTATTCCGATGGCACGGAAAATTGTCAATTTTATACAGTGATGGCATGGAAGAACAGGCCAA
738	LG03	100276602_C>A-41	100276602	41:C>A	78.217	Chrom.03	739	52268887	52268940	1.98e-20	100276602|F|0-41:C>A-41:C>A	TGCAGTCATGCTCATTATCTTTCACTAGTCGTATTTATAAGCAACTGATAATTACAGATCGGAAGAGCG
739	LG03	100276158_A>C-22	100276158	22:A>C	78.711	Chrom.03	743	52977637	52977606	3.36e-08	100276158|F|0-22:A>C-22:A>C	TGCAGCGAATGTGGTGTCTGGAATAGATTTTACAGATCGGAAGAGCGGTTCAGCAGGAATGCCGAGACC
740	LG03	100174053_A>G-42	100174053	42:A>G	79.296	Chrom.03	737	51968393	51968461	4.22e-27	100174053|F|0-42:A>G-42:A>G	TGCAGTGTTGTCATTTCTTTTGCTTATTTTCTGGTGAAGTGAAACATCAATTGGGAACTTGCTGACCGA
741	LG03	100214830_T>C-54	100214830	54:T>C	79.728	Chrom.03	738	52143502	52143434	9.08e-29	100214830|F|0-54:T>C-54:T>C	TGCAGGTGCTGCTCTGCTATTTGCTGCACCTGCTATTGGATTTGCATGGTGGCGTCGTCGTAAGCCGCA
742	LG03	100191828_G>A-54	100191828	54:G>A	80.684	Chrom.03	741	52616174	52616242	4.22e-27	100191828|F|0-54:G>A-54:G>A	TGCAGATGTGCTTTACAATTATCTGCTGCTTTATCTCAGTTCAGAACTTAGATAGACTTTTTCCTTTTT
743	LG03	100239995_G>C-30	100239995	30:G>C	81.321	Chrom.03	740	52443199	52443267	9.08e-29	100239995|F|0-30:G>C-30:G>C	TGCAGGATTTACTAATCATGATGGATGAAAGTATTAGTTGTTAGAGATCAGAAATCAGTTTTCCATTCT
744	LG03	100207130_A>T-17	100207130	17:A>T	82.059	Chrom.03	742	52812876	52812925	3.31e-18	100207130|F|0-17:A>T-17:A>T	TGCAGTTATACGGATGTATTTTTTTTTTACTAGGAAAGCAATGCATGTTACAGATCGGAAGAGCGGTTC
745	LG03	100257564_T>C-7	100257564	7:T>C	82.804	Chrom.03	744	53409686	53409618	1.97e-25	100257564|F|0-7:T>C-7:T>C	TGCAGCTTACCGAACATAACATAAAGATATGTATTCTGCGGAGAGAGAAAGAGAAAGATTTGGTTTTTG
746	LG03	100273958_G>A-14	100273958	14:G>A	83.278	Chrom.03	745	53929258	53929190	4.22e-27	100273958|F|0-14:G>A-14:G>A	TGCAGCAAAAACTCGCAAGAAATCAGATCCCCACCACCTTGACTACTCAAGGTATTATCAATACATTAT
747	LG03	100252732_A>G-32	100252732	32:A>G	83.673	Chrom.03	746	53994529	53994480	3.31e-18	100252732|F|0-32:A>G-32:A>G	TGCAGATACTTTGTGCACATACTTGCACGGACATTTATAATTTTGGGTTACAGATCGGAAGAGCGGTTC
748	LG03	100277924_T>C-55	100277924	55:T>C	84.503	Chrom.03	750	54999156	54999088	1.97e-25	100277924|F|0-55:T>C-55:T>C	TGCAGCACCCTAATCAGTTTTTCCAGAAGGACAAAGTTCATAAGTGAACAAGTGATCAGTTGGATATGT
749	LG03	100113784_G>C-51	100113784	51:G>C	87.27	Chrom.03	749	54648487	54648419	9.08e-29	100113784|F|0-51:G>C-51:G>C	TGCAGAAGCGATGTGCTATGTGTTTGGCTGACAAATCCAAAAGCTATTTTTGAGTAACAATAACAAATG
750	LG03	100262531_A>T-37	100262531	37:A>T	87.575	Chrom.03	748	54598488	54598547	9.14e-24	100262531|F|0-37:A>T-37:A>T	TGCAGTTTGAGTCAGGAGTTTGTTGGCCACATAGGCCAAGCAAAGGTGTTGCGCTTATTACAGATCGGA
751	LG03	100267193_G>A-20	100267193	20:G>A	88.066	Chrom.03	747	54577032	54577072	1.55e-11	100267193|F|0-20:G>A-20:G>A	TGCAGCTAGGTTTCCATCTTGGTTTCCTCTTTTTGTTACAGATCGGAAGAGCGGTTCAGCAGGAATGCC
752	LG03	100175122_A>G-26	100175122	26:A>G	88.921	Chrom.03	751	55090017	55089949	4.22e-27	100175122|F|0-26:A>G-26:A>G	TGCAGTTTGCTTTAGTTTATTGCTTTACTTCAATTCACCACACAAATTTGAGGCAAAACCCCAAAGAGA
753	LG03	100233108_A>G-6	100233108	6:A>G	89.504	Chrom.03	753	55754206	55754168	4.31e-12	100233108|F|0-6:A>G-6:A>G	TGCAGCAATAAACTGGAGGACTCATAAAGGTATGCTTTACAGATCGGAAGAGCGGTTCAGCAGGAATGC
754	LG03	100226042_C>T-39	100226042	39:C>T	90.015	Chrom.03	752	55676392	55676324	9.08e-29	100226042|F|0-39:C>T-39:C>T	TGCAGATGATAGCAAGATAATCTTTCCATCTTTGGTTGACGCTATGGAGCAGATACTTCCTATGACTTA
755	LG03	100258656_T>G-40	100258656	40:T>G	90.81	Chrom.03	760	57206890	57206958	4.22e-27	100258656|F|0-40:T>G-40:T>G	TGCAGTCAAAGCCGTCCAGAACCAAATGGCTGCAAAGTTGTGTCACACAAATCACAAATGTGTGAGGTT
756	LG03	100243788_T>C-35	100243788	35:T>C	92.185	Chrom.03	755	56597627	56597682	7.12e-20	100243788|F|0-35:T>C-35:T>C	TGCAGCAACAATGCAACATGTGAGATCCTTTGGACTGATTTCCCCCCTTTCCCTTACAGATCGGAAGAG
757	LG03	100274586_A>G-68	100274586	68:A>G	92.827	Chrom.03	754	55966976	55966909	3.27e-28	100274586|F|0-68:A>G-68:A>G	TGCAGGCCAATCACTGGTTGGGTATGGCAAAAGCATGATTGATTATCCGCCGGACATGGAAGATGCACA
758	LG03	100210956_T>G-42	100210956	42:T>G	93.09	Chrom.03	756	56627122	56627190	4.22e-27	100210956|F|0-42:T>G-42:T>G	TGCAGATCATGTATATTGCAGAACTCATCAAATTCTTGGACATAAGGTATGAGATAGGGTAATGGATGA
759	LG03	100270263_A>G-13	100270263	13:A>G	94.011	Chrom.03	757	56716045	56715977	1.97e-25	100270263|F|0-13:A>G-13:A>G	TGCAGGCAGGCGAACAGGTGCGTGGGAAGGCGGGTGTGGAGGGGTTCATGGATGTGTGAGTGTTTTATG
760	LG03	100261975_G>A-7	100261975	7:G>A	94.725	Chrom.03	758	57060549	57060505	1.99e-15	100261975|F|0-7:G>A-7:G>A	TGCAGTCGGTGTACGCTTTGTAGATGATCAATGGTGAAACAATTACAGATCGGAAGAGCGGTTCAGCAG
761	LG03	100229563_A>G-25	100229563	25:A>G	95.068	Chrom.03	759	57096593	57096525	9.08e-29	100229563|F|0-25:A>G-25:A>G	TGCAGTATGTATGCCCTATACCAATAAGAAATGGTATTTCATCAATCAGAATCGTCCTGAAAAATATTG
762	LG03	100266811_C>T-31	100266811	31:C>T	95.41	Chrom.03	761	57367536	57367490	7.17e-15	100266811|F|0-31:C>T-31:C>T	TGCAGATTATTCAAATTTCGTTTCCTCTCCTCCTTTGTTTTTTACAGATCGGAAGAGCGGTTCAGCAGG
763	LG03	100252684_T>A-53	100252684	53:T>A	95.74	Chrom.03	763	58664187	58664243	4.25e-22	100252684|F|0-53:T>A-53:T>A	TGCAGAGTGATCACCTTGGTTTGTGTTGCTTGCCACTCGCCACTACCAACTATTTTACAGATCGGAAGA
764	LG03	100284765_G>T-14	100284765	14:G>T	96.074	Chrom.03	764	58809529	58809583	5.5e-21	100284765|F|0-14:G>T-14:G>T	TGCAGTGAAGAGAAGATATAAAATTATTCCACAATTCAGTTTGTTGCATAATTTACAGATCGGAAGAGC
765	LG03	100171925_C>T-43	100171925	43:C>T	96.391	Chrom.03	765	58827074	58827006	9.08e-29	100171925|F|0-43:C>T-43:C>T	TGCAGTAGAAGACAAACAGTGTGAGATAAATGCAGTAAAATGGCTTGAAAACATTAGTATATCATATAA
766	LG03	100287526_T>G-46	100287526	46:T>G	97.24	Chrom.03	768	59210101	59210161	1.18e-22	100287526|F|0-46:T>G-46:T>G	TGCAGGTGCTTGCTATGAAATGATTACTTGAGGTCAGCAAAACCAGTTGTTTATCATTTTACAGATCGG
767	LG03	100188849_A>G-11	100188849	11:A>G	97.918	Chrom.03	767	59209313	59209381	1.97e-25	100188849|F|0-11:A>G-11:A>G	TGCAGAAAATAAGGGCACAATCTCAGTTCTGTTTGACTAGATGAGAGAACAAAGCACTAAAAAGATTAT
768	LG03	100243540_T>A-33	100243540	33:T>A	98.33	Chrom.03	762	58498759	58498706	1.98e-20	100243540|F|0-33:T>A-33:T>A	TGCAGATCTTGAATAAACTACATCAGAATAGTTTCCATATTTTTGAAGAACTTACAGATCGGAAGAGCG
769	LG03	100230321_T>A-59	100230321	59:T>A	99.762	Chrom.03	766	59078273	59078341	4.22e-27	100230321|F|0-59:T>A-59:T>A	TGCAGTGTACGGAAACAAATTCTGCGAGACACAGCAGTCCCTTCATGCCTTGTGGAAGGTAGAACCTTT
770	LG03	100242127_C>T-11	100242127	11:C>T	100.647	Chrom.03	769	60873303	60873235	9.08e-29	100242127|F|0-11:C>T-11:C>T	TGCAGTTTTTACTGTGTGTTCACTTCTTTCTTCATAGTTTTTCTTATTTGGTCATCACTGCAAGGCTGC
771	LG03	100163475_T>C-66	100163475	66:T>C	101.092	Chrom.03	770	61006414	61006349	4.22e-27	100163475|F|0-66:T>C-66:T>C	TGCAGATACGGAAGGTCAATTTTTGATACGCCAAAAACCACGTTTCTCTCGCCCTAGGTTTGTGACTGA
772	LG03	100189222_C>G-25	100189222	25:C>G	101.82	Chrom.03	772	61359500	61359432	9.08e-29	100189222|F|0-25:C>G-25:C>G	TGCAGAACATCAGCAGACCGTCCAACATTGCCTTGCCGAGAGAAATAGCCATTTTCTACTTCGCAATGC
773	LG03	100264817_C>G-19	100264817	19:C>G	102.412	Chrom.03	771	61201891	61201959	1.97e-25	100264817|F|0-19:C>G-19:C>G	TGCAGGCAAGGAAGGCAAACAATAGAGCTTACAACTTTGCTATCACTGTGGAAGCTATATGATGATACT
774	LG03	100247252_T>A-8	100247252	8:T>A	102.804	Chrom.03	775	62455037	62455105	9.08e-29	100247252|F|0-8:T>A-8:T>A	TGCAGAACTGCATTGCTAAGATATTGACGCCTGGCTTCACCAATAAAGCATGTGTTATAACTGGTCGTA
775	LG03	100271231_A>G-11	100271231	11:A>G	102.983	Chrom.03	773	61686637	61686569	9.08e-29	100271231|F|0-11:A>G-11:A>G	TGCAGTTCTGCAAATGCTTAGTTATATATGCTTGGGGATGCCTTTTGGGAGTTTGGACTAATTACATGC
776	LG03	100225363_T>C-50	100225363	50:T>C	103.378	Chrom.03	774	61719971	61719903	9.08e-29	100225363|F|0-50:T>C-50:T>C	TGCAGACGTGTGAAGGTGACCTCCCATATTTCAGTTCCCGCAAATCGAACTACCATGGGTTTCTGGCTT
777	LG03	100271327_G>C-27	100271327	27:G>C	104.099	Chrom.03	778	63089379	63089447	4.22e-27	100271327|F|0-27:G>C-27:G>C	TGCAGTTTCAAAGCCCACCAGCAATTTGCTTGTCTGGATAAAATTCTCATCCACTAGAAAACATCAAAC
778	LG03	100249677_C>G-33	100249677	33:C>G	104.642	Chrom.03	777	63086282	63086214	9.08e-29	100249677|F|0-33:C>G-33:C>G	TGCAGGATTTTGATGGATTAGTTCTTGTTTTGACTCCAGTCTAAAATCCGTTAGATCCTGACATTTTCG
779	LG03	100226222_T>C-60	100226222	60:T>C	105.017	Chrom.03	779	63279908	63279840	4.22e-27	100226222|F|0-60:T>C-60:T>C	TGCAGATTAGGAGTCCTTACATGATTGAGGAAGCTTGTATGGCTAGGGATGGTATCATGTTATTTCATG
780	LG03	100209556_G>A-43	100209556	43:G>A	105.439	Chrom.03	776	62857792	62857724	9.08e-29	100209556|F|0-43:G>A-43:G>A	TGCAGAACTTTTGTGGCTTGCTAGCTAGCAATCTGCATCCAAAGTATGAATAAACAAAAAACAGACAGG
781	LG03	100269382_C>T-16	100269382	16:C>T	106.386	Chrom.03	782	63975086	63975024	9.14e-24	100269382|F|0-16:C>T-16:C>T	TGCAGATGGCACTAGACAGAATGGTTTTGGTTTTCAGAATTATGAGATTGAGAAATTTAGTTACAGATC
782	LG03	100252196_A>T-31	100252196	31:A>T	107.387	Chrom.03	784	64462313	64462273	3.34e-13	100252196|F|0-31:A>T-31:A>T	TGCAGAAATTCCAGGTCTCTTACCATGACGTAGATGGCTTACAGATCGGAAGAGCGGTTCAGCAGGAAT
783	LG03	100172118_A>C-47	100172118	47:A>C	107.913	Chrom.03	783	64380552	64380620	9.08e-29	100172118|F|0-47:A>C-47:A>C	TGCAGTAGTTTGTGGTAGTGGATTGCCAGGAGCTGTATGAAACTGGCATTCGAAAGAGAATTGTATAAT
784	LG03	100195239_G>T-64	100195239	64:G>T	108.649	Chrom.03	781	63825016	63824948	9.08e-29	100195239|F|0-64:G>T-64:G>T	TGCAGGAATGGTCAGTCCATCAGTGGTGGTTGCATTGGATTTCATTTTTGTTATAACTTTGATGGGACC
785	LG03	100251231_C>G-52	100251231	52:C>G	109.939	Chrom.03	785	65150548	65150480	4.22e-27	100251231|F|0-52:C>G-52:C>G	TGCAGTTATTATAATACCAATTATTGGACAATGCCATCCTGTCAGCGACCTACTTTCCGCCTCGTGCTG
786	LG03	100290691_A>C-29	100290691	29:A>C	110.397	Chrom.03	786	65424069	65424101	4.35e-07	100290691|F|0-29:A>C-29:A>C	TGCAGTGGGGACCAACTGGCATTCTATGAATTACAGATCGGAAGAGCGGTTCAGCAGGAATGCCGAGAC
787	LG03	100229529_T>G-16	100229529	16:T>G	111.061	Chrom.03	791	66404449	66404381	1.97e-25	100229529|F|0-16:T>G-16:T>G	TGCAGTATGAAATGTGTTGCCAAATTCCTCACACTACGAACATACAGGTATGTAATCAACCTTCCGATC
788	LG03	100254084_A>G-18	100254084	18:A>G	111.428	Chrom.03	792	66423252	66423206	2.58e-14	100254084|F|0-18:A>G-18:A>G	TGCAGGGTTGGTTCAGAGAAAGGAGAGGGCAGAAATAACTTACAGATCGGAAGAGCGGTTCAGCAGGAA
789	LG03	100272953_G>A-19	100272953	19:G>A	111.712	Chrom.03	788	66214271	66214320	3.31e-18	100272953|F|0-19:G>A-19:G>A	TGCAGTGGCCCCTAGCATAGATGTAGAAGTGATGAGTCAAGCATCCATTACAGATCGGAAGAGCGGTTC
790	LG03	100282125_A>T-46	100282125	46:A>T	112.004	Chrom.03	790	66350653	66350594	4.25e-22	100282125|F|0-46:A>T-46:A>T	TGCAGCCCATCTTTTCCTCCTAGCCCCTATCTTACAGCTTTCATCAACAAGTCCTATTTACAGATCGGA
791	LG03	100245457_A>G-17	100245457	17:A>G	112.288	Chrom.03	789	66347782	66347729	4.28e-17	100245457|F|0-17:A>G-17:A>G	TGCAGTACGCTAATGATACAGTACTCTTTTGCCAAGCTACCAAACCTCAACTTACAGATCGGAAGAGCG
792	LG03	100239351_C>T-48	100239351	48:C>T	112.636	Chrom.03	787	65899821	65899753	9.08e-29	100239351|F|0-48:C>T-48:C>T	TGCAGCTAATGCTGAGTATTGGTAACATTGTTGTCACTACTACTACTACGGTTATTTGGCTTCAACTAT
793	LG03	100213731_A>C-22	100213731	22:A>C	113.45	Chrom.03	793	67182736	67182668	9.08e-29	100213731|F|0-22:A>C-22:A>C	TGCAGGAGCGGGAGCCGCTACCAAGTCGTTGTGGGTGCCAGCCTCCCAGCAGCAAGCCCATTCTTGGGT
794	LG03	100278699_T>C-43	100278699	43:T>C	114.112	Chrom.03	794	67435554	67435622	1.97e-25	100278699|F|0-43:T>C-43:T>C	TGCAGTGAATCATAAGAGGATTGGAATGTAGGGACTAGGTTCTTGGTATAGATTAGCCCAAGTTATCTT
795	LG03	100209758_G>A-67	100209758	67:G>A	115.003	Chrom.03	795	68047899	68047965	1.17e-27	100209758|F|0-67:G>A-67:G>A	TGCAGAAGTTTGTAGCTGCTTCCAACTCACCACTGTTATGTGTACAAAGCAGCTGAATGTATGTGCCGG
796	LG03	100266999_G>C-34	100266999	34:G>C	115.862	Chrom.03	796	68164625	68164572	9.21e-19	100266999|F|0-34:G>C-34:G>C	TGCAGCATATACAAGACCCTTGTGTGCTTTCTGGGATCATTCCCTTTTGGTTTACAGATCGGAAGAGCG
797	LG03	100229897_G>A-9	100229897	9:G>A	117.017	Chrom.03	797	68522488	68522556	9.08e-29	100229897|F|0-9:G>A-9:G>A	TGCAGTCTAGCTGACATTTTTGGCTCTCTCATTTGCATATGTTGGACAACTGAATGTTCCAATTAGTGT
798	LG03	100285601_C>G-14	100285601	14:C>G	117.996	Chrom.03	798	68846020	68846080	1.18e-22	100285601|F|0-14:C>G-14:C>G	TGCAGCTTAGAAATCCAAATTTATACAGCCATAACAATTACACTGTATTACCAACTGATTACAGATCGG
799	LG03	100227149_C>G-54	100227149	54:C>G	118.928	Chrom.03	799	69166587	69166519	9.08e-29	100227149|F|0-54:C>G-54:C>G	TGCAGCCAGCTGTTTTCCCTGGCTGCATATTTATGATTCTTTTTCTTCCTTCTCCTGTCTACTGTCTGT
800	LG03	100190217_T>C-50	100190217	50:T>C	119.391	Chrom.03	800	69349282	69349350	4.22e-27	100190217|F|0-50:T>C-50:T>C	TGCAGACCCAGAACAACTACCAAAATAGATCTTGCTAACAAGAAGATGAATGTGCCGAACCCAATTGCC
801	LG03	100260003_T>C-35	100260003	35:T>C	120.453	Chrom.03	801	69794613	69794557	4.25e-22	100260003|F|0-35:T>C-35:T>C	TGCAGAACAGAATTTTTCATCAAAAAGGCTTGTAATGGAATGCTTAGAGAATTATTACAGATCGGAAGA
802	LG03	100261970_T>C-21	100261970	21:T>C	120.699	Chrom.03	802	69811602	69811539	1.18e-22	100261970|F|0-21:T>C-21:T>C	TGCAGTCAGAGGGAATGCAACTGAAAACGTGTTGGGAAAATATAAAAAGAACTCCTTACAGATCGGAAG
803	LG03	100257897_A>G-6	100257897	6:A>G	123.503	Chrom.03	804	71184378	71184445	1.52e-26	100257897|F|0-6:A>G-6:A>G	TGCAGGAGAGCTAGGTAACCAAATGGATTGTCACCGATAATATTGAACAATGAACTACTTCCAAATTAC
804	LG03	100241292_A>G-33	100241292	33:A>G	124.289	Chrom.03	803	70416644	70416576	9.08e-29	100241292|F|0-33:A>G-33:A>G	TGCAGTCTATACTGCTTGTTGGATAGCAATAGCAGGCATCGTATCATAGATACCTACGAGAGCAAGTAT
805	LG03	100250150_G>A-45	100250150	45:G>A	126.173	Chrom.03	806	72471353	72471421	4.22e-27	100250150|F|0-45:G>A-45:G>A	TGCAGGTCTTGATTACTTCATTACGCGCAAATCAACTGGATAAAAGTATCAAACGAAGCCATGCAACGA
806	LG03	100219877_G>T-19	100219877	19:G>T	126.994	Chrom.03	808	72601210	72601178	9.34e-09	100219877|F|0-19:G>T-19:G>T	TGCAGATGGAATACATACGGGATATCTCATTTACAGATCGGAAGAGCGGTTCAGCAGGAATGCCGAGAC
807	LG03	100227212_C>G-7	100227212	7:C>G	127.538	Chrom.03	805	72425759	72425691	9.14e-24	100227212|F|0-7:C>G-7:C>G	TGCAGCCCAAGGCTTTCTTGCAGTAGCCATCACATGCATAACTAGGGTTAGATCAAATTTATATTTGAA
808	LG03	100240920_A>C-34	100240920	34:A>C	127.676	Chrom.03	807	72529371	72529303	1.97e-25	100240920|F|0-34:A>C-34:A>C	TGCAGTAGCAGCCTCTAGTGTTCTTGTTACTTCAAAGCCTTTGTTTCCCATTAGTTTTCTCCCCCATTT
809	LG03	100283913_G>T-8	100283913	8:G>T	127.969	Chrom.03	809	72690309	72690377	4.22e-27	100283913|F|0-8:G>T-8:G>T	TGCAGTGCGCTTGAACAAGGAGTTGGGCTTCATTCTCACATATAAACTAAAGGTCTTTCCATTGCATTT
810	LG03	100287206_T>A-55	100287206	55:T>A	128.197	Chrom.03	810	72941653	72941585	4.22e-27	100287206|F|0-55:T>A-55:T>A	TGCAGATATTCATCTTTAGAGTAACCAACAAATTTGACGCACAAGCATTTTTGGTTGACTAACGCTTTA
811	LG03	100226499_C>T-34	100226499	34:C>T	129.113	Chrom.03	811	73147443	73147508	1.97e-25	100226499|F|0-34:C>T-34:C>T	TGCAGCAACAATGGGTGGCCAATTGGGGCTTGTCCGTGCAAGGGTTGCTTTTCCCCTTTTCTTTTACAG
812	LG03	100273632_T>G-15	100273632	15:T>G	129.979	Chrom.03	812	73383023	73382955	4.22e-27	100273632|F|0-15:T>G-15:T>G	TGCAGACAGAATTCCTTACTGAGTTTTGCTTCTTATAGAAATCACCGTAAGCAGACTTGGTATTAGAAT
813	LG03	100257239_G>A-27	100257239	27:G>A	130.333	Chrom.03	814	73957644	73957712	9.08e-29	100257239|F|0-27:G>A-27:G>A	TGCAGCATGGCGTATCTGGGAGATGCAGGGACGCATGAGTACATGCACAAACGCCGGGTGTCCGGAACC
814	LG03	100295139_G>A-20	100295139	20:G>A	131.186	Chrom.03	813	73932915	73932852	5.46e-26	100295139|F|0-20:G>A-20:G>A	TGCAGATTTCTAGTGATGTCGTTGTCAAAGTGAGTTGTTCTCAAACATTCGAGTGGCAATATTACAGAT
815	LG03	100254028_T>A-11	100254028	11:T>A	131.511	Chrom.03	816	74153369	74153410	9.27e-14	100254028|F|0-11:T>A-11:T>A	TGCAGGGAAAGTAGGACGTATACCATGAATTGCATTTCCTTACAGATCGGAAGAGCGGTTCAGCAGGAA
816	LG03	100277362_G>A-9	100277362	9:G>A	131.997	Chrom.03	817	74153372	74153312	1.18e-22	100277362|F|0-9:G>A-9:G>A	TGCAGAAATGTAGAGTAGAATGAATCTAACCATATACAAGGACAGACTTATCGACAAATTACAGATCGG
817	LG03	100197008_G>C-15	100197008	15:G>C	132.155	Chrom.03	815	74152242	74152310	9.08e-29	100197008|F|0-15:G>C-15:G>C	TGCAGGTGGATTATTGGCAACATGGTTCTTGGATTTGATTCATGAATCTAGCCCATTCTGACCCTCTAT
818	LG03	100249020_A>C-26	100249020	26:A>C	132.329	Chrom.03	818	74156270	74156202	4.22e-27	100249020|F|0-26:A>C-26:A>C	TGCAGCGAAAAAAGATGGTACATGGGAACAAAACAAGACAAGCAGTTGAGCTGGATTTGTGAAAGAAGG
819	LG03	100228320_G>A-40	100228320	40:G>A	132.618	Chrom.03	820	75613473	75613541	9.08e-29	100228320|F|0-40:G>A-40:G>A	TGCAGGAGTAATGACTTACTGAAATCTAAATAGCCGTAATGAGATTAGCCAGCGACCAAGATTAGAAAA
820	LG03	100169987_G>T-38	100169987	38:G>T	133.427	Chrom.03	821	75619929	75619997	4.22e-27	100169987|F|0-38:G>T-38:G>T	TGCAGGCTGCTGTCCACGGACCTCTTTTTCCAGACACCGAGCTTCAGTTCAAAATATGGCAGTAACGAT
821	LG03	100243663_A>G-50	100243663	50:A>G	134.376	Chrom.03	819	74900162	74900216	5.5e-21	100243663|F|0-50:A>G-50:A>G	TGCAGATTCCAAAGGTAAGCTCGAGTTTGGTTGAGCTGTTGGAACTCCTTAGTTACAGATCGGAAGAGC
822	LG03	100248661_C>A-19	100248661	19:C>A	134.865	Chrom.03	822	76166452	76166384	4.22e-27	100248661|F|0-19:C>A-19:C>A	TGCAGCAGTAAACACCCTACAGGATGGAGATATTGAGATTCATCTGATGTTCAACATTGATGCACTATA
823	LG03	100287536_A>G-11	100287536	11:A>G	135.546	Chrom.03	825	76441933	76441870	2.54e-24	100287536|F|0-11:A>G-11:A>G	TGCAGGTGGAAAGCATTGGATTTTGCATCCCTCGATCACAGCTCAGTTTCATTTTTCGATGTTACAGAT
824	LG03	100163428_G>C-48	100163428	48:G>C	135.714	Chrom.03	829	76736539	76736471	9.08e-29	100163428|F|0-48:G>C-48:G>C	TGCAGATACAAATCCACAAAATATATTCTCATCGGATAATTCATGTTAGCACATCTATTAGCGTCAGGC
825	LG03	100225585_G>A-39	100225585	39:G>A	135.91	Chrom.03	823	76400406	76400474	9.08e-29	100225585|F|0-39:G>A-39:G>A	TGCAGAGCCCGAGAGACCTCTCCAGCTGTAGCAATCGGAGGCCCGAAAATAGCCCACATTTCAAGTGGG
826	LG03	100278546_C>T-39	100278546	39:C>T	136.125	Chrom.03	826	76478977	76479045	4.22e-27	100278546|F|0-39:C>T-39:C>T	TGCAGTATCCAATCCAATCTTACCACCAAAGGGAATCTACTTTAGAAAGGTTGGAATGGATGAGTCCTA
827	LG03	100268701_G>A-42	100268701	42:G>A	136.376	Chrom.03	827	76662349	76662282	3.27e-28	100268701|F|0-42:G>A-42:G>A	TGCAGGGGAACGTGTTCAGTTTATGATATCAAATCAGTCTACGTTCATAATCTATGAGCATAACATTAC
828	LG03	100272421_C>T-29	100272421	29:C>T	136.673	Chrom.03	828	76682749	76682790	9.27e-14	100272421|F|0-29:C>T-29:C>T	TGCAGCTGATTTGCAGCATCAATATTGTACGTATTTACATTACAGATCGGAAGAGCGGTTCAGCAGGAA
829	LG03	100273614_A>G-60	100273614	60:A>G	137.001	Chrom.03	824	76441694	76441762	4.22e-27	100273614|F|0-60:A>G-60:A>G	TGCAGACAAGAAGAAAATCAACAGTTACAGGCAGCTATTCTGAAGAGACAAACTTTACTCATCTGTCAA
830	LG03	100274602_A>G-20	100274602	20:A>G	137.571	Chrom.03	831	77511343	77511404	7.07e-25	100274602|F|0-20:A>G-20:A>G	TGCAGGCGGTGAGGATTTCTAGAGAAGGTGGCGGCGGAGGCGGGGCTTCTTCAGGTACTTTACAGATCG
831	LG03	100257383_T>C-33	100257383	33:T>C	138.416	Chrom.03	830	77202546	77202610	1.52e-26	100257383|F|0-33:T>C-33:T>C	TGCAGCCGGGATTTCGTTTGTTCAAAGCACATGTAGGTCCTGATCACTTGCACCCAACCCTGTTACAGA
832	LG03	100230674_A>G-22	100230674	22:A>G	139.16	Chrom.03	833	77758833	77758766	1.52e-26	100230674|F|0-22:A>G-22:A>G	TGCAGTTGAAGAGCAGCTACTCAAGCCATATAAAGTTTTGCTTCTTTTCATGGCTTATTTGCAGCGGTG
833	LG03	100287134_C>T-23	100287134	23:C>T	139.465	Chrom.03	832	77758830	77758896	1.17e-27	100287134|F|0-23:C>T-23:C>T	TGCAGAGACACGTTACAGTGACCCCAATTCCAGATCGTATTTGTAAGCCACACAACTTCAGTAATTACA
834	LG03	100205471_A>G-10	100205471	10:A>G	139.644	Chrom.03	835	77818349	77818320	4.35e-07	100205471|F|0-10:A>G-10:A>G	TGCAGGAGCTAGCAAAATGAAGGACCATTACAGATCGGAAGAGCGGTTCAGCAGGAATGCCGAGACCGA
835	LG03	100195170_C>T-42	100195170	42:C>T	140.519	Chrom.03	836	77851872	77851940	4.22e-27	100195170|F|0-42:C>T-42:C>T	TGCAGGAAGCTAGGTGCTTTTGGGTAAGTGCAATATGGATTCCGAAGTCTGAACACTATGCGAATGCGT
836	LG03	100160863_C>T-28	100160863	28:C>T	141.054	Chrom.03	834	77818346	77818414	4.22e-27	100160863|F|0-28:C>T-28:C>T	TGCAGAACCTAGCTACCAGTTTTTTGGTCGTTGTTTGCAATGCTTCCCCTTTCTGCTACCTGTATGGTT
837	LG03	100215849_G>T-12	100215849	12:G>T	142.018	Chrom.03	838	78249069	78249137	4.22e-27	100215849|F|0-12:G>T-12:G>T	TGCAGTCGAGGAGTAGTTTGATACACGAGTAGCTAGTGAGTAGTGTCGATCACTTGGATGCTGCTCATC
838	LG03	100248271_A>G-11	100248271	11:A>G	142.245	Chrom.03	837	78231425	78231357	4.22e-27	100248271|F|0-11:A>G-11:A>G	TGCAGATGGGAAGAAGGTAAAGCTTTTGAACTGATGCATGAAACTAACAGCACTCGCTGAAGGGTTGTA
839	LG03	100285236_A>C-51	100285236	51:A>C	142.648	Chrom.03	841	78366393	78366453	2.54e-24	100285236|F|0-51:A>C-51:A>C	TGCAGACTTTTCGAATCCCTTGAGCATGTCCTGCATGTCAATTGTGCGAAAATAGATCTTACAGATCGG
840	LG03	100260946_G>A-22	100260946	22:G>A	142.785	Chrom.03	840	78358540	78358593	9.21e-19	100260946|F|0-22:G>A-22:G>A	TGCAGCCACATAATTCCATAGAGCTATAAATGCTGTCCTCGAATAACTTACAGATCGGAAGAGCGGTTC
841	LG03	100264377_A>T-16	100264377	16:A>T	143.054	Chrom.03	839	78326396	78326464	1.97e-25	100264377|F|0-16:A>T-16:A>T	TGCAGCCTAGAGAAGCAGTAGAGTTCTTTATCAGGCCCAACAAGGGAGAACGAAGATGCCAGAGTTCCT
842	LG03	100271246_C>T-27	100271246	27:C>T	144.174	Chrom.03	842	78388088	78388156	9.08e-29	100271246|F|0-27:C>T-27:C>T	TGCAGTTCTTCACCCAACGAAGAGACACGTACACGGAAAGCAATACGACTAGAAAGAGGATTACACTGA
843	LG03	100264609_A>G-68	100264609	68:A>G	145.703	Chrom.03	843	79836907	79836974	3.27e-28	100264609|F|0-68:A>G-68:A>G	TGCAGCTTATCACCAATATGTCCTAAGCTAGCGATGGGAAGGCTTTGGGATCTTTCATCATTCATCCAA
844	LG03	100258441_T>C-5	100258441	5:T>C	147.121	Chrom.03	844	80955670	80955602	9.08e-29	100258441|F|0-5:T>C-5:T>C	TGCAGTAAGGTAATGTTATAACGATGTCATGTTATATATGTCAACTGGAACTTGGCCTATGCAACGTAG
845	LG03	100260889_T>C-24	100260889	24:T>C	147.379	Chrom.03	848	82271777	82271823	1.54e-16	100260889|F|0-24:T>C-24:T>C	TGCAGCATGTGCTTTGAGGGAGATTCTTTTCGCCTTTTATTCATTTACAGATCGGAAGAGCGGTTCAGC
846	LG03	100202703_A>T-21	100202703	21:A>T	147.717	Chrom.03	847	82171631	82171583	1.19e-17	100202703|F|0-21:A>T-21:A>T	TGCAGAACCAGTACCAAAATAAGTCAGCATTTCCATTACGGAAACCTTACAGATCGGAAGAGCGGTTCA
847	LG03	100274999_A>G-53	100274999	53:A>G	148.113	Chrom.03	846	81675184	81675124	1.18e-22	100274999|F|0-53:A>G-53:A>G	TGCAGTCTCCACCCCTAGTTCTTTGTAGTTGGCTGACTGATTTCACTTTTGACAATAATTACAGATCGG
848	LG03	100270789_A>G-59	100270789	59:A>G	148.386	Chrom.03	849	82325869	82325937	4.22e-27	100270789|F|0-59:A>G-59:A>G	TGCAGTCAACTCTCTGACTAGTGAGGATTCTTTAGCAAACCTTCAAGAAAATTTCCCCCAACTCCCATT
849	LG03	100274534_C>G-43	100274534	43:C>G	149.166	Chrom.03	845	80990050	80990118	9.08e-29	100274534|F|0-43:C>G-43:C>G	TGCAGGAGCCAGAGCTCCAGAACACTTCACTAACCTGCCTCTTCAGAACAGCAAGACTCTTGGTATGCA
850	LG04	100163384_C>T-61	100163384	61:C>T	0	Chrom.04	852	1119863	1119931	4.22e-27	100163384|F|0-61:C>T-61:C>T	TGCAGATAACGGAATGGGCGGTGAGGTTTCCCTAAAAGTTGACACTTGTACCAGAAACCTGCATAGGGA
851	LG04	100173912_C>A-30	100173912	30:C>A	1.597	Chrom.04	851	513807	513739	4.22e-27	100173912|F|0-30:C>A-30:C>A	TGCAGTGTAGAATTCACAAAGGACTGAAACCTAAATTCAAGGGAAATCTGGTAATAAACTGAGACCTGA
852	LG04	100241844_C>T-52	100241844	52:C>T	2.554	Chrom.04	860	4245473	4245409	1.52e-26	100241844|F|0-52:C>T-52:C>T	TGCAGTTCGTTGAAATATAATTGTCACAAAACCATTTCTGCTATCAATCTTCCTTTCCTTTGTTACAGA
853	LG04	100120003_A>C-30	100120003	30:A>C	4.106	Chrom.04	854	2241598	2241530	4.22e-27	100120003|F|0-30:A>C-30:A>C	TGCAGCCTGCATCTATGGCCCCAAGTCTGGACTACCAGCGAATTCTGTCTTCCTTCAATGATTTTAGCC
854	LG04	100240307_C>T-36	100240307	36:C>T	5.161	Chrom.04	855	2439856	2439924	4.22e-27	100240307|F|0-36:C>T-36:C>T	TGCAGGGCCGAGTGGAAGGCAATAAATTGACGAACTCTGCGTGGATGTCCAGAAACAGTTGCCGACTTC
855	LG04	100264241_T>C-35	100264241	35:T>C	6.722	Chrom.04	853	1586921	1586853	9.08e-29	100264241|F|0-35:T>C-35:T>C	TGCAGCATCCATTTATTCGATAGTTCGGTTCAACATGTGCTTATGGGAAGACCGCCGAAAGGAATGCCT
856	LG04	100240039_T>A-34	100240039	34:T>A	7.483	Chrom.04	858	3593830	3593898	4.22e-27	100240039|F|0-34:T>A-34:T>A	TGCAGGCACCACCAACAAAAGCCGTGAACTTTCGTAGGATGCACACGGGTTTTTTATTGAAAAACGGAG
857	LG04	100213039_C>A-36	100213039	36:C>A	7.882	Chrom.04	857	3484943	3485011	4.22e-27	100213039|F|0-36:C>A-36:C>A	TGCAGCTCCGATTAGCAATTTTTAGGTAAATCAGAACCCACATATCAAGATCAGCACATATTACCATTC
858	LG04	100265032_G>A-15	100265032	15:G>A	8.585	Chrom.04	856	3356771	3356839	9.08e-29	100265032|F|0-15:G>A-15:G>A	TGCAGGTGTACATACGTTGGTGTTGACTGTTTGGAGTGGCCTAGTCTCTGCTTCAACACCCTTATTTCA
859	LG04	100221714_T>A-42	100221714	42:T>A	9.345	Chrom.04	867	4949018	4948966	3.31e-18	100221714|F|0-42:T>A-42:T>A	TGCAGGCAGACAGTCTGTATTTGTCCACCAACCTAAGCAATCTGTTCTCCTTACAGATCGGAAGAGCGG
860	LG04	100124751_C>A-47	100124751	47:C>A	9.91	Chrom.04	861	4304686	4304618	9.08e-29	100124751|F|0-47:C>A-47:C>A	TGCAGGTGATCCTGGTTAGAGCCGGTCACCTGCGATCGCTGGATTGTCTATAGATTCGCAGAATCCCGT
861	LG04	100215748_C>T-36	100215748	36:C>T	10.473	Chrom.04	889	6716701	6716633	9.08e-29	100215748|F|0-36:C>T-36:C>T	TGCAGTCCAATCTGAAGCCGGTGGGGTTACTTTTATCATTCAAGATGCTTGTGGAACTCTTATTTTGGC
862	LG04	100184958_T>C-37	100184958	37:T>C	11.197	Chrom.04	890	6733890	6733937	7.17e-15	100184958|F|0-37:T>C-37:T>C	TGCAGTGGCAGGATCCTCATGCATAGAGACATTCTTTTTTTTTTTTACAGATCGGAAGAGCGGTTCAGC
863	LG04	100233350_G>A-28	100233350	28:G>A	12.191	Chrom.04	873	5498376	5498331	2.58e-14	100233350|F|0-28:G>A-28:G>A	TGCAGCATAGGAGGCCACCAAGCTAGTGGTTTGGAAAGCTAGCTTACAGATCGGAAGAGCGGTTCAGCA
864	LG04	100265909_T>A-26	100265909	26:T>A	12.668	Chrom.04	859	3978814	3978746	4.22e-27	100265909|F|0-26:T>A-26:T>A	TGCAGTTGTTTCCCAATAACGCCCAGTCTCACGCACTGAAATAGCATCCGTGTTTTATGGTGCAGAATG
865	LG04	100256115_T>A-42	100256115	42:T>A	13.06	Chrom.04	862	4309412	4309344	4.22e-27	100256115|F|0-42:T>A-42:T>A	TGCAGAAGGTACATGCGGGGATTGAGGAGCAGGCTCAAAAAATGGAAGCCTGTAGTTTGAAGAGAGGGA
866	LG04	100272652_G>A-12	100272652	12:G>A	13.717	Chrom.04	864	4411629	4411664	2.01e-10	100272652|F|0-12:G>A-12:G>A	TGCAGGTCATCGGTGATCTGCTTTGTAAGATGCTTACAGATCGGAAGAGCGGTTCAGCAGGAATGCCGA
867	LG04	100272181_G>A-6	100272181	6:G>A	14.224	Chrom.04	865	4478151	4478094	5.5e-21	100272181|F|0-6:G>A-6:G>A	TGCAGCGCCAGCAACTCCCTTCTTCTTCTTCCTCTTCTTTGTCCTCTTGGCCTTTTTACAGATCGGAAG
868	LG04	100251348_A>T-9	100251348	9:A>T	14.586	Chrom.04	863	4403953	4403885	4.22e-27	100251348|F|0-9:A>T-9:A>T	TGCAGTTGCACTATTTTCTGCCCAGCTCTCGCCAGCAAGGTTGTTCAACTGCCCAACAAACGTAGAAAC
869	LG04	100279094_A>T-64	100279094	64:A>T	14.887	Chrom.04	876	5839865	5839801	1.52e-26	100279094|F|0-64:A>T-64:A>T	TGCAGCAAACCATCTTATTTTCTAGATTCATGAGAGTAGCAATAGCAAGAACTTGGCCTAAGTTACAGA
870	LG04	100271582_G>A-51	100271582	51:G>A	15.297	Chrom.04	880	6061761	6061822	7.07e-25	100271582|F|0-51:G>A-51:G>A	TGCAGCTTGTACTGCACATCTGATATATTGCCTAGATCGAGTCTCATTGCTGTTGTTGATTACAGATCG
871	LG04	100232351_G>A-36	100232351	36:G>A	15.576	Chrom.04	874	5780019	5780074	7.12e-20	100232351|F|0-36:G>A-36:G>A	TGCAGAGAAGCTTTTGATTTCTGAAGAGAAGAAAAAGGTAAATTATCCAATTTTTACAGATCGGAAGAG
872	LG04	100254263_T>C-33	100254263	33:T>C	15.933	Chrom.04	850	57349	57398	1.54e-16	100254263|F|0-33:T>C-33:T>C	TGCAGTAACCAAAACAGCTCATGTGGCAGCTACTATGAGCTGTAATTTTACAGATCGGAAGAGCGGTTC
873	LG04	100228941_C>G-12	100228941	12:C>G	16.194	Chrom.04	878	5873572	5873504	4.22e-27	100228941|F|0-12:C>G-12:C>G	TGCAGGTAGGTACCTTGCAGTCACAGATGGTAAGAGCAGCCACCGGTTGCCGTACTGCCTCTGATGTTG
874	LG04	100198537_G>C-61	100198537	61:G>C	16.418	Chrom.04	871	5266779	5266847	4.22e-27	100198537|F|0-61:G>C-61:G>C	TGCAGTCTCGAGGTCATTGGGGAGATCTATCGCATACTGTGATGGCTGGCGCCTATGGCGAGTTGGCCT
875	LG04	100221359_G>A-28	100221359	28:G>A	16.86	Chrom.04	868	5031538	5031496	1.2e-12	100221359|F|0-28:G>A-28:G>A	TGCAGGAAACCTCGACGCATTCTCAAGGGACAAAAGGGTGTTACAGATCGGAAGAGCGGTTCAGCAGGA
876	LG04	100268717_G>A-22	100268717	22:G>A	17.11	Chrom.04	866	4755664	4755732	9.08e-29	100268717|F|0-22:G>A-22:G>A	TGCAGAAAAAAGTGAGTAATAAGCAAATGCAGTAGCATGCGTCAGCCACTTCACTATCGGGTTCATCAG
877	LG04	100285338_G>A-29	100285338	29:G>A	17.241	Chrom.04	869	5036151	5036083	9.08e-29	100285338|F|0-29:G>A-29:G>A	TGCAGATGATAAGTTACTACAACTACCAGGCGTATCCAAATATCCAAGAGGCTTTTACATAAACTGAGG
878	LG04	100264492_A>G-28	100264492	28:A>G	17.573	Chrom.04	877	5873569	5873633	7.07e-25	100264492|F|0-28:A>G-28:A>G	TGCAGCTACAAAATGATTCGATGCTGACATTGCATCAATTCAAATATTTGTTTGTGGTTTTCTTACAGA
879	LG04	100248797_C>T-15	100248797	15:C>T	17.943	Chrom.04	872	5469785	5469717	9.08e-29	100248797|F|0-15:C>T-15:C>T	TGCAGCATTAGGTACCGTTCTTCTACACATGCAGATGAAAATTCTTTAGGTGTTGATAGTACAAGTGCA
880	LG04	100285391_T>G-68	100285391	68:T>G	18.139	Chrom.04	870	5165655	5165587	9.08e-29	100285391|F|0-68:T>G-68:T>G	TGCAGCACAAACGATGCATGGTTACGTTAGAGAGTAGAGACCATCGAGACTGACCATTGGTGAAGTTAT
881	LG04	100261914_G>A-11	100261914	11:G>A	18.516	Chrom.04	875	5836276	5836238	4.31e-12	100261914|F|0-11:G>A-11:G>A	TGCAGTATTCCGTCACAATGATATAATCAAATCAATTTACAGATCGGAAGAGCGGTTCAGCAGGAATGC
882	LG04	100270989_A>T-10	100270989	10:A>T	18.787	Chrom.04	879	6011650	6011718	9.14e-24	100270989|F|0-10:A>T-10:A>T	TGCAGTGACTAGAAAGTGGCAAGAAGGTACCAAATGCATATGTACTATGATCTGTTGCTATGAAATCCT
883	LG04	100250228_G>C-16	100250228	16:G>C	19.201	Chrom.04	881	6159101	6159169	4.22e-27	100250228|F|0-16:G>C-16:G>C	TGCAGGTTACTTGATCGGCACGATCTAAAAAAAATTTTCTAGTGCAGAATACATAGCAGCTAATATATT
884	LG04	100253429_T>A-18	100253429	18:T>A	20.087	Chrom.04	884	6397085	6397039	7.17e-15	100253429|F|0-18:T>A-18:T>A	TGCAGTGAAACTCGTTAGTGCAGGAAGAAATACATACTCATATTTTACAGATCGGAAGAGCGGTTCAGC
885	LG04	100230652_G>C-14	100230652	14:G>C	20.437	Chrom.04	898	7723300	7723368	4.22e-27	100230652|F|0-14:G>C-14:G>C	TGCAGTTCTTCCATGGAGAATCCATAAAAATAACCAAGGCTTTGCTGTTTCCTTCTCATTATAACTGCA
886	LG04	100277604_C>G-42	100277604	42:C>G	20.552	Chrom.04	899	7723303	7723239	7.07e-25	100277604|F|0-42:C>G-42:C>G	TGCAGAGTACCGCAAGCTTTGCCAGCAAGCAGAGCCTTTTGTCATAGCAATAAAATACCAGTTTACAGA
887	LG04	100262241_C>T-37	100262241	37:C>T	20.824	Chrom.04	891	6733890	6733937	4.28e-17	100262241|F|0-37:C>T-37:C>T	TGCAGTGGCAGGATCCTCATGCATAGAGACATTCTTTCTTTTTTTTTACAGATCGGAAGAGCGGTTCAG
888	LG04	100221837_T>A-40	100221837	40:T>A	21.241	Chrom.04	888	6699353	6699304	3.31e-18	100221837|F|0-40:T>A-40:T>A	TGCAGGCTTGCCATAAAATTTTTTGACCTTTTTTTGATCTTTGTTTATTACAGATCGGAAGAGCGGTTC
889	LG04	100281922_A>G-10	100281922	10:A>G	21.524	Chrom.04	882	6237757	6237815	3.29e-23	100281922|F|0-10:A>G-10:A>G	TGCAGAAATCAGTGCTCAAGGAGTTTGGTGATTGTAGGAACATAGGGCATTGAGTTTTACAGATCGGAA
890	LG04	100243022_A>T-20	100243022	20:A>T	22.198	Chrom.04	885	6421663	6421702	5.58e-11	100243022|F|0-20:A>T-20:A>T	TGCAGAATCTAACATGGAAAACAATGATTTCATGACTTACAGATCGGAAGAGCGGTTCAGCAGGAATGC
891	LG04	100271254_C>T-7	100271254	7:C>T	23.216	Chrom.04	887	6538245	6538313	9.08e-29	100271254|F|0-7:C>T-7:C>T	TGCAGTTCTTGCTCCCCACTTGCAAGACATTCCACTGTTCGCCACTTCTTTGAGACATCACTGCCTTTT
892	LG04	100214124_A>G-67	100214124	67:A>G	23.623	Chrom.04	886	6486643	6486575	9.08e-29	100214124|F|0-67:A>G-67:A>G	TGCAGGCCAGGGTCGGACCTTGTCCTTTTGAAGAAGGAAAATTTTGTTGGAATTAGTTATATTGACAAC
893	LG04	100160905_A>G-17	100160905	17:A>G	23.856	Chrom.04	883	6361809	6361741	9.08e-29	100160905|F|0-17:A>G-17:A>G	TGCAGAACTAAAAAGAGATAAGTTTAGCTTTCCTTCTAGTGGCAGTGCTGCATCACCTTTTCCTTTTCC
894	LG04	100227966_T>C-22	100227966	22:T>C	24.406	Chrom.04	893	6915961	6916027	1.17e-27	100227966|F|0-22:T>C-22:T>C	TGCAGCTTGTGACTTACTCTACTGCCAAGAAGGATTATCGTTCGTCAGTGCAAATGCCTGAGGCCGGAT
895	LG04	100192950_T>G-63	100192950	63:T>G	24.627	Chrom.04	892	6815304	6815236	4.22e-27	100192950|F|0-63:T>G-63:T>G	TGCAGCAGTGTCCCGAACCAGATGAACTTTATAATTGGCCAACTGAAGAAAACTATTGCCTTGTGAACT
896	LG04	100255986_A>G-31	100255986	31:A>G	25.758	Chrom.04	894	7036877	7036945	4.22e-27	100255986|F|0-31:A>G-31:A>G	TGCAGAAATTAGGATGCGGGATCTGCCCACCACGAGGTACGTTTACCTCCAGCACCTTGGTTTTTTTTT
897	LG04	100269066_T>C-15	100269066	15:T>C	26.382	Chrom.04	896	7447179	7447111	9.08e-29	100269066|F|0-15:T>C-15:T>C	TGCAGACTCCTGAGCTCCAGATGTCTGATGAACTGGCTTTTCCACTTGAGTGCGGTCGCAGACCCACGA
898	LG04	100247711_A>G-18	100247711	18:A>G	26.872	Chrom.04	895	7429327	7429395	4.22e-27	100247711|F|0-18:A>G-18:A>G	TGCAGACTCCCGAGCTCTAGACGTCTGATGAACTGGCTTTACCACTTGAGGGCGGTGGCAGACCCACCA
899	LG04	100278913_C>T-26	100278913	26:C>T	27.541	Chrom.04	897	7674059	7674114	1.53e-21	100278913|F|0-26:C>T-26:C>T	TGCAGTTTATGCTATGCACTCCCTCACATCATGGTTGCTGTTATGGAGGCCTTAGTTCAATTCCCGACT
900	LG04	100289922_C>T-47	100289922	47:C>T	28.16	Chrom.04	900	8919892	8919827	9.14e-24	100289922|F|0-47:C>T-47:C>T	TGCAGATGGACCAGTGAGCTTTTGTTTGTAAGTTGCCTGATGGTCAACATTCGTATAGCATTACAGATC
901	LG04	100264046_C>T-22	100264046	22:C>T	29.197	Chrom.04	902	9465177	9465128	1.54e-16	100264046|F|0-22:C>T-22:C>T	TGCAGCAAATGATATCCAAAAACAATCTCAGTGCATACCCAAACTACTAGGAGCCACAAACGAGTGGAT
902	LG04	100273859_C>T-35	100273859	35:C>T	29.455	Chrom.04	903	9516909	9516841	4.22e-27	100273859|F|0-35:C>T-35:C>T	TGCAGATGATTTCTTGTGTTGCCCAGAAATATTAGCATGCAAGCAAAGTTTGAGAGAATGTCCAAACTG
903	LG04	100271828_C>T-22	100271828	22:C>T	30.011	Chrom.04	904	9595406	9595451	5.54e-16	100271828|F|0-22:C>T-22:C>T	TGCAGAAGGTTTTGATCCCATTCGATATTATACACATGGTGTTTTACAGATCGGAAGAGCGGTTCAGCA
904	LG04	100113527_C>A-40	100113527	40:C>A	30.279	Chrom.04	901	9346742	9346810	4.22e-27	100113527|F|0-40:C>A-40:C>A	TGCAGAACTTCAGGTGTTTCAATTTCTCAATGCTATCTTCCTATATGTTAGCATCCATGTATTGCAGAG
905	LG04	100211143_A>G-35	100211143	35:A>G	31.052	Chrom.04	905	9943745	9943677	9.08e-29	100211143|F|0-35:A>G-35:A>G	TGCAGATGGAAAGGAAATAAATAAAAGGAAAACAGATAGAAGGCGGTGGATGTTGGAGAAATTTAGGAT
906	LG04	100248571_T>A-20	100248571	20:T>A	31.661	Chrom.04	906	10236840	10236906	5.46e-26	100248571|F|0-20:T>A-20:T>A	TGCAGCACATGGGATGCATGTGAGAAGCAGCAGGATGGTCCCAATGGATGACTGTGATCTCAATCTCAT
907	LG04	100173475_T>G-52	100173475	52:T>G	32.196	Chrom.04	907	10238032	10237964	9.08e-29	100173475|F|0-52:T>G-52:T>G	TGCAGTGCAGTATGCGCACTGTACTGTAGAGGATCCTGGTTGGAAGGTGTTGTACCATCTGATTCAATC
908	LG04	100241698_A>T-10	100241698	10:A>T	33.362	Chrom.04	908	10528453	10528385	9.08e-29	100241698|F|0-10:A>T-10:A>T	TGCAGTTACCATTTTAGGGGAAAATATGTTTATTTTTCACGTTTGAAACCAAAATCCACAAGAAAACAA
909	LG04	100265058_C>T-65	100265058	65:C>T	33.777	Chrom.04	909	10769885	10769817	4.22e-27	100265058|F|0-65:C>T-65:C>T	TGCAGGTTATTCTGTTGATTGCTTATCAAGATTAGAGTTGGTGCTGTTCCTAGGACAGAATTTCACGCA
910	LG04	100226521_T>C-27	100226521	27:T>C	34.751	Chrom.04	911	10931476	10931544	4.22e-27	100226521|F|0-27:T>C-27:T>C	TGCAGCAACTACTATAGGAGAAAAGGGTAGCAGCAATGTGGCCTTTGTACCTGTTTCTAACTTTGTATC
911	LG04	100244934_T>G-19	100244934	19:T>G	35.922	Chrom.04	910	10777960	10777905	1.53e-21	100244934|F|0-19:T>G-19:T>G	TGCAGGCCGGCCCGCACATTGCGGAGCCCACCTGGCTCCATTTTTCGTGCTCGTTACAGATCGGAAGAG
912	LG04	100120125_T>C-68	100120125	68:T>C	37.029	Chrom.04	912	11180197	11180130	3.27e-28	100120125|F|0-68:T>C-68:T>C	TGCAGCCTTTCATCTACATTAGATGGATTTCTGGAAAAAAAATTCATTGCATTTCCTAGACGCCACACT
913	LG04	100192622_C>T-5	100192622	5:C>T	38.044	Chrom.04	913	11399392	11399324	4.22e-27	100192622|F|0-5:C>T-5:C>T	TGCAGCACGAGTCTGGTCTCTTCTTGATAGAGGTCCTCCGAGTATTATTGGTGGAAGAGACAGACTGCC
914	LG04	100224806_T>C-53	100224806	53:T>C	38.699	Chrom.04	916	11612483	11612415	9.08e-29	100224806|F|0-53:T>C-53:T>C	TGCAGAACATGTTCAGATCAAGTTCGCATGCACGTATCGCTCGCCAGCGGGTCTATGGATTCAAATTTC
915	LG04	100287283_T>C-29	100287283	29:T>C	39.608	Chrom.04	914	11484221	11484158	5.46e-26	100287283|F|0-29:T>C-29:T>C	TGCAGATTTGGATCACCACTCGTTTTCCTTACCCAGATTGATTATTTTCTATCTTTTATCATTACAGAT
916	LG04	100276779_G>T-48	100276779	48:G>T	40.054	Chrom.04	915	11489220	11489275	7.12e-20	100276779|F|0-48:G>T-48:G>T	TGCAGTTGAAAACATGAAGACATCAGCCCTTTATACCTCCATCTACTCGGTTCTTACAGATCGGAAGAG
917	LG04	100271342_C>A-43	100271342	43:C>A	41.478	Chrom.04	918	11944547	11944486	7.07e-25	100271342|F|0-43:C>A-43:C>A	TGCAGTTTCTGCATTATCAGCTCTAATATGAGAAATAAATTGACTTGTTAGTTTTCACCTTACAGATCG
918	LG04	100296942_C>A-17	100296942	17:C>A	42.015	Chrom.04	917	11622534	11622598	1.52e-26	100296942|F|0-17:C>A-17:C>A	TGCAGATGGTGAGCAAACGCACTCATGCGGTGAGCAAAGTGTTTCCCCTACGGCTGGTTGCATTACAGA
919	LG04	100193412_T>G-22	100193412	22:T>G	42.733	Chrom.04	920	12324097	12324165	4.22e-27	100193412|F|0-22:T>G-22:T>G	TGCAGCCACCTCCAAATCTCAATCCTAGCAATGTTGTGATTGAGGATCACTAATTTGAAGAACACGGAG
920	LG04	100260292_G>A-23	100260292	23:G>A	44.142	Chrom.04	919	12089239	12089276	1.55e-11	100260292|F|0-23:G>A-23:G>A	TGCAGAGAAGGAAGCAGAATGCAGCATTACGAGTCTTACAGATCGGAAGAGCGGTTCAGCAGGAATGCC
921	LG04	100214228_A>G-19	100214228	19:A>G	44.796	Chrom.04	921	13299439	13299507	9.08e-29	100214228|F|0-19:A>G-19:A>G	TGCAGGCTACTAGTAGGCAACAAATGGAAGGTAGCCCTCCCACAATCAAGTTGAGGACAAGAATGTGAT
922	LG04	100277434_A>T-43	100277434	43:A>T	46.991	Chrom.04	925	13913560	13913492	9.08e-29	100277434|F|0-43:A>T-43:A>T	TGCAGAATTGGGGTTGGGTAGACCCCAAGATTTGGATTTCCCCAAGCATCAAAAGCCTCTAATTTCTCA
923	LG04	100194590_A>G-46	100194590	46:A>G	48.281	Chrom.04	924	13724141	13724073	4.22e-27	100194590|F|0-46:A>G-46:A>G	TGCAGCTGCTTTAGCTCTTCCATCCTTGGATCATTATGAGGTGCCAACGCAAGGGGAACAGCTCTGCTA
924	LG04	100196017_T>C-67	100196017	67:T>C	48.694	Chrom.04	922	13443525	13443457	9.08e-29	100196017|F|0-67:T>C-67:T>C	TGCAGGCCTACGGCTCATTTTGGCTACTTGGCTCTTTCCCTTGCAACCAAATGGACGGGACAGATCCTT
925	LG04	100247096_G>C-16	100247096	16:G>C	49.217	Chrom.04	923	13477825	13477757	9.08e-29	100247096|F|0-16:G>C-16:G>C	TGCAGAAAAGGAACGAGAAGAAGGAAGCTGGTGAAAGGAGGTACTATGAGGGAAAAACTTATGTGTCTG
926	LG04	100212034_C>A-51	100212034	51:C>A	49.567	Chrom.04	926	14182489	14182421	4.22e-27	100212034|F|0-51:C>A-51:C>A	TGCAGCATAGATTGAGCATCATTTCACAATAGAGATGCAACGAAGGAAAAACAAAATTGTGGATCACAG
927	LG04	100274017_C>T-56	100274017	56:C>T	50.664	Chrom.04	927	14225861	14225793	9.08e-29	100274017|F|0-56:C>T-56:C>T	TGCAGCAAGCTCTTGCTGTTTCATGTCAAGAAAGAAAGGCAATAAATAGCGCCAAGCGAGGCCAATAAG
928	LG04	100292498_G>A-26	100292498	26:G>A	51.313	Chrom.04	928	14838569	14838518	2.56e-19	100292498|F|0-26:G>A-26:G>A	TGCAGCCATAAGTTTCTTATCTAGCGGGAAGTTTGGTTTTGTTTTTATTTTACAGATCGGAAGAGCGGT
929	LG04	100288734_C>T-13	100288734	13:C>T	51.7	Chrom.04	929	15144982	15145049	3.27e-28	100288734|F|0-13:C>T-13:C>T	TGCAGACAATCTTCGTCATCTATATGAATTTCATGGCTCATGGACTGTAAGTAACATGGTATCCATTAC
930	LG04	100263837_C>T-53	100263837	53:C>T	52.469	Chrom.04	930	16175014	16174946	9.08e-29	100263837|F|0-53:C>T-53:C>T	TGCAGATCTTTCAGTCATGTTAGCCTAGGGCCTGTGGGACCTTGATTTCATTTCGGCTGGCTGGATTAG
931	LG04	100288394_C>T-29	100288394	29:C>T	53.707	Chrom.04	933	16925441	16925500	4.25e-22	100288394|F|0-29:C>T-29:C>T	TGCAGTATGGGATCCTGGTTGCCTTTTTTCCCCCCCTCCCAAGTCTTGTTTAGGAATTTACAGATCGGA
932	LG04	100116425_G>A-17	100116425	17:G>A	56.252	Chrom.04	931	16338915	16338983	4.22e-27	100116425|F|0-17:G>A-17:G>A	TGCAGATCATCCAGTCTGTGGTACCACATCAAGAAAACTACATTAGAGGTAATAAATCCACCAGCAAAG
933	LG04	100210960_T>C-27	100210960	27:T>C	57.275	Chrom.04	932	16428418	16428486	9.08e-29	100210960|F|0-27:T>C-27:T>C	TGCAGATCCAAACAATTTATTGTAGAATGAAAAATAGCAAAACATAAAAAGATGAGAAATGGGTATGGT
934	LG04	100272796_C>A-38	100272796	38:C>A	57.82	Chrom.04	935	17475234	17475286	3.31e-18	100272796|F|0-38:C>A-38:C>A	TGCAGTATGTATAAAAGTTCAGGTCCATAAACTAACAACAAGGCAGTCTCTTACAGATCGGAAGAGCGG
935	LG04	100123491_G>A-26	100123491	26:G>A	59.413	Chrom.04	934	17290058	17290126	4.22e-27	100123491|F|0-26:G>A-26:G>A	TGCAGGCTATTGACTACCATCATTGCGGTCTTTTTGGTACCCTCCTCAGTTCTAGTTCACTCTTGGAAG
936	LG04	100283196_G>A-37	100283196	37:G>A	60.506	Chrom.04	936	19514939	19514875	7.07e-25	100283196|F|0-37:G>A-37:G>A	TGCAGATCAATGAAAAACACTAGTAAATAGTTCAGCTGCTGCTCTGCAACTGCCTGGATAAATTACAGA
937	LG04	100239248_A>T-12	100239248	12:A>T	62.475	Chrom.04	937	20299516	20299584	4.22e-27	100239248|F|0-12:A>T-12:A>T	TGCAGCCTTTACAGTTTGTTGCACTGTATCGTTTCAATTATACTTCTCTTTTTATTATTTTCTGAAAAT
938	LG04	100261920_G>A-20	100261920	20:G>A	63.711	Chrom.04	938	20639604	20639571	2.6e-09	100261920|F|0-20:G>A-20:G>A	TGCAGTATTCTGCTCCTGATGCTATGTGCTGTTACAGATCGGAAGAGCGGTTCAGCAGGAATGCCGAGA
939	LG04	100281512_G>T-49	100281512	49:G>T	64.726	Chrom.04	940	21467582	21467514	9.08e-29	100281512|F|0-49:G>T-49:G>T	TGCAGTTCAACCAATCCATGGGGTGAGGTTTAGGTTGGGACTTTGATGGGCCCGGATAAGCCGAAAGAC
940	LG04	100278201_G>A-43	100278201	43:G>A	65.34	Chrom.04	939	21467579	21467643	7.07e-25	100278201|F|0-43:G>A-43:G>A	TGCAGGAAGGAAAAAAATGATCATGGAGTCTTTTTCCCGATTCGAACTTGGAAGGTTTTAGATTACAGA
941	LG04	100213573_G>A-18	100213573	18:G>A	67.434	Chrom.04	944	24216818	24216886	4.22e-27	100213573|F|0-18:G>A-18:G>A	TGCAGGAATGTTGGAGGAGGCTGTAGAAGTGCTGCGTGAGATGGAAAGGAATGGTATTCAACCAGATAA
942	LG04	100257644_C>A-22	100257644	22:C>A	67.849	Chrom.04	942	24076746	24076814	9.08e-29	100257644|F|0-22:C>A-22:C>A	TGCAGCTGCCAAAATGCACGTCCCTCGAGCTGCTGAACGAGACGCCCTGAAACATGGGCCGGAACTTCA
943	LG04	100227007_A>G-42	100227007	42:A>G	68.255	Chrom.04	943	24112000	24112068	4.22e-27	100227007|F|0-42:A>G-42:A>G	TGCAGCATTCTGATAAAGTATATGCAGTTATTTCAGGTCATCACTAGGCAAAAGATAATGCATGAACCA
944	LG04	100275965_A>C-13	100275965	13:A>C	69.217	Chrom.04	946	26629410	26629373	1.55e-11	100275965|F|0-13:A>C-13:A>C	TGCAGCAACTCGTATCATTTGCAAGCAAAGAAAATTTACAGATCGGAAGAGCGGTTCAGCAGGAATGCC
945	LG04	100263945_G>A-37	100263945	37:G>A	70.725	Chrom.04	941	23169449	23169381	4.22e-27	100263945|F|0-37:G>A-37:G>A	TGCAGATTCTGGTTTGTTATAAAGTTACTGATGAAGTGAAATTTCAAGTGACTTGAGTAACCTTTTTAT
946	LG04	100227340_C>T-59	100227340	59:C>T	71.433	Chrom.04	947	26817867	26817799	9.08e-29	100227340|F|0-59:C>T-59:C>T	TGCAGCCTCCTTTGCCAGGATCTCTTATGGTGGGATGAAAAATTTAGTCATGGAATGACCGATAACTGC
947	LG04	100284220_T>C-34	100284220	34:T>C	71.926	Chrom.04	945	24261193	24261254	3.29e-23	100284220|F|0-34:T>C-34:T>C	TGCAGGTTGATTTATTTTCCTTTTTCTAGAGGAGTTAGCAATGCCTGTGATGGAGGCAATTACAGATCG
948	LG04	100220178_C>G-5	100220178	5:C>G	72.51	Chrom.04	962	38078283	38078246	1.55e-11	100220178|F|0-5:C>G-5:C>G	TGCAGCAACTGCTTTGGTAAATATATGTTAGAAAATTACAGATCGGAAGAGCGGTTCAGCAGGAATGCC
949	LG04	100227671_T>G-14	100227671	14:T>G	73.065	Chrom.04	952	28735662	28735730	4.22e-27	100227671|F|0-14:T>G-14:T>G	TGCAGCTCCGTCATTACGTTCGGTTTCTTCTTTCACATCACATAAAGCCATAAGATAACCAACTAAAGC
950	LG04	100162285_G>C-34	100162285	34:G>C	73.469	Chrom.04	959	33188234	33188166	9.08e-29	100162285|F|0-34:G>C-34:G>C	TGCAGACGTCCTCGATATGTACGATTGAGATTGAGCCAGAGAGTGATTGCATGATCCTCAAACCATCTA
951	LG04	100248558_A>G-29	100248558	29:A>G	73.774	Chrom.04	973	41901438	41901506	9.08e-29	100248558|F|0-29:A>G-29:A>G	TGCAGCACACAACAATATGATGACAGCAAACCAGATAACAATAGCTGCTTTTCTTAGTTATGAAGGCAA
952	LG04	100288097_C>A-33	100288097	33:C>A	74.415	Chrom.04	948	27111104	27111157	1.98e-20	100288097|F|0-33:C>A-33:C>A	TGCAGAATTGTTGATCTAATCCCAAGTCATTATCTTAGTGAATAAATTGTTTTACAGATCGGAAGAGCG
953	LG04	100253281_T>C-5	100253281	5:T>C	74.759	Chrom.04	975	42110358	42110307	2.56e-19	100253281|F|0-5:T>C-5:T>C	TGCAGTCACCAAAAGGGCACCTGCCTGAAGAAAGCAAGAAGCTAACTTATTACAGATCGGAAGAGCGGT
954	LG04	100273402_G>A-40	100273402	40:G>A	75.823	Chrom.04	1050	61594073	61594141	1.97e-25	100273402|F|0-40:G>A-40:G>A	TGCAGCATCAAAGAAAAAACAAAGAAAAGCAATTGATATTGGGGATGAAGTAGAGGATGTTGGGCTTGG
955	LG04	100260559_A>T-10	100260559	10:A>T	76.171	Chrom.04	968	39477587	39477557	1.21e-07	100260559|F|0-10:A>T-10:A>T	TGCAGATGCAACCTGTCCTTTTCTCATGTTACAGATCGGAAGAGCGGTTCAGCAGGAATGCCGAGACCG
956	LG04	100262091_C>T-6	100262091	6:C>T	76.665	Chrom.04	960	34162776	34162817	9.27e-14	100262091|F|0-6:C>T-6:C>T	TGCAGTCGTAGGTGCCTCATTTTTTGGGACACCATTCTGTTACAGATCGGAAGAGCGGTTCAGCAGGAA
957	LG04	100231797_C>T-28	100231797	28:C>T	77.081	Chrom.04	949	27820967	27821022	1.54e-16	100231797|F|0-28:C>T-28:C>T	TGCAGAAATAAAATTTGAAGTCATGCGCCCTTGACCCTGACCCTACTTTACAGATCGGAAGAGCGGTTC
958	LG04	100226625_T>C-5	100226625	5:T>C	77.498	Chrom.04	950	28084519	28084451	4.22e-27	100226625|F|0-5:T>C-5:T>C	TGCAGTACAGAGAATATGACCGGCATTTGTAAGATTTCAAATAAAGTCATAAATGCAACTACAATTACT
959	LG04	100277980_A>T-40	100277980	40:A>T	78.124	Chrom.04	998	50105298	50105366	9.08e-29	100277980|F|0-40:A>T-40:A>T	TGCAGCATTACTTTTCTAAATATGGTTCATTCTCCCATATATTTTATGATCAAAGTCCAATTTAGCAGT
960	LG04	100246108_C>A-7	100246108	7:C>A	78.33	Chrom.04	976	42204033	42204063	1.21e-07	100246108|F|0-7:C>A-7:C>A	TGCAGTTCCATTATTGGCTAAGACTTTATTACAGATCGGAAGAGCGGTTCAGCAGGAATGCCGAGACCG
961	LG04	100235280_G>A-25	100235280	25:G>A	78.577	Chrom.04	981	44059657	44059710	1.98e-20	100235280|F|0-25:G>A-25:G>A	TGCAGTATCATTGCACAGTCTTAGGGTCCGTCTGGCATCATTTTTTTTTTTTTACAGATCGGAAGAGCG
962	LG04	100214431_A>G-5	100214431	5:A>G	78.726	Chrom.04	967	39474068	39474128	1.18e-22	100214431|F|0-5:A>G-5:A>G	TGCAGAGGAATGAGAGTAAAGAAAGAATGAGAGGCCTGAGCAGTAGAAATAGATAAATTTACAGATCGG
963	LG04	100210870_C>T-18	100210870	18:C>T	79.092	Chrom.04	979	43852198	43852266	9.08e-29	100210870|F|0-18:C>T-18:C>T	TGCAGATATCACATTAGACACAATCACATTTGACACAATCCCATTAGAGGAGAAATGTGATCGAGGACA
964	LG04	100226306_T>A-12	100226306	12:T>A	79.696	Chrom.04	953	29110888	29110820	9.08e-29	100226306|F|0-12:T>A-12:T>A	TGCAGATTGGGTTGCTTCATATATGGCTCATCACTCTGATTGTCTTTGGATCTCTTTTGGTGGCGGTCA
965	LG04	100281421_T>A-26	100281421	26:T>A	79.937	Chrom.04	954	29606696	29606762	2.54e-24	100281421|F|0-26:T>A-26:T>A	TGCAGTGCCAGCAAGCCCACCATGCGTACCCGGCCCACTGCTTGACATCAGGCTGATGGCATTTTTACA
966	LG04	100247370_A>T-68	100247370	68:A>T	80.163	Chrom.04	951	28412016	28411949	3.27e-28	100247370|F|0-68:A>T-68:A>T	TGCAGAAGGAAATTTTCCAATAAAAACAGATCAGAACTTTGTAAAGTCTAAAAACAAGCTTCCAAAAAA
967	LG04	100278337_C>T-59	100278337	59:C>T	80.477	Chrom.04	958	33188231	33188297	1.17e-27	100278337|F|0-59:C>T-59:C>T	TGCAGGGCTCACATATTTGTTGCAGAGAATGAATCAGCTTCTGGCCGTTATATTTGTTGCTCAATTACA
968	LG04	100272338_T>C-29	100272338	29:T>C	81.066	Chrom.04	955	29623729	29623681	1.19e-17	100272338|F|0-29:T>C-29:T>C	TGCAGCCCCTCGCATGCTCGGTACCCTCCTATGCTCTACTCGACTTTTACAGATCGGAAGAGCGGTTCA
969	LG04	100278021_T>A-68	100278021	68:T>A	81.286	Chrom.04	957	32773699	32773631	4.22e-27	100278021|F|0-68:T>A-68:T>A	TGCAGCCACACTAGCAGCAGCAGCAAATGGAACCTTGCTGATACCCTTTTCCCTTTCTTTTTTTTTTTT
970	LG04	100260374_C>T-11	100260374	11:C>T	81.394	Chrom.04	956	32704715	32704661	2.56e-19	100260374|F|0-11:C>T-11:C>T	TGCAGAGGATGCCGCTTTCCTCCATCATGGCTTGAAATTCAGTCCTATTACATTACAGATCGGAAGAGC
971	LG04	100258120_T>G-20	100258120	20:T>G	81.514	Chrom.04	961	37640790	37640858	4.22e-27	100258120|F|0-20:T>G-20:T>G	TGCAGGGCATGCTTCGGATCTATCTCCCTAATCTAAGTCTTTGTACTCTCCATTAGATGATACATGAAG
972	LG04	100239112_C>T-32	100239112	32:C>T	81.834	Chrom.04	963	38297874	38297936	9.14e-24	100239112|F|0-32:C>T-32:C>T	TGCAGCCATTGATAAGATAAAGTATGCTAACACAGTCATAACATAAGATGCCAGTAACATTTACAGATC
973	LG04	100254612_C>G-8	100254612	8:C>G	82.043	Chrom.04	966	39326600	39326657	5.5e-21	100254612|F|0-8:C>G-8:C>G	TGCAGTCTCTGAGCATTCTCATGAGAGCGTGTTGTGTACAGATTTTCATCAACACTTACAGATCGGAAG
974	LG04	100278777_G>A-36	100278777	36:G>A	82.317	Chrom.04	969	41318679	41318743	1.52e-26	100278777|F|0-36:G>A-36:G>A	TGCAGTGTATCAATAAACATCAATCAATAGCTTCACGCCTCTACCTAAAATTTTTACCAAAATTACAGA
975	LG04	100260598_G>A-27	100260598	27:G>A	82.526	Chrom.04	974	42095452	42095406	1.54e-16	100260598|F|0-27:G>A-27:G>A	TGCAGATTCCTAGAGATTTGTTGTATCGTGAAAGTGATTTGCCATTACAGATCGGAAGAGCGGTTCAGC
976	LG04	100278834_C>T-55	100278834	55:C>T	82.836	Chrom.04	965	38809994	38809926	1.97e-25	100278834|F|0-55:C>T-55:C>T	TGCAGTTCCTTTCACGTCAGATTTCCTGGCATATGGCCATTGCTGACTAATCCCTCTGGTTTCCTGAGC
977	LG04	100250992_C>T-26	100250992	26:C>T	82.867	Chrom.04	964	38809991	38810059	4.22e-27	100250992|F|0-26:C>T-26:C>T	TGCAGTGATTTCCTGTGCATGAAAAACGCCGTAGCAGCTGTGCTTCACGCTGCCATAAGACAATCCAAA
978	LG04	100248825_C>A-16	100248825	16:C>A	83.058	Chrom.04	972	41644500	41644568	9.08e-29	100248825|F|0-16:C>A-16:C>A	TGCAGCATTTAGAAAACAATGCTTGTGCTGTAGTTTCCAGATTCTAGAAAGAACCTCTAAGTCATTTCA
979	LG04	100248807_C>T-63	100248807	63:C>T	83.278	Chrom.04	971	41467915	41467847	4.22e-27	100248807|F|0-63:C>T-63:C>T	TGCAGCATTCTGAGCTGCAATTTAGAACAACCAATGAATGGTAAACTGTATATGTCATGCATGCGGAGA
980	LG04	100240332_G>A-37	100240332	37:G>A	83.503	Chrom.04	978	43302853	43302793	1.18e-22	100240332|F|0-37:G>A-37:G>A	TGCAGGGGCTGAAGTGTTGAAAAGAGTATGCAAATTTGGACGCTACTTTTCACAATTCTTACAGATCGG
981	LG04	100286106_G>A-37	100286106	37:G>A	83.701	Chrom.04	970	41451689	41451754	1.97e-25	100286106|F|0-37:G>A-37:G>A	TGCAGTTTGAATGAATAAAAAGAACCTCTTTGCGAGGGAAAAAAAGGCTTACAATATAAGCATTTACAG
982	LG04	100250334_C>A-34	100250334	34:C>A	83.94	Chrom.04	983	44912296	44912228	4.22e-27	100250334|F|0-34:C>A-34:C>A	TGCAGTAAAATCACTCACTCAACTATCTCATACTCTTTATTTTGTTCACCTATCGAGAAACCTTGAACA
983	LG04	100250279_A>T-66	100250279	66:A>T	84.193	Chrom.04	977	43114805	43114737	4.22e-27	100250279|F|0-66:A>T-66:A>T	TGCAGGTTGCAGTGCCATTGATGTTTTGAATAGGTGAAGAAATTTCCATCCTTATTTGCATTCCATACA
984	LG04	100211695_T>C-15	100211695	15:T>C	84.419	Chrom.04	980	43896652	43896584	4.22e-27	100211695|F|0-15:T>C-15:T>C	TGCAGCAATTTCAACTAGAACCATTAGCATAACTATTTCTGTTCAGCATTATGTACAACTGAATTCCTA
985	LG04	100267178_C>T-35	100267178	35:C>T	85.044	Chrom.04	982	44063382	44063331	1.19e-17	100267178|F|0-35:C>T-35:C>T	TGCAGCTAAGAGGATTTTGTGATATTTGAAGGGAACTATCAGTTTTGGCTTACAGATCGGAAGAGCGGT
986	LG04	100292420_G>A-51	100292420	51:G>A	85.65	Chrom.04	990	46747957	46748019	1.97e-25	100292420|F|0-51:G>A-51:G>A	TGCAGTTGATTATTGCTTGGTAAAGATCTATTACAAGAGATTTCTTTTGAAGTTTGAAAATTACAGATC
987	LG04	100233216_A>C-15	100233216	15:A>C	85.741	Chrom.04	988	46524369	46524322	1.99e-15	100233216|F|0-15:A>C-15:A>C	TGCAGCACTAACGTAACCACAGCTTTACGAGCTCTTCAACCCACCTTACAGATCGGAAGAGCGGTTCAG
988	LG04	100268708_C>T-64	100268708	64:C>T	86.119	Chrom.04	987	46176624	46176692	9.08e-29	100268708|F|0-64:C>T-64:C>T	TGCAGAAAAAAGATGCTCAGGTTCCTGTAACAAGGTAGTGCTCAAGGGGCTATTTTTTTGTTTTCCCTT
989	LG04	100196877_T>C-24	100196877	24:T>C	86.594	Chrom.04	989	46745138	46745070	4.22e-27	100196877|F|0-24:T>C-24:T>C	TGCAGGTCTTGGATCAAGTTCCCATGCAAGAAGCAACATGTTCACTATCCCATAATTTCCCACCACATA
990	LG04	100256692_T>C-55	100256692	55:T>C	87.038	Chrom.04	985	45942763	45942697	5.46e-26	100256692|F|0-55:T>C-55:T>C	TGCAGATGAAATGATAATTACACAATTCAGTTTTCTTCTTTTTTATCTCTCAGACTCCTTCAGTTTACA
991	LG04	100209417_G>A-9	100209417	9:G>A	87.214	Chrom.04	986	45990313	45990245	4.22e-27	100209417|F|0-9:G>A-9:G>A	TGCAGAACAGAGGTCTATCTTATTTTCTTTTGGAAGAAAGCACATATGAATAGTCTTTGATCAATTAGT
992	LG04	100285947_T>C-48	100285947	48:T>C	87.361	Chrom.04	991	47127457	47127389	1.97e-25	100285947|F|0-48:T>C-48:T>C	TGCAGTCGTGATTCTGACGTGTCTCTTCGTCTCACCTACTGGTGGAGGTGGAAGCTGGAAAAGGATGGA
993	LG04	100249632_C>T-34	100249632	34:C>T	87.584	Chrom.04	984	45508904	45508972	4.22e-27	100249632|F|0-34:C>T-34:C>T	TGCAGGATCAGCTCTCTCCCATATTATATTTCCACGAGGATACTGGCTTGGAATTGTCGGGGTGCTGCT
994	LG04	100253284_T>C-30	100253284	30:T>C	87.833	Chrom.04	992	48760117	48760077	7.22e-10	100253284|F|0-30:T>C-30:T>C	TGCAGCCACCTTACAGTGCAGTGGGAAGGATGCCTTTACAGATCGGAAGAGCGGTTCAGCAGGAATGCC
995	LG04	100249588_G>A-68	100249588	68:G>A	88.226	Chrom.04	993	48959216	48959284	9.08e-29	100249588|F|0-68:G>A-68:G>A	TGCAGGAGTAATGGACAATATGAGCATACACCTACGACCAAGTAAGGCCAGGCATGGGAGCCCAGGAAG
996	LG04	100301519_A>C-30	100301519	30:A>C	88.666	Chrom.04	997	50103423	50103490	2.54e-24	100301519|F|0-30:A>C-30:A>C	TGCAGTATGAAGATTCACATTCCATAGAAGATAGGAAAACATGTTTCTGAACTCTGAACAATTACAGAT
997	LG04	100247359_A>G-54	100247359	54:A>G	88.784	Chrom.04	994	49197197	49197129	9.08e-29	100247359|F|0-54:A>G-54:A>G	TGCAGAAGCCGGAAGTTCTCTTGATGGTGATGGTTTGGGTTGCCCGTTTGTCAAAATTACCAAGCTTGG
998	LG04	100248230_A>G-29	100248230	29:A>G	89.129	Chrom.04	995	50043590	50043658	4.22e-27	100248230|F|0-29:A>G-29:A>G	TGCAGATGATTCTCTTATTTTGGCCCATAAACTAGTCTTCTCATCAGCTTGTAAGGGTGTTATACCAGC
999	LG04	100257988_C>A-18	100257988	18:C>A	89.574	Chrom.04	1000	51493097	51493029	1.97e-25	100257988|F|0-18:C>A-18:C>A	TGCAGGCAAAATCCAAAACTGGTGAGGCCCCGCCTTCAAGACGCCACACAACTAAAATGTGACCGTTGC
1000	LG04	100257677_C>T-40	100257677	40:C>T	90	Chrom.04	996	50055187	50055127	2.54e-24	100257677|F|0-40:C>T-40:C>T	TGCAGCTGGTCCAAAATGTGCTCAGACCAACAAGATCTCACGGACCAGATGCTGAGCATTACAGATCGG
1001	LG04	100250900_G>A-32	100250900	32:G>A	91.078	Chrom.04	1002	52040962	52041030	9.08e-29	100250900|F|0-32:G>A-32:G>A	TGCAGTCTTCTCCCCACAAAAAGGTGCATCTAGAAGGAACTGACCTCCTGTCATCATAGACCCTGAGGT
1002	LG04	100278674_A>T-39	100278674	39:A>T	91.408	Chrom.04	1003	52184198	52184264	1.17e-27	100278674|F|0-39:A>T-39:A>T	TGCAGTGAAAAGAAGAAGAAAAAAAGGATGTGTTGACTGAGACTCCTTGTTCGTGAATGGATGGTTACA
1003	LG04	100165187_A>G-9	100165187	9:A>G	91.844	Chrom.04	1001	51702082	51702014	9.08e-29	100165187|F|0-9:A>G-9:A>G	TGCAGCACCACTCTTTGGAGTTGATGAGGCAGATATTGCTCTGTAAATAAAAAATAATTTTCCATCATA
1004	LG04	100268732_T>C-14	100268732	14:T>C	92.871	Chrom.04	1004	52333962	52333894	4.22e-27	100268732|F|0-14:T>C-14:T>C	TGCAGAAAAATATCTGTAAGATTTCAAAATCGCAAAGATAAAGCTTTCTAATTCTATACAAATAAAGCA
1005	LG04	100212553_G>T-55	100212553	55:G>T	93.781	Chrom.04	999	51007355	51007423	9.08e-29	100212553|F|0-55:G>T-55:G>T	TGCAGCCGTCTGAAATATTTTTCATGGACCCGATCTGAATCGACTCGATGTTTGCGGTTTGCTTTCAAC
1006	LG04	100196433_A>C-17	100196433	17:A>C	94.681	Chrom.04	1007	53065072	53065004	9.08e-29	100196433|F|0-17:A>C-17:A>C	TGCAGGGGAAAAAAAACAGAATGGAAGAGAGTTCAAAAACTGAGAAAGTGTGGAAATAAGCATTCAGAG
1007	LG04	100272198_C>T-10	100272198	10:C>T	95.232	Chrom.04	1008	53313983	53314023	1.55e-11	100272198|F|0-10:C>T-10:C>T	TGCAGCACTTCATATTATTGTAGTGAGCAAAAACTTTACAGATCGGAAGAGCGGTTCAGCAGGAATGCC
1008	LG04	100230265_A>G-21	100230265	21:A>G	95.56	Chrom.04	1009	53358038	53357970	9.08e-29	100230265|F|0-21:A>G-21:A>G	TGCAGTGGGAGCCGGCCTATCAACATCGGATGCGGATTAGTCCTGACTCCTATCCGATCCCTTATCCAT
1009	LG04	100269628_A>G-49	100269628	49:A>G	96.788	Chrom.04	1012	54541674	54541606	4.22e-27	100269628|F|0-49:A>G-49:A>G	TGCAGCAGACTTCAATTGCATTGATGGGCCTGCTAAGAAGGGGGAGGGCAGGGCAAGGACAAACCATCC
1010	LG04	100237358_C>A-13	100237358	13:C>A	97.118	Chrom.04	1010	53673345	53673277	9.08e-29	100237358|F|0-13:C>A-13:C>A	TGCAGAACTTCTCCTAAAGTCATTCTGTACTAGCAAGCGGCCACTTCTCGATCACAATTGGTCTCACTA
1011	LG04	100266786_A>G-45	100266786	45:A>G	97.369	Chrom.04	1013	54686151	54686204	1.98e-20	100266786|F|0-45:A>G-45:A>G	TGCAGATGGCAAGGTTCGGCATTTTGGTAAAAATCAAGGGCAACAAAAAATTTACAGATCGGAAGAGCG
1012	LG04	100226071_G>C-9	100226071	9:G>C	97.792	Chrom.04	1011	54539012	54539080	9.08e-29	100226071|F|0-9:G>C-9:G>C	TGCAGATGCGTTGAGGATTACAGGAATTGGAAGAAATGAATTTATTGATATTATGAATAAGTGCAGATC
1013	LG04	100228127_A>T-35	100228127	35:A>T	100.033	Chrom.04	1006	53061821	53061889	9.08e-29	100228127|F|0-35:A>T-35:A>T	TGCAGGAAGACCAAAGAGAGAATTTAGTTTTGGTGATGCGGACCCAAGAAAATGGAGCACAAGAAGATG
1014	LG04	100205428_C>T-31	100205428	31:C>T	101.853	Chrom.04	1014	54995513	54995477	2.6e-09	100205428|F|0-31:C>T-31:C>T	TGCAGGACTCAGTGTAAAGGATAAATTGTTACATTTACAGATCGGAAGAGCGGTTCAGCAGGAATGCCG
1015	LG04	100275153_C>T-15	100275153	15:C>T	102.962	Chrom.04	1016	56088033	56088101	4.22e-27	100275153|F|0-15:C>T-15:C>T	TGCAGTGTGATGGGACAATTTGTGAAGTAACTCGTCTTGGATTCGGTGTTCTGGAGCCACATCTTGCAT
1016	LG04	100265233_G>A-53	100265233	53:G>A	104.211	Chrom.04	1015	55919847	55919779	9.08e-29	100265233|F|0-53:G>A-53:G>A	TGCAGTAGCTTGGAACTGAAACTTCCTAAGGTTTCTTTCTTTCCACAAACATCGGGCACCCGTAGCCAT
1017	LG04	100213800_A>G-55	100213800	55:A>G	105.915	Chrom.04	1017	56212539	56212471	4.22e-27	100213800|F|0-55:A>G-55:A>G	TGCAGGATATTGGCGAGGCTCAATTAGAAGGACCCCTCCTCGTTCTCCAACGCCGAAGGGGTCTCGCTG
1018	LG04	100292533_T>C-31	100292533	31:T>C	106.478	Chrom.04	1018	56458833	56458892	9.14e-24	100292533|F|0-31:T>C-31:T>C	TGCAGTCTGCACGCAATGCCCATCCATTTGATAGCCAAACATGGCGGGTATTTTTTATTACAGATCGGA
1019	LG04	100293619_G>A-49	100293619	49:G>A	106.722	Chrom.04	1005	52570717	52570649	4.22e-27	100293619|F|0-49:G>A-49:G>A	TGCAGTGCTCCAAAAGTAAAAGAAATGCTCAAATGAGCTAAAAAGAAACGAAAAAACCCAAAACTTTTT
1020	LG04	100206494_A>T-38	100206494	38:A>T	109.536	Chrom.04	1019	56510800	56510746	5.5e-21	100206494|F|0-38:A>T-38:A>T	TGCAGTAGTAAAAATAATTTCTATTTATTGAAAATGCTAATAATAACAACAATTACAGATCGGAAGAGC
1021	LG04	100250323_C>T-54	100250323	54:C>T	110.95	Chrom.04	1021	56944268	56944336	1.97e-25	100250323|F|0-54:C>T-54:C>T	TGCAGTAAAAGGCCAACTTGCTGATGATATGTGGGTTGCTGAATACTGGCATGCCACTCGGCAGGAGAT
1022	LG04	100214520_T>C-25	100214520	25:T>C	111.36	Chrom.04	1020	56925209	56925141	9.08e-29	100214520|F|0-25:T>C-25:T>C	TGCAGGGTGAGAGTTATCTCTTACTTCTTCATAGAAGCTTTATCAAATTGTACTCATCCCAAATTTGAG
1023	LG04	100224908_A>C-49	100224908	49:A>C	112.538	Chrom.04	1022	57089325	57089257	4.22e-27	100224908|F|0-49:A>C-49:A>C	TGCAGAAGAGTTCAACAGATATTCTCAAGCATATGCTAGGGAAGAGTGAAGCAATGAACCTAAGATATT
1024	LG04	100290201_T>C-12	100290201	12:T>C	114.455	Chrom.04	1023	57698693	57698625	4.22e-27	100290201|F|0-12:T>C-12:T>C	TGCAGTCCCCGATAAAATGCAGTTCACTACGTACCGTTTCCAAAGTATCATGCAGCAGCTCATGTTCAA
1025	LG04	100228163_T>C-35	100228163	35:T>C	115.189	Chrom.04	1024	57703899	57703964	4.22e-27	100228163|F|0-35:T>C-35:T>C	TGCAGGAATATTGGCACAGGCAGGATACTAGTATATGCAAGGATGAGCTTTATAGCATAGAAAAAACAA
1026	LG04	100223148_A>G-22	100223148	22:A>G	116.799	Chrom.04	1025	57844066	57844024	2.6e-09	100223148|F|0-22:A>G-22:A>G	TGCAGTTCAAAATAAGATATGGAGAACTTGCTTACAGATCGGAAGAGCGGTTCAGCAGGAATGCCGAGA
1027	LG04	100272384_T>C-5	100272384	5:T>C	117.931	Chrom.04	1027	57977414	57977378	5.58e-11	100272384|F|0-5:T>C-5:T>C	TGCAGTGTGCATGTATTATTGTGCAATCATATCATTACAGATCGGAAGAGCGGTTCAGCAGGAATGCCG
1028	LG04	100260144_T>G-34	100260144	34:T>G	118.394	Chrom.04	1029	58027283	58027242	9.27e-14	100260144|F|0-34:T>G-34:T>G	TGCAGAATAGATGGGGCATAGGTTCCAACAATCATAAGCTTACAGATCGGAAGAGCGGTTCAGCAGGAA
1029	LG04	100257006_A>T-47	100257006	47:A>T	118.761	Chrom.04	1026	57951186	57951254	9.08e-29	100257006|F|0-47:A>T-47:A>T	TGCAGCAATAAAATGGAATCACTAATCAGATATTAGTTTATATTATCATTTGAAATGGTTAGCCATAAA
1030	LG04	100170627_T>A-67	100170627	67:T>A	119.235	Chrom.04	1028	58004803	58004871	9.08e-29	100170627|F|0-67:T>A-67:T>A	TGCAGGTAAGGCACAAGCATCATGAATTTTCCTTTATGTAATAGAAATATTCAGAGATGGGGAAAATTC
1031	LG04	100247264_T>A-5	100247264	5:T>A	119.947	Chrom.04	1032	58221749	58221681	9.08e-29	100247264|F|0-5:T>A-5:T>A	TGCAGTACCCTAATGGAAGTCTTGCCGGACGCAATCCGGCTCCAGGGCCGGAGCCGGATGTGGATCTTA
1032	LG04	100191316_C>A-63	100191316	63:C>A	120.531	Chrom.04	1030	58068188	58068120	4.22e-27	100191316|F|0-63:C>A-63:C>A	TGCAGATATAGTTTGGAGCTTGTGACAGAGGTCTGTAATGGTATCGATCCTGCGAGCAAAGATCTACAG
1033	LG04	100226772_C>G-55	100226772	55:C>G	121.303	Chrom.04	1031	58147712	58147644	9.08e-29	100226772|F|0-55:C>G-55:C>G	TGCAGCAGATATGGTGCTAATTCAAATTTGAACAGGTCATCTTAGAGGACAGAGTCAGGGACATTGAGG
1034	LG04	100240580_T>A-59	100240580	59:T>A	121.785	Chrom.04	1033	58300518	58300584	1.17e-27	100240580|F|0-59:T>A-59:T>A	TGCAGGTGTGTACGTGTTCCTACATCTGCATCAAATGCTATAACTATTGCTCTTCATGGTGTATAGCTA
1035	LG04	100289204_C>T-50	100289204	50:C>T	122.556	Chrom.04	1035	58870470	58870405	9.14e-24	100289204|F|0-50:C>T-50:C>T	TGCAGTGAGTGAACTATTTGGTTTCTAACCTATATATCATGGATCTAGTTCATCCAGTCTTTACAGATC
1036	LG04	100211038_T>C-65	100211038	65:T>C	123.086	Chrom.04	1034	58861048	58860980	4.22e-27	100211038|F|0-65:T>C-65:T>C	TGCAGATGAAATTGATGGTAATGTTTTGTAGGGGGTGCCATGTATGCTTTATCAAGATTTTGTAGTGTG
1037	LG04	100262301_C>T-13	100262301	13:C>T	123.575	Chrom.04	1036	59241010	59241062	3.31e-18	100262301|F|0-13:C>T-13:C>T	TGCAGTGTTCAAACACCTGTCTCACTTCCAGTATGGAGGCCTACCATGAATTACAGATCGGAAGAGCGG
1038	LG04	100181842_G>C-7	100181842	7:G>C	124.235	Chrom.04	1042	60035034	60034993	4.31e-12	100181842|F|0-7:G>C-7:G>C	TGCAGATGATTAGAGCTAATAGAAGCATCAAAGCTCAGCTTACAGATCGGAAGAGCGGTTCAGCAGGAA
1039	LG04	100253635_T>A-6	100253635	6:T>A	125.088	Chrom.04	1037	59266977	59266935	1.2e-12	100253635|F|0-6:T>A-6:T>A	TGCAGCTGGGTAATACACCAAACATATGTAATTTGTTTCATTACAGATCGGAAGAGCGGTTCAGCAGGA
1040	LG04	100287494_G>A-44	100287494	44:G>A	125.915	Chrom.04	1038	59338563	59338623	2.54e-24	100287494|F|0-44:G>A-44:G>A	TGCAGGCTCAGAACAAACATTCTCAATGTCAAAGTATATATGACGAGAATTATATTGATTACAGATCGG
1041	LG04	100170134_G>C-19	100170134	19:G>C	126.726	Chrom.04	1039	59360481	59360413	4.22e-27	100170134|F|0-19:G>C-19:G>C	TGCAGGGAACCCAGTCGATGACCATCCTACGTTGATAAAAATCTAGGTTGTCCATTGCCTTCAATTATT
1042	LG04	100270202_A>G-61	100270202	61:A>G	127.322	Chrom.04	1043	60091838	60091906	4.22e-27	100270202|F|0-61:A>G-61:A>G	TGCAGGATACAGAAATAGGTCATTCTTCCAATTTTGCCTGGAGATATAAAAACCAAGGTGCATTTCTTT
1043	LG04	100219319_T>A-44	100219319	44:T>A	127.73	Chrom.04	1041	59686983	59686924	1.53e-21	100219319|F|0-44:T>A-44:T>A	TGCAGACTTCTTCAGGTTTGTGATTGTGCTGTATGATCTTGATTTTTTTTTTTTTTTTACAGATCGGAA
1044	LG04	100191755_C>G-10	100191755	10:C>G	128.56	Chrom.04	1040	59564742	59564810	4.22e-27	100191755|F|0-10:C>G-10:C>G	TGCAGATGGCCGTCATCTCTTTGATACTACCATCTCAGTTATCAAATTGTGAGCAGCCTAGGTTAGCAT
1045	LG04	100281256_A>G-8	100281256	8:A>G	129.468	Chrom.04	1045	60462753	60462821	4.25e-22	100281256|F|0-8:A>G-8:A>G	TGCAGTATAGAGTCTACTTTGGCAACGTATGCAAAGCACCTGTGGAGAAAGTCTGGGTGTCGGCGAGAG
1046	LG04	100225773_T>G-63	100225773	63:T>G	130.064	Chrom.04	1044	60131730	60131662	4.22e-27	100225773|F|0-63:T>G-63:T>G	TGCAGAGTTGGAATTTCTGAAGAACTAGTTCGGATCGGCGCCATGTTGTCAGCTTTGATGTTGTTCTTC
1047	LG04	100257117_G>A-39	100257117	39:G>A	131.483	Chrom.04	1046	60719784	60719852	4.22e-27	100257117|F|0-39:G>A-39:G>A	TGCAGCACTGGCAGAAGCATTCAACAAGTCTTTGTTATTGTTCACCACACACCATCTTGATGCAAGATA
1048	LG04	100278131_C>T-39	100278131	39:C>T	132.15	Chrom.04	1047	61068210	61068142	9.08e-29	100278131|F|0-39:C>T-39:C>T	TGCAGCTATCGTAGAGCAGTGGCAGTGGTGGGTATCGATCCAGTTTATGTTGGTCACAAAAGATTGTTT
1049	LG04	100260408_G>A-5	100260408	5:G>A	133.337	Chrom.04	1049	61451175	61451202	5.62e-06	100260408|F|0-5:G>A-5:G>A	TGCAGGTAAACCACATTTTCAAATCATCAGTTTACAGATCGGAAGAGCGGTTCAGCAGGAATGCCGAGA
1050	LG04	100272712_G>A-28	100272712	28:G>A	133.894	Chrom.04	1051	62408845	62408885	3.34e-13	100272712|F|0-28:G>A-28:G>A	TGCAGGTTTTGTGATTGTGAATAATAAAGAATAACTTTTTACAGATCGGAAGAGCGGTTCAGCAGGAAT
1051	LG04	100224466_T>C-16	100224466	16:T>C	134.611	Chrom.04	1048	61318697	61318629	1.97e-25	100224466|F|0-16:T>C-16:T>C	TGCAGTTACTACAGACTATTCTCAAAACAAAGAACAGTTGCAAAAGAGGATCCAGATGACAAAACAAGT
1052	LG04	100270084_G>A-43	100270084	43:G>A	135.96	Chrom.04	1052	62788683	62788617	5.46e-26	100270084|F|0-43:G>A-43:G>A	TGCAGCTTGAGAAGCCCATCGTTTCTGAGAAGATGTATGCACCGCCGATCCAAGGCTGTCAACTTTACA
1053	LG04	100247305_T>C-39	100247305	39:T>C	136.908	Chrom.04	1053	62884205	62884273	9.08e-29	100247305|F|0-39:T>C-39:T>C	TGCAGAACTTTCTGACTTCAGAACACGAGGGGAGCACCATCTTTTGGAATTGAGTCATTTATGTCTATC
1054	LG04	100238661_A>T-9	100238661	9:A>T	138.615	Chrom.04	1054	62954457	62954389	4.22e-27	100238661|F|0-9:A>T-9:A>T	TGCAGCAATATTGTTTCTAGTAGACCCCAAATGATTACTAAGGAAATTTAGACAAGTGTGCTGGAGAAA
1055	LG04	100220448_C>T-10	100220448	10:C>T	139.443	Chrom.04	1059	63765616	63765576	1.55e-11	100220448|F|0-10:C>T-10:C>T	TGCAGCAGTGCAGTCGATCAATTTCCCACGAAGGTTTATTACAGATCGGAAGAGCGGTTCAGCAGGAAT
1056	LG04	100292271_T>G-19	100292271	19:T>G	140.212	Chrom.04	1058	63517878	63517814	7.07e-25	100292271|F|0-19:T>G-19:T>G	TGCAGTGAGATTCTTGGCATGACCCTGACAAATACTTGCCTTCCAAACACCAGCTTCAAGTGTTACAGA
1057	LG04	100224734_G>A-23	100224734	23:G>A	141.004	Chrom.04	1055	63307504	63307572	4.22e-27	100224734|F|0-23:G>A-23:G>A	TGCAGAAATGGAATTTTACTTTCGGAGTGCAACAAGTTTTTATTTACTGATTTCCTCAACCTATGTTTT
1058	LG04	100279654_G>C-15	100279654	15:G>C	141.567	Chrom.04	1057	63484299	63484252	1.99e-15	100279654|F|0-15:G>C-15:G>C	TGCAGGTATGGATACGTCATGTGTCTCTTATAATACTTGTACAACTTACAGATCGGAAGAGCGGTTCAG
1059	LG04	100216890_A>G-56	100216890	56:A>G	142.939	Chrom.04	1060	64032173	64032105	4.22e-27	100216890|F|0-56:A>G-56:A>G	TGCAGTTGATGTTACTTGTAAGAAAGTCTGATGTCTTGACCTGTGTCAAGAAAATGAAAGGGTATCAAA
1060	LG04	100252964_A>C-9	100252964	9:A>C	144.401	Chrom.04	1062	64379724	64379669	7.12e-20	100252964|F|0-9:A>C-9:A>C	TGCAGCAAAATTACTCCTCCAAATAAAGTAGGCACAGGCAGTAGCTTTTCAATTTACAGATCGGAAGAG
1061	LG04	100282201_A>C-16	100282201	16:A>C	145.605	Chrom.04	1066	64828181	64828238	5.5e-21	100282201|F|0-16:A>C-16:A>C	TGCAGCTTATACCTTCAGTTTCTAGGCTAATCCATCTTGCCCCTGCATAAGACCTTTACAGATCGGAAG
1062	LG04	100284785_G>T-12	100284785	12:G>T	145.923	Chrom.04	1064	64664557	64664613	1.98e-20	100284785|F|0-12:G>T-12:G>T	TGCAGTGCTCGGGTCTTCCGTCACCGTTTGCTTGGATCATGCTTAGTTGGTAGATTACAGATCGGAAGA
1063	LG04	100283935_G>T-19	100283935	19:G>T	146.287	Chrom.04	1065	64820731	64820799	4.22e-27	100283935|F|0-19:G>T-19:G>T	TGCAGTGGCCATCCACCCTGGACTACTAGTAGCACCCAACATCACATAATCTGAACATCTTGCTACAGC
1064	LG04	100260644_T>G-21	100260644	21:T>G	147.218	Chrom.04	1063	64555251	64555303	3.31e-18	100260644|F|0-21:T>G-21:T>G	TGCAGATTTTTTTTCAAGAGATAGGAAAAGCTTAGATTCTTCTTGTTTGCTTACAGATCGGAAGAGCGG
1065	LG04	100247532_A>C-5	100247532	5:A>C	148.625	Chrom.04	1067	65014758	65014690	9.08e-29	100247532|F|0-5:A>C-5:A>C	TGCAGAATTTTTTTTTTTCCAAGCAACTTCAGGATTTATGCTACAAAGCCTACGATATACAGATTCTTA
1066	LG04	100270980_T>A-16	100270980	16:T>A	150.216	Chrom.04	1068	65528468	65528400	9.08e-29	100270980|F|0-16:T>A-16:T>A	TGCAGTGAAGCACTGGTCATGGTCCAGTAAACTTTTAGAAGTAATAGCCTCTTTTTGCATTGTTTCTTC
1067	LG04	100113395_G>T-20	100113395	20:G>T	152.459	Chrom.04	1056	63321782	63321850	4.22e-27	100113395|F|0-20:G>T-20:G>T	TGCAGAACATTTGGAACATGGGGAGTAGGGGGCATGTTGGAATAACATTCATTATTACAATGTTCTCTG
1068	LG04	100190516_G>A-57	100190516	57:G>A	154.062	Chrom.04	1071	66748066	66748134	9.08e-29	100190516|F|0-57:G>A-57:G>A	TGCAGAGAAGAAACTAAAATTCATCATGTCAACGAAAATATGATAATAATGAAGCCCGTTTTTTCTATC
1069	LG04	100229913_T>A-22	100229913	22:T>A	156.313	Chrom.04	1070	66733896	66733828	4.22e-27	100229913|F|0-22:T>A-22:T>A	TGCAGTCTCCAACTCTGCATCTTGCCGAACCAAACATTCCCACCAATCTTTTGTTTGCTGGCAATCATA
1070	LG04	100210858_C>T-29	100210858	29:C>T	158.434	Chrom.04	1061	64110772	64110840	9.08e-29	100210858|F|0-29:C>T-29:C>T	TGCAGATATAGGCTCATGAAGTAATTCCCCTTGTATTTTTGATATTTCACAGCAGGTCACCCACTGTAA
1071	LG04	100217161_G>A-27	100217161	27:G>A	161.186	Chrom.04	1069	66378430	66378498	9.08e-29	100217161|F|0-27:G>A-27:G>A	TGCAGTTTGCACAACCATAAGTTCCTCGCACCTACATAAGATGGAGGAGGCACCATCAACAAACAAAAA
1072	LG05	100289936_T>C-63	100289936	63:T>C	0	Chrom.05	1079	1272131	1272063	9.08e-29	100289936|F|0-63:T>C-63:T>C	TGCAGATGGGCAAGTTGCAGGGTGATCTCTTGTTGCACTATTCATCTCAAGCACCAACCAATTTCATTA
1073	LG05	100211314_C>T-37	100211314	37:C>T	1.855	Chrom.05	1080	1356098	1356166	4.22e-27	100211314|F|0-37:C>T-37:C>T	TGCAGATTCTATGATCACGAGTGAGATCAAACACATACATACACACAGGCACACATAAAACAGAGAGAG
1074	LG05	100238208_A>G-68	100238208	68:A>G	3.171	Chrom.05	1075	787487	787419	9.08e-29	100238208|F|0-68:A>G-68:A>G	TGCAGATCACTAATTTATTCATCCTAGGGTATCAGCAGCTCATGTACGTGGTTTATCTAGCTCACCTCA
1075	LG05	100248480_T>C-40	100248480	40:T>C	4.549	Chrom.05	1078	1002044	1001976	4.22e-27	100248480|F|0-40:T>C-40:T>C	TGCAGCAACTCTACTCCAATGCCGATGCCTCACCCGCTACTATTGCCGCATCTAGGCTGGAAAAGCAAA
1076	LG05	100279948_C>A-19	100279948	19:C>A	5.351	Chrom.05	1074	717959	717923	5.58e-11	100279948|F|0-19:C>A-19:C>A	TGCAGTTGGTAGTTTGAATCATTTATCTCATCAATTACAGATCGGAAGAGCGGTTCAGCAGGAATGCCG
1077	LG05	100276018_T>C-11	100276018	11:T>C	6.001	Chrom.05	1076	847398	847356	1.2e-12	100276018|F|0-11:T>C-11:T>C	TGCAGCAGAAGTGGAGATGGATGATTTCTCTTCTGATAATTTACAGATCGGAAGAGCGGTTCAGCAGGA
1078	LG05	100252640_G>T-32	100252640	32:G>T	6.387	Chrom.05	1077	868053	868003	4.28e-17	100252640|F|0-32:G>T-32:G>T	TGCAGAGGAGGCAACAAGAATTTGTTCTTTTTGATGGCAACAGGTTTACAGATCGGAAGAGCGGTTCAG
1079	LG05	100241456_T>C-39	100241456	39:T>C	6.724	Chrom.05	1073	668355	668423	4.22e-27	100241456|F|0-39:T>C-39:T>C	TGCAGTGATTTATATTTTGTTTCAAACCCGCCTTTATTCTCGTTATAATCTAGAGAAAACCGTTATTTG
1080	LG05	100274142_T>A-50	100274142	50:T>A	8.552	Chrom.05	1081	1378407	1378469	1.97e-25	100274142|F|0-50:T>A-50:T>A	TGCAGCATCGATATGGTCACGTTGCTAAAGGATTTTTCCAGTGCTACTCTTATCCGTTCGTTACAGATC
1081	LG05	100259935_G>A-44	100259935	44:G>A	10.66	Chrom.05	1084	2191644	2191698	5.5e-21	100259935|F|0-44:G>A-44:G>A	TGCAGAAACAAAAGAATTCCCAATCTTCCATATTTGCCATTCAAGGCATCAATTACAGATCGGAAGAGC
1082	LG05	100267815_G>A-40	100267815	40:G>A	11.479	Chrom.05	1072	351290	351238	3.31e-18	100267815|F|0-40:G>A-40:G>A	TGCAGTCATAAATAATACCCAGGTCAAGAAACTTACCTAAGTGTCATCTATTACAGATCGGAAGAGCGG
1083	LG05	100264471_A>G-54	100264471	54:A>G	12.974	Chrom.05	1083	1745911	1745844	3.27e-28	100264471|F|0-54:A>G-54:A>G	TGCAGCTAAATCTAGCATTTATGGTTGGGACCAAGTAGTTGAGCTTCAAAGCTAAGTAAGGATTTTTAC
1084	LG05	100249618_G>A-34	100249618	34:G>A	14.714	Chrom.05	1082	1561608	1561676	9.08e-29	100249618|F|0-34:G>A-34:G>A	TGCAGGATATGGCAAAATGCCAGGCTATGAACACGTTTTCACTGACTTCCTTCTAAGCCTGGTGCAAAG
1085	LG05	100256508_A>G-11	100256508	11:A>G	15.593	Chrom.05	1087	2511404	2511336	9.08e-29	100256508|F|0-11:A>G-11:A>G	TGCAGAGGCATAAGCTTGAAAATGTAAATTATCTAAGATAGGGATAAGGGTGAAAGAGTTTTCTTACGG
1086	LG05	100284370_A>C-17	100284370	17:A>C	16.195	Chrom.05	1085	2473555	2473617	4.25e-22	100284370|F|0-17:A>C-17:A>C	TGCAGAGCGGAAAAAAGATTCCTTTAGAAAACACTCACTCAGGAAAGCACCAAAGTTTTACAGATCGGA
1087	LG05	100263901_T>G-64	100263901	64:T>G	16.706	Chrom.05	1088	2538214	2538282	4.22e-27	100263901|F|0-64:T>G-64:T>G	TGCAGATGTTGGCCACATGGACACTGGTGCAGTGGTATCTCTCTCCTCCTCCTTTCACTTGATTTGTTG
1088	LG05	100239764_C>T-19	100239764	19:C>T	17.243	Chrom.05	1086	2474025	2474093	9.08e-29	100239764|F|0-19:C>T-19:C>T	TGCAGGAATACAAGGAAGGCGATCAGGAAATAGATACACAAAATGAAAAAGAATGAGAAACAAAGAAAG
1089	LG05	100263988_G>A-53	100263988	53:G>A	19.077	Chrom.05	1089	2927131	2927199	9.08e-29	100263988|F|0-53:G>A-53:G>A	TGCAGATTTTTCATCAAGGATTTTGACACTAACCTTTGACAGATAAAGAAATCGGATTTATGAGCCATT
1090	LG05	100287384_A>T-33	100287384	33:A>T	20.358	Chrom.05	1090	2927812	2927744	4.22e-27	100287384|F|0-33:A>T-33:A>T	TGCAGCGGCCATGTCCAACTCCTCTCACATTGCAGCTCACATTTCATTCCCTTCAATCCAACCAGCAGT
1091	LG05	100267330_G>T-40	100267330	40:G>T	20.829	Chrom.05	1095	3668134	3668185	1.19e-17	100267330|F|0-40:G>T-40:G>T	TGCAGCTTTATGGTACTCAGTCCGTAGGGATGGATTATGAGAATTTTTTTTACAGATCGGAAGAGCGGT
1092	LG05	100285119_T>C-25	100285119	25:T>C	21.355	Chrom.05	1096	3924912	3924973	7.07e-25	100285119|F|0-25:T>C-25:T>C	TGCAGGATAATCTTGTCTACTAGTGTGGCCTTTGAGGCAGCTTATGTTAGCTCATTCACTTACAGATCG
1093	LG05	100210396_T>A-57	100210396	57:T>A	22.649	Chrom.05	1091	3324228	3324296	4.22e-27	100210396|F|0-57:T>A-57:T>A	TGCAGAGATAAACAGATTTCAGATTTTGACGCTAATTGGAAGAAGAGGAATAGAGTGTTTTTCTTTCCT
1094	LG05	100113716_C>T-40	100113716	40:C>T	23.523	Chrom.05	1093	3617708	3617775	7.07e-25	100113716|F|0-40:C>T-40:C>T	TGCAGAAGATGCAATTCCAAACTTAGCAGTGGCACCACTCCAGCAATTTGTAACAAAATGAAACATGAT
1095	LG05	100184805_T>C-5	100184805	5:T>C	24.667	Chrom.05	1092	3550141	3550105	5.58e-11	100184805|F|0-5:T>C-5:T>C	TGCAGTCTTGAACATATATGTCAGGAGTGGAGGGCCTTACAGATCGGAAGAGCGGTTCAGCAGGAATGC
1096	LG05	100241956_T>C-29	100241956	29:T>C	25.86	Chrom.05	1097	4106420	4106488	1.97e-25	100241956|F|0-29:T>C-29:T>C	TGCAGTTGGAATGTAGCGGTTCAACTCCTTCTGTAGATTGGACTCCCTATCACTGGGCATCACCATTTG
1097	LG05	100192579_C>A-13	100192579	13:C>A	26.846	Chrom.05	1094	3659844	3659776	9.08e-29	100192579|F|0-13:C>A-13:C>A	TGCAGCACCAGAACCCGGGTGTCCAAGACCATCCCCGGTTACCTGACCACTGGTCCGATCTTGGAAGGC
1098	LG05	100253525_G>A-7	100253525	7:G>A	28.972	Chrom.05	1100	4874054	4874086	4.35e-07	100253525|F|0-7:G>A-7:G>A	TGCAGCTGGCTGTTCGCTTCACAAGCTTTACAGATCGGAAGAGCGGTTCAGCAGGAATGCCGAGACCGA
1099	LG05	100285372_A>T-23	100285372	23:A>T	29.74	Chrom.05	1101	4880967	4880900	3.29e-23	100285372|F|0-23:A>T-23:A>T	TGCAGCAATAAAGTGGATTTGGTAGATGCAATGGCATGGAGAAATACTAGGGAAGGCAATTACAGATCG
1100	LG05	100258345_T>C-9	100258345	9:T>C	31.753	Chrom.05	1099	4740689	4740757	9.08e-29	100258345|F|0-9:T>C-9:T>C	TGCAGGTTTTTCAGGGCTAGCAGGAGCTGGCTTTGTCTTGGTAGTAGGCACATATACTGGTTTTGGTGA
1101	LG05	100287867_C>T-65	100287867	65:C>T	34.522	Chrom.05	1098	4736404	4736336	9.08e-29	100287867|F|0-65:C>T-65:C>T	TGCAGTTTCTGCTTGAAAGTTTTGAATGAAGGGGAACCTTCCTTGGTGAGGACCACAACTGATGACCTT
1102	LG05	100281087_G>T-34	100281087	34:G>T	36.312	Chrom.05	1102	5157583	5157522	3.29e-23	100281087|F|0-34:G>T-34:G>T	TGCAGGCTGGATGGTATTCTAACATCCTTTATTTGGGGGAGGAGGATAACCTTCCAATCTTACAGATCG
1103	LG05	100195991_T>C-15	100195991	15:T>C	40.035	Chrom.05	1104	6663215	6663283	4.22e-27	100195991|F|0-15:T>C-15:T>C	TGCAGGCCCCTGCGCTAATTTAGGGACTAGTTAGGCATGGAACATGCTACCACTAGAAAAAAATTGTGA
1104	LG05	100254347_C>T-19	100254347	19:C>T	41.623	Chrom.05	1103	6587302	6587349	1.99e-15	100254347|F|0-19:C>T-19:C>T	TGCAGTAGATTTCCTATTGCAATTGATTTACTTTTATAGTCCAAATTACAGATCGGAAGAGCGGTTCAG
1105	LG05	100252508_T>C-9	100252508	9:T>C	42.988	Chrom.05	1106	7082163	7082219	4.25e-22	100252508|F|0-9:T>C-9:T>C	TGCAGACGCTGGTATTTCGAAATAGGGGTGAGTCTCTGTTCATCGTGTTTTTTTTTACAGATCGGAAGA
1106	LG05	100273788_G>T-23	100273788	23:G>T	43.731	Chrom.05	1105	6690494	6690425	1.97e-25	100273788|F|0-23:G>T-23:G>T	TGCAGAGTTTGTATCTTCTTCACGGAGAAAAGACAAAAAGTTTGGCAATTATTCTTTTCTCTTTTACAG
1107	LG05	100229696_A>T-30	100229696	30:A>T	45.433	Chrom.05	1110	8474882	8474950	9.08e-29	100229696|F|0-30:A>T-30:A>T	TGCAGTCAGAGGTGCATCCATAGAAAGGTTAGATCTCCTCCTTCTCATACCACCCTTTGGGCCACAGTT
1108	LG05	100270237_G>A-64	100270237	64:G>A	46.988	Chrom.05	1109	8472165	8472233	9.08e-29	100270237|F|0-64:G>A-64:G>A	TGCAGGCAAGTGCTGTTCATAAATCAGGACAAATATTTTGCACAGGAGGAGAGAAAGTATGTCCGTCTT
1109	LG05	100286577_G>T-36	100286577	36:G>T	47.471	Chrom.05	1107	8173733	8173668	4.25e-22	100286577|F|0-36:G>T-36:G>T	TGCAGGTTGGTTGATACAAGGTTCTGTAGCATTAGGGAGGAGATAGATAACTTATTACAGATCGGAAGA
1110	LG05	100114509_A>T-7	100114509	7:A>T	48.532	Chrom.05	1108	8221223	8221155	9.08e-29	100114509|F|0-7:A>T-7:A>T	TGCAGACAATATGGGGGTATTTGGATGCTGATGTACTGCTTGTGTATGATTTCCTACGCATGGGTATGA
1111	LG05	100193153_A>C-50	100193153	50:A>C	50.843	Chrom.05	1111	8892133	8892201	4.22e-27	100193153|F|0-50:A>C-50:A>C	TGCAGCATGCACCTACCAAGTTGCCTATTTCACTTACTGGTTGCTATGATACACAAGAGACCACTTCCT
1112	LG05	100287616_G>A-6	100287616	6:G>A	52.857	Chrom.05	1115	11330246	11330178	9.08e-29	100287616|F|0-6:G>A-6:G>A	TGCAGTGGTGGGGAGAAGAGTAAGGGTGGCATGGCTTTGTCAACTAAGGATCTTATGCTCGAGAAAAAT
1113	LG05	100185192_C>A-31	100185192	31:C>A	54.354	Chrom.05	1116	13065795	13065847	7.12e-20	100185192|F|0-31:C>A-31:C>A	TGCAGTTGATACTATACATGATAAAATCATTCTTCAAAAATTATATTTCTTTTTACAGATCGGAAGAGC
1114	LG05	100270630_C>T-15	100270630	15:C>T	55.257	Chrom.05	1117	13561218	13561150	4.22e-27	100270630|F|0-15:C>T-15:C>T	TGCAGTACACACTACCACTCCGTTTTAGACGTCACGTGTCTCGTTGCCTTGGCCTTATCTCACTGTTTC
1115	LG05	100249801_A>T-27	100249801	27:A>T	56.175	Chrom.05	1114	10122270	10122338	9.08e-29	100249801|F|0-27:A>T-27:A>T	TGCAGGCCGCTCGCAAGGATTACGGTTAGTCGTTAGGCCTCGAAATGGTGGCGCCTGAGGGGAGAACCC
1116	LG05	100235034_A>G-34	100235034	34:A>G	57.022	Chrom.05	1113	9974141	9974097	9.27e-14	100235034|F|0-34:A>G-34:A>G	TGCAGGTTTCAGACAACCACTCAGCATTTAGTCCAGTGCAATTTACAGATCGGAAGAGCGGTTCAGCAG
1117	LG05	100238035_G>A-44	100238035	44:G>A	57.577	Chrom.05	1112	9950976	9950908	9.08e-29	100238035|F|0-44:G>A-44:G>A	TGCAGAGGTTGGCACGTATTCTTAGTTCTTCAGAGATTTTGCGTGGAATTTAGGTTTAGACAGTGCGTC
1118	LG05	100251445_C>T-31	100251445	31:C>T	58.659	Chrom.05	1118	13613457	13613525	4.22e-27	100251445|F|0-31:C>T-31:C>T	TGCAGTTGTTTGCATTGTATAGTAAGAATAACGGTACTCAGGAAGTTTGTTCCAGGGTACATGCTTATC
1119	LG05	100225192_A>T-9	100225192	9:A>T	59.147	Chrom.05	1120	13617219	13617287	9.08e-29	100225192|F|0-9:A>T-9:A>T	TGCAGACAAATTTTCGGAAAAAGAAAATCATTAGGCTGACATTGCAAAATTCAGATGAAGAAATGGAAG
1120	LG05	100226030_T>C-38	100226030	38:T>C	59.556	Chrom.05	1119	13613460	13613392	9.08e-29	100226030|F|0-38:T>C-38:T>C	TGCAGATGACGATAGTTTTCGCATCTGATGCAAGCGGGTATAAAAATGGATGAATAAAATGGAGGGCCA
1121	LG05	100225653_A>C-49	100225653	49:A>C	60.142	Chrom.05	1121	14104624	14104692	4.22e-27	100225653|F|0-49:A>C-49:A>C	TGCAGAGGATCCGTTCCCACGTAACCATTTTTCGAGCGCTGACTGGCTGACAACTGACCTTTTCAAGCA
1122	LG05	100257829_G>T-8	100257829	8:G>T	60.987	Chrom.05	1124	17312254	17312186	1.97e-25	100257829|F|0-8:G>T-8:G>T	TGCAGGAAGTGCATGGAAAGCCTTGTATTCTGAACCACCTCAGAAGGGGTGTTGTTTGTATTCTGAAGG
1123	LG05	100211458_A>T-41	100211458	41:A>T	62.085	Chrom.05	1122	15738625	15738557	4.22e-27	100211458|F|0-41:A>T-41:A>T	TGCAGCAAAAGCTCCTTTCCCTCTCTTTGGTTGCTTGAGAAAAATTCAATGTCCTTATGTTTTTTGATA
1124	LG05	100237244_C>T-17	100237244	17:C>T	62.606	Chrom.05	1128	19129225	19129293	4.22e-27	100237244|F|0-17:C>T-17:C>T	TGCAGAAATATAAATCACGCTTTACGAAAATAAATACAAAGGGTATTTACACAAACTCAACACGTCATG
1125	LG05	100233706_T>C-5	100233706	5:T>C	63.212	Chrom.05	1129	19183688	19183629	1.98e-20	100233706|F|0-5:T>C-5:T>C	TGCAGTCTTGCTCCTTGTATTACCGAAAAACCAAAAAGAGAGCCCAACTTCTTATTACAGATCGGAAGA
1126	LG05	100272719_G>A-29	100272719	29:G>A	63.329	Chrom.05	1133	22745118	22745083	2.01e-10	100272719|F|0-29:G>A-29:G>A	TGCAGTAAAAGATTCATCACCATCGTATGGATTTTACAGATCGGAAGAGCGGTTCAGCAGGAATGCCGA
1127	LG05	100252347_T>C-47	100252347	47:T>C	64.051	Chrom.05	1127	19128917	19128864	1.98e-20	100252347|F|0-47:T>C-47:T>C	TGCAGAATCCTGCATATGAATCTAGATGGGAAGACCTTTTCCCATACTCTGTTACAGATCGGAAGAGCG
1128	LG05	100247242_C>G-13	100247242	13:C>G	64.353	Chrom.05	1123	17281515	17281583	4.22e-27	100247242|F|0-13:C>G-13:C>G	TGCAGAACAGCAACATATGCTTTCAGCCAGTCATAGCCATGATGCTGATTATGGATTGAAAATGTGTTT
1129	LG05	100273801_G>A-33	100273801	33:G>A	64.749	Chrom.05	1126	19128914	19128982	4.22e-27	100273801|F|0-33:G>A-33:G>A	TGCAGATAATACAATGAGAGAGAATGTTCAACCGACATCAGTGCAGACAAAACCGCCCTGAAAAATCAA
1130	LG05	100251426_T>C-13	100251426	13:T>C	64.976	Chrom.05	1125	19113353	19113421	4.22e-27	100251426|F|0-13:T>C-13:T>C	TGCAGTTGTTCTCTATAGTGTATTTGTGAATGACTTTTCCTGCTACCTTTTGATCATTGTAAATCTTGG
1131	LG05	100269052_A>G-49	100269052	49:A>G	65.557	Chrom.05	1130	19369927	19369859	4.22e-27	100269052|F|0-49:A>G-49:A>G	TGCAGACGCGGACGACGCAAGAGAACGTGAAGTCGTTGGGCTCGATGCCAGGTTCAGCAAGGGCGGCCT
1132	LG05	100263930_C>T-20	100263930	20:C>T	65.963	Chrom.05	1131	20549569	20549637	4.22e-27	100263930|F|0-20:C>T-20:C>T	TGCAGATTCACTTTGCTGAGCAGGGTGATTAGATAACTGCATCCATTGAGATTTGAGAATAGCACGGGA
1133	LG05	100196205_A>G-56	100196205	56:A>G	67.367	Chrom.05	1135	23125028	23125096	9.08e-29	100196205|F|0-56:A>G-56:A>G	TGCAGGCTGTGTCCTCAGAGAACAGAAGCCTTTGTCCGTTCTCGATAATCGCTCTAACAACATACACAC
1134	LG05	100175191_T>A-36	100175191	36:T>A	68.056	Chrom.05	1138	27958665	27958733	4.22e-27	100175191|F|0-36:T>A-36:T>A	TGCAGTTTTCACCCGAGAATCAGCTAGCTCCTCCGATGCTTGGCATGGTCTAGCTGGTCATATTACATG
1135	LG05	100239947_G>A-56	100239947	56:G>A	68.496	Chrom.05	1132	21252188	21252120	4.22e-27	100239947|F|0-56:G>A-56:G>A	TGCAGGATGAATATGCGTTTTGGTTGGTGCTTGAAGACTTGGTAGTTGGGTACGCTGGACCAAGGTGAA
1136	LG05	100241398_T>C-59	100241398	59:T>C	69.018	Chrom.05	1136	27955623	27955691	4.22e-27	100241398|F|0-59:T>C-59:T>C	TGCAGTGAAAGCAGACTTGCCTCCAAGCCTCCTTTCCAATATTGTTTCATTTGGTTATGTGTGCTAAGA
1137	LG05	100225261_A>C-7	100225261	7:A>C	69.385	Chrom.05	1137	27956485	27956553	9.08e-29	100225261|F|0-7:A>C-7:A>C	TGCAGACATCTCAGCACCCAACTTCTTTTCTTCTATAGTCGCCATAGGCTCTCTCCCACAAATGATTGG
1138	LG05	100279704_G>A-12	100279704	12:G>A	69.874	Chrom.05	1134	23036428	23036483	1.53e-21	100279704|F|0-12:G>A-12:G>A	TGCAGGTTCCAAGCTCTACATCACTTGCTACTTGTGCTATTTCTAGTATCTTTTTACAGATCGGAAGAG
1139	LG05	100213944_T>A-62	100213944	62:T>A	70.673	Chrom.05	1139	30429707	30429639	9.08e-29	100213944|F|0-62:T>A-62:T>A	TGCAGGCAAAGTGGTTGGATCCATGGTTAGATGGAAAATGGTACGTATTCCCAATCTGCCCATGCCCCT
1140	LG05	100210197_T>C-56	100210197	56:T>C	71.612	Chrom.05	1168	45497758	45497794	4.35e-07	100210197|F|0-56:T>C-56:T>C	TGCAGACTCAGATGAGAGAGAGAGAGAGAGAGGAATCTAGCTGAAAGTGAGGCTGCTGGACCAGCCCAT
1141	LG05	100250649_T>C-13	100250649	13:T>C	72.291	Chrom.05	1141	33259879	33259947	4.22e-27	100250649|F|0-13:T>C-13:T>C	TGCAGTATTGATGTGTAGTTGAGGTGCAATTATTGTGTGCCTTGATGCTTGTACTCTTCTTGTTCCTCC
1142	LG05	100213452_A>T-9	100213452	9:A>T	72.517	Chrom.05	1140	32374235	32374303	4.22e-27	100213452|F|0-9:A>T-9:A>T	TGCAGGAAAAAGAGTTATTGAGTTTAGAAAATTTTATTTTGCCTATGTATTATTATACTAATACAAAAT
1143	LG05	100292802_T>G-29	100292802	29:T>G	74.182	Chrom.05	1142	34616857	34616792	1.97e-25	100292802|F|0-29:T>G-29:T>G	TGCAGACTGGTGGAAGGCTAACTAAGATGTAATGCCTGATAACAAAGATGTGCCTAGGGTCAATTACAG
1144	LG05	100238946_T>G-8	100238946	8:T>G	74.973	Chrom.05	1143	35658014	35657947	3.27e-28	100238946|F|0-8:T>G-8:T>G	TGCAGCATTTACGTGGAAAAGAGTAAATTTTCATGTTATAGAACCATGCTAAAGTTCCAAATTGTTTAC
1145	LG05	100214620_A>G-9	100214620	9:A>G	75.476	Chrom.05	1144	35755695	35755763	9.08e-29	100214620|F|0-9:A>G-9:A>G	TGCAGGTACAGTAGAATTTGTCTAGAAGGTGGAGAGGAAAAGGCATTCAGAAAAATGTATCATCTGACG
1146	LG05	100263242_C>T-57	100263242	57:C>T	76.117	Chrom.05	1145	36594180	36594248	4.22e-27	100263242|F|0-57:C>T-57:C>T	TGCAGAACATGTTGATTTTAGCTATTGTAGCAGCAACCTTTTGTATTCCTTGTCTTTCTCAGTGTTTTT
1147	LG05	100161734_A>G-27	100161734	27:A>G	76.888	Chrom.05	1146	37155183	37155115	4.22e-27	100161734|F|0-27:A>G-27:A>G	TGCAGAATTTGGCCGAGGATGCTTGGCATGGATATTACTAAGGTGCGCCGGTATACTTTCATTTTTTCA
1148	LG05	100278085_T>C-45	100278085	45:T>C	77.698	Chrom.05	1147	38094623	38094691	9.08e-29	100278085|F|0-45:T>C-45:T>C	TGCAGCCTATTGGTTTGGTACTCCACGTTGTTCACGGGGTTTCTCTACCAATGCTGCTACCGATCCTTG
1149	LG05	100270698_A>G-18	100270698	18:A>G	78.524	Chrom.05	1148	38422486	38422418	4.22e-27	100270698|F|0-18:A>G-18:A>G	TGCAGTAGGGAACTCTCCAGCAAATCTGAGTTCTAAGTTATGCTTATTTACCAATTGATCTCAAAAACT
1150	LG05	100291949_C>A-35	100291949	35:C>A	79.712	Chrom.05	1149	38610670	38610606	7.07e-25	100291949|F|0-35:C>A-35:C>A	TGCAGAAGCATTTTTCATAAAATGTTACCAAACACCTTGTCCTTCAGAAGTTCTTTGTTGCATTACAGA
1151	LG05	100195508_A>G-6	100195508	6:A>G	80.299	Chrom.05	1154	41774737	41774669	4.22e-27	100195508|F|0-6:A>G-6:A>G	TGCAGGAGGGATAGCGAATTTCAATTTCAGCTTTTTACTAACCACACCAAATCCGCCCCATTGACATCC
1152	LG05	100252531_T>C-28	100252531	28:T>C	81.309	Chrom.05	1152	40817477	40817433	9.27e-14	100252531|F|0-28:T>C-28:T>C	TGCAGACTCCAGAGCGTGACATTTGTCGTGGCGGGTTCAACTTTACAGATCGGAAGAGCGGTTCAGCAG
1153	LG05	100195605_C>T-59	100195605	59:C>T	82.536	Chrom.05	1153	40915033	40915101	9.08e-29	100195605|F|0-59:C>T-59:C>T	TGCAGGATCACCACCACCAACTTGCTGGAGGGCATGGATCTTGAGGTACTCACACTTGGCCAATGGATA
1154	LG05	100172875_T>C-47	100172875	47:T>C	83.954	Chrom.05	1151	40635128	40635196	9.08e-29	100172875|F|0-47:T>C-47:T>C	TGCAGTCGGCCTACAAGGAAGAAAGAATACAATTGTCAACCTCGGCATGACTCAATTGATCTAACAAAG
1155	LG05	100211462_G>A-13	100211462	13:G>A	84.493	Chrom.05	1150	40595809	40595741	9.08e-29	100211462|F|0-13:G>A-13:G>A	TGCAGCAAAAGGCGTCTTCCCCCTTGGTCTAGATACTTTGCAAGTCTAGGGAAATTTTGGAGGATTGCT
1156	LG05	100288426_T>A-24	100288426	24:T>A	84.92	Chrom.05	1155	42456430	42456392	4.31e-12	100288426|F|0-24:T>A-24:T>A	TGCAGTCTGACCATGGTTGTTGATTTGGTGAATTATTTACAGATCGGAAGAGCGGTTCAGCAGGAATGC
1157	LG05	100241182_C>T-31	100241182	31:C>T	85.613	Chrom.05	1156	42503544	42503476	1.97e-25	100241182|F|0-31:C>T-31:C>T	TGCAGTCATTGTTGTCTCTCCTCTTGGGGTCCTAGCCACACATGAGCCGGTAGGAAGCCTAATATGCTT
1158	LG05	100192717_A>G-49	100192717	49:A>G	86.386	Chrom.05	1158	42651437	42651369	4.22e-27	100192717|F|0-49:A>G-49:A>G	TGCAGCAGACTCTGCATTGGCTGGGATTCAGGCATGCATATGCACTTACAGATGCATTATGCTTTGTTC
1159	LG05	100212062_G>C-10	100212062	10:G>C	87.604	Chrom.05	1157	42642815	42642747	9.08e-29	100212062|F|0-10:G>C-10:G>C	TGCAGCATATGAGTCATGGCATGATGCTAGTGCCTTTGGAAAGAGAAGGAAAATGGAAATCTTCTGAAT
1160	LG05	100230091_G>A-18	100230091	18:G>A	90.894	Chrom.05	1162	44415202	44415270	4.22e-27	100230091|F|0-18:G>A-18:G>A	TGCAGTGATGCAAGATGTGGTCCTTATGGAAGTGATAGGCAAAGAAGTTTTCACTAAGCTGACTCCATA
1161	LG05	100266413_T>A-13	100266413	13:T>A	91.816	Chrom.05	1163	44416493	44416443	4.28e-17	100266413|F|0-13:T>A-13:T>A	TGCAGAAATAAATTTATCAAAAAATCAAGATGATCTTAGTTTGGACCATTACAGATCGGAAGAGCGGTT
1162	LG05	100228062_G>A-15	100228062	15:G>A	92.189	Chrom.05	1164	44475777	44475709	4.22e-27	100228062|F|0-15:G>A-15:G>A	TGCAGGAAAATTAGCGTGACGTCATCACAATTCTGGGGGAATCAGACTTGGATCATAACTAGCAGAGTA
1163	LG05	100264921_A>G-59	100264921	59:A>G	92.508	Chrom.05	1160	44243477	44243545	4.22e-27	100264921|F|0-59:A>G-59:A>G	TGCAGGGGCTTATATGAAAAGTCCACTACATCATGTACATGACTATGAATGACATCTGAATCGGGGCAT
1164	LG05	100228067_C>A-66	100228067	66:C>A	93.106	Chrom.05	1159	44191543	44191475	4.22e-27	100228067|F|0-66:C>A-66:C>A	TGCAGGAAAATTCACAGAATTTTAGGTGAAAAGGAAACCAAACAGTCGTGACTTCAGCACAGCAAACAA
1165	LG05	100239706_T>C-64	100239706	64:T>C	93.459	Chrom.05	1161	44269143	44269211	4.22e-27	100239706|F|0-64:T>C-64:T>C	TGCAGGAAAGTATAATATAACCGAGGCAGTGGGAGCGGTGGAAAATATTCAAACTTGCAACACCTGTAC
1166	LG05	100263177_C>T-56	100263177	56:C>T	94.257	Chrom.05	1165	44624530	44624598	4.22e-27	100263177|F|0-56:C>T-56:C>T	TGCAGAAATAAGTAAATTTCTAGCTGCATGCGCGTCTCACTTCCCCTCTATCCTTTCATATCACACCTT
1167	LG05	100189276_G>A-51	100189276	51:G>A	95.051	Chrom.05	1166	44651224	44651156	4.22e-27	100189276|F|0-51:G>A-51:G>A	TGCAGAACCTAGAGTCCAGCATGTCACTCTTATATATTGCCTCAAAGGTATGGATGCAATGGTCGTGTT
1168	LG05	100237695_G>C-37	100237695	37:G>C	95.572	Chrom.05	1167	45166099	45166167	4.22e-27	100237695|F|0-37:G>C-37:G>C	TGCAGACATGTTCTGGATGGGCACTTTATTGGAATTAGACTGATGAAGTGTTGACTGGATATTATTTTA
1169	LG05	100274647_T>G-39	100274647	39:T>G	96.294	Chrom.05	1169	46203933	46204001	4.22e-27	100274647|F|0-39:T>G-39:T>G	TGCAGGTATGGTGATTTGAATGGCTCTATGGTGTTTCACTGACATATCCTGAGATACCATTAGTAATCT
1170	LG05	100261933_A>C-14	100261933	14:A>C	96.943	Chrom.05	1170	46228439	46228485	7.17e-15	100261933|F|0-14:A>C-14:A>C	TGCAGTATTTGTCGACAAGGGCTCTTGGCCTCTTGTATCAATATTTACAGATCGGAAGAGCGGTTCAGC
1171	LG05	100278094_T>C-66	100278094	66:T>C	97.722	Chrom.05	1171	46529029	46528961	4.22e-27	100278094|F|0-66:T>C-66:T>C	TGCAGCCTCAATAAGTAATTCAGACTGATCAAGTACATCAACCATGAATGCATAGCGATCCGCTAATCA
1172	LG05	100266849_G>A-29	100266849	29:G>A	98.087	Chrom.05	1173	46576685	46576630	3.31e-18	100266849|F|0-29:G>A-29:G>A	TGCAGATTTTATTGAATCATTGGGCTTCAGTAGAAGAAAGTATCTGCACAAGTTTACAGATCGGAAGAG
1173	LG05	100256842_C>T-38	100256842	38:C>T	98.303	Chrom.05	1172	46570713	46570645	9.08e-29	100256842|F|0-38:C>T-38:C>T	TGCAGATTGTATTTCATTGAAGGTGCAATCATTTTTTTCTCCTCCTCCTTTCTCTCTATTATGTGTTTT
1174	LG05	100223169_T>C-31	100223169	31:T>C	98.695	Chrom.05	1174	46576890	46576928	2.01e-10	100223169|F|0-31:T>C-31:T>C	TGCAGTTCAGCTTTGTCCACCCACTCCTTCCTTGACTTACAGATCGGAAGAGCGGTTCAGCAGGAATGC
1175	LG05	100278278_A>T-7	100278278	7:A>T	100.33	Chrom.05	1175	48460845	48460913	4.22e-27	100278278|F|0-7:A>T-7:A>T	TGCAGGCAGCATGCTCTCCTTTTCTGCTCCCTGTTTTGTTCTCATTTTTTTCTTCTCCTTCATTTTGTT
1176	LG05	100276418_G>A-14	100276418	14:G>A	100.632	Chrom.05	1176	48538025	48537983	2.58e-14	100276418|F|0-14:G>A-14:G>A	TGCAGGTCAAAGATGCAGCTAAAGAGAACACTTCTCCCAATTACAGATCGGAAGAGCGGTTCAGCAGGA
1177	LG05	100270119_A>C-21	100270119	21:A>C	100.836	Chrom.05	1177	48621598	48621666	9.08e-29	100270119|F|0-21:A>C-21:A>C	TGCAGCTTTGTCACGAGCCCTACACTTCCAAGAGAGCGGTAGTGGAGCTGAAGGCTATTGCAAGATCTT
1178	LG05	100292837_A>G-21	100292837	21:A>G	101.245	Chrom.05	1179	48693397	48693465	4.22e-27	100292837|F|0-21:A>G-21:A>G	TGCAGATTTCTTTCTCTCTCCAATCTTTGCCCCAGAAGATAGGCAAGGAGCAAAACAAATGAATCGTTT
1179	LG05	100286030_G>A-30	100286030	30:G>A	101.683	Chrom.05	1180	48693400	48693332	4.22e-27	100286030|F|0-30:G>A-30:G>A	TGCAGTTGAGGACAATCTGTTGCTGGTTGGGAAAGGGGCGCTCTCTTACAAAGAGACCCAGAAGAAGCA
1180	LG05	100263852_G>T-10	100263852	10:G>T	102.29	Chrom.05	1181	48872625	48872693	4.22e-27	100263852|F|0-10:G>T-10:G>T	TGCAGATGACGTCTCTGAAAATTTGCTAACTAGTGAATCTTCTATAACTTCTGAAGGCAAGGAAGAAAG
1181	LG05	100265002_G>A-11	100265002	11:G>A	103.084	Chrom.05	1186	49301026	49301094	4.22e-27	100265002|F|0-11:G>A-11:G>A	TGCAGGTGCCCGTAATCTGATATGCAGTGCAAAGGGTTATGTGAAGCGAAAAGCTCGAATTGGTCAAAT
1182	LG05	100225462_C>A-30	100225462	30:C>A	103.483	Chrom.05	1185	49282292	49282224	4.22e-27	100225462|F|0-30:C>A-30:C>A	TGCAGAGAAGACTACATCAATGTGACCGCCCCTCAAATTTCATCAAATCATAAAAACTTTTCGAGTCAT
1183	LG05	100238748_C>T-66	100238748	66:C>T	104.358	Chrom.05	1178	48675185	48675117	4.22e-27	100238748|F|0-66:C>T-66:C>T	TGCAGCACCATCTCCGCATCTTGAGTGCTGAGATCCGGGTCTCCTTTGGGCGGAGTAGATGTGTCCCTT
1184	LG05	100292506_C>T-17	100292506	17:C>T	104.933	Chrom.05	1182	48944714	48944656	1.53e-21	100292506|F|0-17:C>T-17:C>T	TGCAGGCGTAAATCCACCGATTGATTTTCTAGTTATCCTAGCTTGAGTTGGATTCTTTACAGATCGGAA
1185	LG05	100173905_G>A-8	100173905	8:G>A	105.516	Chrom.05	1183	49142866	49142934	4.22e-27	100173905|F|0-8:G>A-8:G>A	TGCAGTGTGCTAATTATTCATCTTCATGTCCTAAATTTGATTTTGGTAGCAACATGATTTTCTTAGATG
1186	LG05	100248100_A>G-17	100248100	17:A>G	106.527	Chrom.05	1184	49251988	49252056	9.08e-29	100248100|F|0-17:A>G-17:A>G	TGCAGATCAAAAAGTGCAAAACAGGATATGATGAACCTTCATGAAATTTTGCGTCTGCTGAGATAGCTT
1187	LG05	100231007_G>A-30	100231007	30:G>A	107.318	Chrom.05	1187	49303220	49303288	4.22e-27	100231007|F|0-30:G>A-30:G>A	TGCAGTTTTTGGTGCAGTGCCTGCTAGGCTGCTATCAATCAGCACCTCATCAAGATTTTTGGTGGGGTT
1188	LG05	100230123_A>G-50	100230123	50:A>G	108.273	Chrom.05	1188	49713727	49713659	4.22e-27	100230123|F|0-50:A>G-50:A>G	TGCAGTGCAATATTGCTGGAGCACTTTGTGACTGAATAATTATTTCTCTCAGGAAATATTCATACCAGA
1189	LG05	100263383_C>A-23	100263383	23:C>A	109.002	Chrom.05	1190	50780268	50780208	1.18e-22	100263383|F|0-23:C>A-23:C>A	TGCAGAATGTTTGATTTTTAGTGCGAGAGGGGATTGCTTTCTTTGCAAGATTTGTCTATTACAGATCGG
1190	LG05	100275099_G>A-54	100275099	54:G>A	109.356	Chrom.05	1189	50729527	50729460	1.52e-26	100275099|F|0-54:G>A-54:G>A	TGCAGTGGAGGAACATCGGTGGAGGAAGATACAACTATTCCTCTCCTTCTAGCAGCTCCTAGTAATTAC
1191	LG05	100238308_T>C-10	100238308	10:T>C	111.745	Chrom.05	1191	51267443	51267511	9.08e-29	100238308|F|0-10:T>C-10:T>C	TGCAGATGAATGATATCAGATATCTTTATTTTCCTACTGGGTGTCCATTTGTGGTGTGTCGTGTGGTTG
1192	LG05	100166976_C>T-65	100166976	65:C>T	113.336	Chrom.05	1192	51750592	51750660	4.22e-27	100166976|F|0-65:C>T-65:C>T	TGCAGCCTTTCAATCCAAAGGAATAGGAGTAAGCATTAGGTCAGACATTTCTAAGTAGAAAATTACGCA
1193	LG05	100197441_C>T-62	100197441	62:C>T	114.28	Chrom.05	1193	51812772	51812704	4.22e-27	100197441|F|0-62:C>T-62:C>T	TGCAGTAAGCTAATGCATTAGCAGGCAAAGTTCTGTATGCCACTTTGCCATAAAAGAATTTCCAGTCCA
1194	LG05	100240708_C>A-18	100240708	18:C>A	117.047	Chrom.05	1194	52708759	52708691	9.08e-29	100240708|F|0-18:C>A-18:C>A	TGCAGTAAAAGGTGGTGTCTTTTTCTTTATTTCATTCACTCTTTTCTCTTGTTTTTATCTTATGGGGAC
1195	LG05	100211352_C>T-12	100211352	12:C>T	119.327	Chrom.05	1195	53363265	53363333	9.08e-29	100211352|F|0-12:C>T-12:C>T	TGCAGATTGCCGCTAGGAAGATTACTGCACCAAAGAAGGCATGCCATGGCTTCATGTTTGCCCTCATTC
1196	LG05	100252436_G>A-17	100252436	17:G>A	120.74	Chrom.05	1203	53948743	53948685	1.53e-21	100252436|F|0-17:G>A-17:G>A	TGCAGACAGGTTATTGCGTGTTCTTTTGATAATGCAATCAATTATATATTTCTTTACAGATCGGAAGAG
1197	LG05	100277280_C>T-22	100277280	22:C>T	121.808	Chrom.05	1196	53429323	53429391	4.22e-27	100277280|F|0-22:C>T-22:C>T	TGCAGGACTGCAACAGAAATAACAAGATGGAGTCCAACTTGGATGGAGCAGCACATCGATCAGGATGTT
1198	LG05	100249067_T>C-51	100249067	51:T>C	122.355	Chrom.05	1201	53922143	53922204	7.07e-25	100249067|F|0-51:T>C-51:T>C	TGCAGCTAACAATTGCCGCATTGAATCCAAAAATATCTATATTTTTTTCTATCAAAACATTACAGATCG
1199	LG05	100225340_A>G-63	100225340	63:A>G	123.111	Chrom.05	1200	53829948	53829880	4.22e-27	100225340|F|0-63:A>G-63:A>G	TGCAGACGATGCACATGCTTCATCTTGGTTCCTTCTTTCAAAATTATGGTTGTAACTTCCTCGAACTTT
1200	LG05	100240220_C>G-12	100240220	12:C>G	123.512	Chrom.05	1198	53526816	53526884	9.08e-29	100240220|F|0-12:C>G-12:C>G	TGCAGGCTTCTTCTCAATGAATGCTGGTTGTCATCAAAATGGAAGCAAAGAAATCTGGTTACGTGCTTG
1201	LG05	100259326_G>C-58	100259326	58:G>C	123.945	Chrom.05	1199	53791852	53791920	9.08e-29	100259326|F|0-58:G>C-58:G>C	TGCAGTTGCCGAGCCCATGTCAACCTGACGGTGGCAGTGCTCAACAGGCAGCTTCGAAGAAGGGTGGGA
1202	LG05	100129114_T>C-45	100129114	45:T>C	124.81	Chrom.05	1205	54181825	54181893	4.22e-27	100129114|F|0-45:T>C-45:T>C	TGCAGTTTCTCTTCACAAGGCAGTTTCAGCTTCTACTTCAGTTGCTCGTAATTGCAATAACTAGTGCAC
1203	LG05	100249288_A>T-22	100249288	22:A>T	125.179	Chrom.05	1206	54304308	54304376	4.22e-27	100249288|F|0-22:A>T-22:A>T	TGCAGCTGCATCGAGGTATAGCAGCCCGAACTGCTCCTCGTTCTGTCGGTTCTCATTCATGGCATTGCT
1204	LG05	100210701_T>C-50	100210701	50:T>C	125.758	Chrom.05	1207	54437942	54437874	4.22e-27	100210701|F|0-50:T>C-50:T>C	TGCAGATAAACATTGACAACGTAATGGACTCCTCTGACACTAATAAAGGCTTTATTCTTACGGTTGTCG
1205	LG05	100192419_T>G-11	100192419	11:T>G	126.462	Chrom.05	1197	53453328	53453396	9.08e-29	100192419|F|0-11:T>G-11:T>G	TGCAGCAATGATTGGGTGTTTGGAATTCTTTATCATAGTTGGAGAGGTTGGAACGCATGCTGTTGTGGA
1206	LG05	100216488_A>C-57	100216488	57:A>C	129.151	Chrom.05	1202	53922146	53922078	9.08e-29	100216488|F|0-57:A>C-57:A>C	TGCAGTGTGGAATGAGGGCAGCGGTTGACGATCTTGCCATCACAAATGGTGCTCTGAAAGGAGGACAGA
1207	LG05	100112950_C>T-67	100112950	67:C>T	129.712	Chrom.05	1204	54055873	54055941	9.08e-29	100112950|F|0-67:C>T-67:C>T	TGCAGAAACATACACAAATTGCTTGCTGGATCCCTGGGGATATTCTCTCACATTCAGGTGGCAAGAACT
1208	LG05	100279567_C>A-15	100279567	15:C>A	130.594	Chrom.05	1208	54540436	54540397	1.2e-12	100279567|F|0-15:C>A-15:C>A	TGCAGGAAAGAGCTTCTAGCAGATTGAGAACAAAGGGTTACAGATCGGAAGAGCGGTTCAGCAGGAATG
1209	LG05	100265639_G>T-59	100265639	59:G>T	131.468	Chrom.05	1211	55050499	55050431	9.08e-29	100265639|F|0-59:G>T-59:G>T	TGCAGTGCTTTAGGTAACTGACGGCCACTGGATGGAAGAAGAGTACAACCATGCTTGTGGATTTGATGG
1210	LG05	100279801_T>C-35	100279801	35:T>C	133.326	Chrom.05	1210	54929917	54929876	9.27e-14	100279801|F|0-35:T>C-35:T>C	TGCAGTCCACTACTAGAATTGATGATGTCGGTGGGTAGATTACAGATCGGAAGAGCGGTTCAGCAGGAA
1211	LG05	100284706_G>T-33	100284706	33:G>T	134.302	Chrom.05	1209	54895870	54895928	1.53e-21	100284706|F|0-33:G>T-33:G>T	TGCAGTACCATTCCTCTCCCACCAGAAGCTCTTGTTTTCTTTTTTTTTTCTTTTTTTTACAGATCGGAA
1212	LG05	100277686_T>C-68	100277686	68:T>C	135.313	Chrom.05	1212	55488922	55488855	3.27e-28	100277686|F|0-68:T>C-68:T>C	TGCAGATCAGCCATCGACTTCCTAATCTGTAATCAGGCTATTATTTTGATTATTTGAAACAAATACATT
1213	LG05	100279240_T>A-6	100279240	6:T>A	136.351	Chrom.05	1213	55507283	55507322	1.2e-12	100279240|F|0-6:T>A-6:T>A	TGCAGATATCCAAGATTTGTAATTCATAAGATAAGATTTACAGATCGGAAGAGCGGTTCAGCAGGAATG
1214	LG05	100279816_T>C-11	100279816	11:T>C	137.993	Chrom.05	1217	56814163	56814107	4.25e-22	100279816|F|0-11:T>C-11:T>C	TGCAGTCTAGTTTTGATGTTTGGGTTCATTTTCTTGGTGAATTTCGATGATCCATTACAGATCGGAAGA
1215	LG05	100210693_C>T-37	100210693	37:C>T	138.862	Chrom.05	1214	56326466	56326398	9.08e-29	100210693|F|0-37:C>T-37:C>T	TGCAGATAAAACTCTGGTGTTTACCAGGTTTGCATGACCGACTGTAAGCAAGGGCTTGTTCCTTGGGCC
1216	LG05	100288785_C>A-56	100288785	56:C>A	139.799	Chrom.05	1215	56368059	56368123	1.52e-26	100288785|F|0-56:C>A-56:C>A	TGCAGAGTGAGGACGGCCTGACACCGGTTCAAGGATTGTTGCAGAGAACTCCCTATCAAATATTACAGA
1217	LG05	100284077_C>A-56	100284077	56:C>A	141.581	Chrom.05	1221	57716725	57716793	1.97e-25	100284077|F|0-56:C>A-56:C>A	TGCAGTTTCCATAGCCAAGTAAACTCTGATCCTCGAGATGGATTGGGAGTTTTCAGCGCTTGTTCTATG
1218	LG05	100266441_A>G-42	100266441	42:A>G	142.619	Chrom.05	1218	56852419	56852367	7.12e-20	100266441|F|0-42:A>G-42:A>G	TGCAGAACTTGACTGATCCAAGTACTTGGATTCTTGGATTACAGTGGAAATTACAGATCGGAAGAGCGG
1219	LG05	100256094_A>G-50	100256094	50:A>G	143.553	Chrom.05	1219	57116247	57116315	9.08e-29	100256094|F|0-50:A>G-50:A>G	TGCAGAAGCCTATAGAAACAAATGGCACATCTCATTTACCACAGAAACCAATGAGCTAAAGGCATCCAT
1220	LG05	100224845_C>T-52	100224845	52:C>T	144.556	Chrom.05	1220	57689824	57689892	4.22e-27	100224845|F|0-52:C>T-52:C>T	TGCAGAACTACAAAACAGGAGTGCCTTTAGCTGGACGGTGAAATATAACTACCATATAGAGACACTAAA
1221	LG05	100173775_T>C-5	100173775	5:T>C	147.485	Chrom.05	1216	56814160	56814228	9.08e-29	100173775|F|0-5:T>C-5:T>C	TGCAGTGGCTGCCCTGTCAAAATCTCCTCAGCCTTCCCTCTATCCTTAGAATCAAGTGCAGAAATCCAA
1222	LG06	100250928_A>C-65	100250928	65:A>C	3.171	Chrom.06	1223	470626	470695	4.22e-27	100250928|F|0-65:A>C-65:A>C	TGCAGTGAACAACATAAAAAATTGGCGAACATCACATGACCAGCAATCTTTGCTTGAACAGGCAGAAAA
1223	LG06	100276401_C>T-44	100276401	44:C>T	4.267	Chrom.06	1222	280581	280520	3.29e-23	100276401|F|0-44:C>T-44:C>T	TGCAGGGTACTTGCCAAGGTTCAATATATGTGAAGTAGTGGTACCATGGTAACATTACAGATCGGAAGA
1224	LG06	100254873_G>A-18	100254873	18:G>A	5.34	Chrom.06	1224	1090015	1089953	5.5e-21	100254873|F|0-18:G>A-18:G>A	TGCAGTTCAGTTCTCAGCGGAAAACATGTGAATCAAGAACAAGATTTAGAAGTTACAGATCGGAAGAGC
1225	LG06	100171485_A>T-63	100171485	63:A>T	8.246	Chrom.06	1226	1143640	1143572	9.08e-29	100171485|F|0-63:A>T-63:A>T	TGCAGTAAAGGCATGCTGAAGGTGACACCACAAAAATCTTCATCATTCACTGGTCATTTGTCTATTGAC
1226	LG06	100299544_T>C-28	100299544	28:T>C	9.878	Chrom.06	1225	1110908	1110970	9.14e-24	100299544|F|0-28:T>C-28:T>C	TGCAGGTAAAACAGTTACTCTTGTTATCTGTATGATGATATGCCTCACCATCAAAAGTTGTTACAGATC
1227	LG06	100249536_G>A-52	100249536	52:G>A	10.945	Chrom.06	1227	2266899	2266967	9.08e-29	100249536|F|0-52:G>A-52:G>A	TGCAGGAGAAGAAAAGGCAGTACACTGATCAGATCCGTCGGCCAGCCGAGTTGGATATTCAGTGGGATT
1228	LG06	100170111_G>A-34	100170111	34:G>A	13.507	Chrom.06	1228	3137357	3137425	9.08e-29	100170111|F|0-34:G>A-34:G>A	TGCAGGGAAAAGAAACTCCTCTACGATCAGCCACGAGAAGGTCCAGTAAAATATCCCCATTATAATAGC
1229	LG06	100272974_T>A-30	100272974	30:T>A	15.357	Chrom.06	1233	5027288	5027252	2.6e-09	100272974|F|0-30:T>A-30:T>A	TGCAGTGTCAAAGAAGATTGGTAAAAATATTTGTTTACAGATCGGAAGAGCGGTTCAGCAGGAATGCCG
1230	LG06	100214615_G>A-14	100214615	14:G>A	17.191	Chrom.06	1229	4369012	4368944	9.08e-29	100214615|F|0-14:G>A-14:G>A	TGCAGGTACACAGCGTTTGGGAGTCCAGTCCCTCACCGACCCGTTGAGGATCTGGCCTTTGCTGTTGCA
1231	LG06	100203598_G>A-26	100203598	26:G>A	18.648	Chrom.06	1234	5664513	5664548	2.01e-10	100203598|F|0-26:G>A-26:G>A	TGCAGATATTTTCTAACATTAGTATCGTTTATTTTACAGATCGGAAGAGCGGTTCAGCAGGAATGCCGA
1232	LG06	100263585_A>C-16	100263585	16:A>C	19.378	Chrom.06	1230	4492607	4492675	9.08e-29	100263585|F|0-16:A>C-16:A>C	TGCAGAGATTTCTGTCAATGCTGATTGATTTTTTTCTAAATTTTGCTATTACTTGGATGCAAATCTTTG
1233	LG06	100251221_A>G-65	100251221	65:A>G	20.039	Chrom.06	1232	4736222	4736153	4.22e-27	100251221|F|0-65:A>G-65:A>G	TGCAGTTATGCAGAAAAGGCCTAGAATCAGATAAATCGCATGCTTATGTTTTCATCACAAACAACAAAA
1234	LG06	100294054_G>A-13	100294054	13:G>A	20.784	Chrom.06	1231	4711826	4711760	1.17e-27	100294054|F|0-13:G>A-13:G>A	TGCAGATCACAACGGCATGCATACAAATTATGCAGGTAAAACGGAACATCAAATAAACATGATATTACA
1235	LG06	100274300_C>A-14	100274300	14:C>A	21.218	Chrom.06	1235	5996127	5996059	9.08e-29	100274300|F|0-14:C>A-14:C>A	TGCAGCTAAAGTAACAAAATGCAGCCATAATTCCAGATTGGAACACTAAGTATCAGGGTAGACCAAGAA
1236	LG06	100244457_C>T-25	100244457	25:C>T	21.817	Chrom.06	1239	6290889	6290837	7.12e-20	100244457|F|0-25:C>T-25:C>T	TGCAGCTCTCTATCATCTAATCGAACTTGTATACAAAAATATCCTTTATATTACAGATCGGAAGAGCGG
1237	LG06	100227989_C>A-43	100227989	43:C>A	22.399	Chrom.06	1240	6542773	6542705	9.08e-29	100227989|F|0-43:C>A-43:C>A	TGCAGCTTTATAGAAATGAAGGCCCTTCTCACCACCAATTCTACATGAGTCGGATAAAATCCACCCTCT
1238	LG06	100277346_C>T-33	100277346	33:C>T	22.714	Chrom.06	1236	6147721	6147789	9.08e-29	100277346|F|0-33:C>T-33:C>T	TGCAGAAATAGTCTTTTCATGTTGTAGGGTGACCGTATGATCAAGAATGCATTTTTTTTTCTTCTTCAA
1239	LG06	100253849_G>A-13	100253849	13:G>A	23.09	Chrom.06	1238	6290886	6290936	9.21e-19	100253849|F|0-13:G>A-13:G>A	TGCAGGAGTAGAAGTAGATAATGAGAAGTAACTTGATGGAGCAGCATTTTACAGATCGGAAGAGCGGTT
1240	LG06	100276785_T>C-41	100276785	41:T>C	23.929	Chrom.06	1237	6184757	6184802	5.54e-16	100276785|F|0-41:T>C-41:T>C	TGCAGTTGAACAGTCCATTGGATTCTTATATGAACCAACTGTCTTACAGATCGGAAGAGCGGTTCAGCA
1241	LG06	100243961_A>G-12	100243961	12:A>G	24.71	Chrom.06	1241	6684035	6684085	4.28e-17	100243961|F|0-12:A>G-12:A>G	TGCAGCAGCCTTATCACAGCAATAAAACGCATCATCTAAGTATAAAAATTACAGATCGGAAGAGCGGTT
1242	LG06	100270971_C>T-59	100270971	59:C>T	28.549	Chrom.06	1246	8907080	8907148	9.08e-29	100270971|F|0-59:C>T-59:C>T	TGCAGTGAAGACAGAGACTAGCACCGATTTGCACGTTACTTTTTACCATGTTTAGCAGACACATCAAGA
1243	LG06	100288715_T>C-55	100288715	55:T>C	29.075	Chrom.06	1244	8844000	8843939	7.07e-25	100288715|F|0-55:T>C-55:T>C	TGCAGACAACAGGCCAGTAGTGGTTTCCAGAGCAAAATTTTAGAGAGCAAAAGTTTTTTTTACAGATCG
1244	LG06	100243375_A>G-30	100243375	30:A>G	29.361	Chrom.06	1245	8893577	8893525	7.12e-20	100243375|F|0-30:A>G-30:A>G	TGCAGAGGGACAATACTAACTCAAATGAGAACAAGAGAATTTTGCAAATTTTACAGATCGGAAGAGCGG
1245	LG06	100230177_A>G-45	100230177	45:A>G	30.686	Chrom.06	1243	8232593	8232661	9.08e-29	100230177|F|0-45:A>G-45:A>G	TGCAGTGCTAGAAGAAATAAGATGCATATATAGGCAAGCGAAGCAACACATTGTAGACTGAAGAGGAGG
1246	LG06	100229134_A>C-34	100229134	34:A>C	32.98	Chrom.06	1242	7399604	7399672	1.97e-25	100229134|F|0-34:A>C-34:A>C	TGCAGGTGTTTTTTGCGGGGTCAATGTCCATATAACGACAAGTGATAGGGTAACAGCATGAAGAGGAGC
1247	LG06	100250091_G>A-16	100250091	16:G>A	37.516	Chrom.06	1247	11449075	11449007	9.08e-29	100250091|F|0-16:G>A-16:G>A	TGCAGGTATGCTATTCGTAAGTGGATTCATCCAAACCATCTAAACACCTTGACTGTCTGATTTTCGTTT
1248	LG06	100242786_G>T-21	100242786	21:G>T	38.593	Chrom.06	1248	12625620	12625570	9.21e-19	100242786|F|0-21:G>T-21:G>T	TGCAGAAACTAAAATGATACTGCTGTCGGATCAGTTTATTCTATTGGTTTACAGATCGGAAGAGCGGTT
1249	LG06	100265262_G>C-27	100265262	27:G>C	39.953	Chrom.06	1249	13701309	13701377	4.22e-27	100265262|F|0-27:G>C-27:G>C	TGCAGTATCATAAGGAGAAATTGTGTGGATCAGAACTATATCAGTCTTGCAAACTAAGTGCCTAAGCTG
1250	LG06	100265720_A>G-60	100265720	60:A>G	41.309	Chrom.06	1250	13808603	13808671	9.08e-29	100265720|F|0-60:A>G-60:A>G	TGCAGTTACTGCAAGTGATTCTGCAAATTGTTCCTAAATGAGCATCATGTTATGGCTTTGATCATGGCT
1251	LG06	100243385_G>T-32	100243385	32:G>T	46.565	Chrom.06	1265	16825889	16825942	1.98e-20	100243385|F|0-32:G>T-32:G>T	TGCAGAGGGATGGAGATGGTAGTGTCGAGAGAGAGAAAGAGAGGGAGCAATTTACAGATCGGAAGAGCG
1252	LG06	100268035_C>T-7	100268035	7:C>T	47.653	Chrom.06	1256	15486059	15486089	1.21e-07	100268035|F|0-7:C>T-7:C>T	TGCAGTTCGTCTATTGTGTATACATGGTTTACAGATCGGAAGAGCGGTTCAGCAGGAATGCCGAGACCG
1253	LG06	100271009_T>G-61	100271009	61:T>G	48.839	Chrom.06	1251	14128953	14128885	1.97e-25	100271009|F|0-61:T>G-61:T>G	TGCAGTGATTATAAACATGCAAGTCAGCTAGGTTCTAGAAGCTAATGAAGCTTACAAACTATTTTACAG
1254	LG06	100251434_C>A-63	100251434	63:C>A	49.027	Chrom.06	1252	14564069	14564137	4.22e-27	100251434|F|0-63:C>A-63:C>A	TGCAGTTGTTGTGACTTTTTCAGATGAAACAATGAAACAAGTTCATGTTTTCCTACATATGATCAGCAG
1255	LG06	100162738_G>A-49	100162738	49:G>A	49.528	Chrom.06	1253	14931148	14931216	9.08e-29	100162738|F|0-49:G>A-49:G>A	TGCAGAGCAAAGAAATCCTATTTCATGGTTCACCAACCATGTTGCCCACGGACCTGTTGAGATGTATAT
1256	LG06	100226673_C>T-49	100226673	49:C>T	50.287	Chrom.06	1254	14982928	14982860	9.08e-29	100226673|F|0-49:C>T-49:C>T	TGCAGCACGATAATTTTGTTTCAATCTTTTCAAGGAACAAATTATTGGGCATCAAGAATTTATGGGTGT
1257	LG06	100298019_G>A-13	100298019	13:G>A	50.367	Chrom.06	1255	15021061	15021106	5.54e-16	100298019|F|0-13:G>A-13:G>A	TGCAGTCAAGTCTGAGATGCAATTATAAATGTCAGAAATCCATTTACAGATCGGAAGAGCGGTTCAGCA
1258	LG06	100237281_G>A-56	100237281	56:G>A	50.97	Chrom.06	1263	16198560	16198628	9.08e-29	100237281|F|0-56:G>A-56:G>A	TGCAGAACAAAAGTATTTATTTCCATGATTCATATTGTTATCTGTTGTATCTCACTGGACTCTTGGTTC
1259	LG06	100117040_G>A-12	100117040	12:G>A	51.505	Chrom.06	1268	17419915	17419847	1.97e-25	100117040|F|0-12:G>A-12:G>A	TGCAGATTAGTTGGCCTTATATGTAGCTCACTTGGATGATGTTTTATGGTCAGACATGGTAGCGATGAT
1260	LG06	100252459_T>C-24	100252459	24:T>C	51.894	Chrom.06	1260	15987253	15987297	1.99e-15	100252459|F|0-24:T>C-24:T>C	TGCAGACATTTAGTTATAAAGTCATCTATGATGTTGCATTATTTACAGATCGGAAGAGCGGTTCAGCAG
1261	LG06	100266663_G>A-41	100266663	41:G>A	52.278	Chrom.06	1262	16156745	16156686	4.25e-22	100266663|F|0-41:G>A-41:G>A	TGCAGAGTATGTCAGTTCTTTGATGCTTTGCTTGTGTGATTGTTGGCCTTGTCTGATTTACAGATCGGA
1262	LG06	100232173_G>T-26	100232173	26:G>T	52.795	Chrom.06	1264	16452473	16452436	1.55e-11	100232173|F|0-26:G>T-26:G>T	TGCAGACATAAATGGGCCTTGGAAGGGTTGGCCATTTACAGATCGGAAGAGCGGTTCAGCAGGAATGCC
1263	LG06	100249836_G>C-10	100249836	10:G>C	53.023	Chrom.06	1258	15603427	15603495	4.22e-27	100249836|F|0-10:G>C-10:G>C	TGCAGGCGGGGTCTTGTCCACTTGACTACAACAGACACCAGAAGCCGCCACCAACCACCACATGGACCA
1264	LG06	100211800_G>T-49	100211800	49:G>T	53.191	Chrom.06	1259	15925957	15925889	1.97e-25	100211800|F|0-49:G>T-49:G>T	TGCAGCACTAATTTGAATCAGATGCTGCATCAGAAGGACCGGATCGTCCGATCCTTGGAGAAGAAGCAG
1265	LG06	100278299_T>C-7	100278299	7:T>C	53.349	Chrom.06	1257	15579096	15579029	7.07e-25	100278299|F|0-7:T>C-7:T>C	TGCAGGCTGAAAGGACTGCAAGGAAAGCAACCCGGTCTGGTTCGAACCCTTCCAATTCCATTTGCTTAC
1266	LG06	100266950_A>G-37	100266950	37:A>G	53.595	Chrom.06	1261	16094495	16094451	1.99e-15	100266950|F|0-37:A>G-37:A>G	TGCAGCAGACAAGAAAAAAGATCTGCTGCACAGCCTTATAAGTTACAGATCGGAAGAGCGGTTCAGCAG
1267	LG06	100263624_T>G-53	100263624	53:T>G	55.23	Chrom.06	1267	17280345	17280410	9.14e-24	100263624|F|0-53:T>G-53:T>G	TGCAGAGGACTTCATATACATCTCAAACACTATGACAGAAAATTTATGTTCCATTTCAGTTTACAGATC
1268	LG06	100214844_T>G-28	100214844	28:T>G	56.043	Chrom.06	1275	18097730	18097798	4.22e-27	100214844|F|0-28:T>G-28:T>G	TGCAGGTGGAGATTTTCCCAACAACTGCTTCTAGTTGTTGATAGCTGGAAGATAAGGATTTCTATGGAG
1269	LG06	100190380_G>A-24	100190380	24:G>A	56.304	Chrom.06	1266	17271467	17271399	9.08e-29	100190380|F|0-24:G>A-24:G>A	TGCAGACTATTTGGTTTCTTGGAAGCTGACTACGTCACGCATCAACCTAAGTTTGGAAGGGTGGCTAAC
1270	LG06	100192101_G>A-10	100192101	10:G>A	56.847	Chrom.06	1269	17494805	17494737	9.08e-29	100192101|F|0-10:G>A-10:G>A	TGCAGCAAAAGCCTCATTTTTTAGCTATTGCTTTGATGAGCAACAATGGCAGAGTCACCAACTAGTAAC
1271	LG06	100274850_C>T-24	100274850	24:C>T	57.026	Chrom.06	1276	18443898	18443966	9.08e-29	100274850|F|0-24:C>T-24:C>T	TGCAGTAGGCCACTGGTCGGCCTTCTTGAGAGAGAGTTATGCCAATACCAATATGGCTGCTTGCATTTT
1272	LG06	100258916_G>A-51	100258916	51:G>A	57.14	Chrom.06	1270	17500837	17500769	9.08e-29	100258916|F|0-51:G>A-51:G>A	TGCAGTGATAACCAAAGTATGACCATTAGACAAAATTTATCACGCATATCTGAATGTCAGTAAAAGACT
1273	LG06	100146964_C>T-39	100146964	39:C>T	57.406	Chrom.06	1279	18728884	18728837	1.99e-15	100146964|F|0-39:C>T-39:C>T	TGCAGGAAGGAAACGTGGGAAAAAAAAAATATAGAACAACACTAGTTACAGATCGGAAGAGCGGTTCAG
1274	LG06	100269003_G>T-36	100269003	36:G>T	57.619	Chrom.06	1274	17935053	17934991	1.97e-25	100269003|F|0-36:G>T-36:G>T	TGCAGACACACCACGTGAGATATGATTTGATAGATGGTTTTTTGCACCGCAAAACCTTTGTTACAGATC
1275	LG06	100230377_C>T-55	100230377	55:C>T	57.808	Chrom.06	1272	17828211	17828279	9.08e-29	100230377|F|0-55:C>T-55:C>T	TGCAGTGTGGTTTCTGAAGCTTGATTTGGAAACTCAGTGATTTGGCTCTTCACTACGTTGACTCGAGTT
1276	LG06	100188688_G>C-60	100188688	60:G>C	58.015	Chrom.06	1280	18847500	18847432	4.22e-27	100188688|F|0-60:G>C-60:G>C	TGCAGCATAGAACCAAAACAACAATCAGGCAAGAATGATTCAATTACTACGAGCAAGACTGCTTACCAA
1277	LG06	100280725_A>C-6	100280725	6:A>C	58.106	Chrom.06	1273	17833960	17834028	4.22e-27	100280725|F|0-6:A>C-6:A>C	TGCAGCATAGAAGGTGCAGAAGGCGATGGTAATGTCAGCAAACCCTGTGCACATACTGTTTCGGTCGGT
1278	LG06	100287761_G>A-65	100287761	65:G>A	58.3	Chrom.06	1271	17816117	17816185	9.08e-29	100287761|F|0-65:G>A-65:G>A	TGCAGTGTAAGCAACGCGAACCACCTCGTAAGGAGGCATTGAGAGATGTTGGCCATTTTGGGCCTGTAT
1279	LG06	100216279_A>C-27	100216279	27:A>C	58.529	Chrom.06	1282	18874430	18874498	9.08e-29	100216279|F|0-27:A>C-27:A>C	TGCAGTGGAGTTTCACTGGTGGAAGTGAGAGATGTTTTGCAATTTCTCTGCAATAGAAGGCAAAACCAT
1280	LG06	100264347_T>C-20	100264347	20:T>C	58.664	Chrom.06	1278	18661385	18661453	1.97e-25	100264347|F|0-20:T>C-20:T>C	TGCAGCCCGTACGCACGAGTTGGGACTTTGACTCCGTTGGCCTGCCCCTAGTCAACGAGTCGTTGGACG
1281	LG06	100275909_A>G-29	100275909	29:A>G	58.944	Chrom.06	1281	18873139	18873177	4.31e-12	100275909|F|0-29:A>G-29:A>G	TGCAGATGCGCCACTTGGCATCCAAGTACAGTTTCATTACAGATCGGAAGAGCGGTTCAGCAGGAATGC
1282	LG06	100265689_G>C-37	100265689	37:G>C	59.542	Chrom.06	1285	19137496	19137564	9.08e-29	100265689|F|0-37:G>C-37:G>C	TGCAGTGTGGCCACGTACAACAAGACAGACCAGAAAAGGAAACCATATGCAGCACAAACATGCCCAAAG
1283	LG06	100250117_C>T-51	100250117	51:C>T	59.687	Chrom.06	1287	19291215	19291283	4.22e-27	100250117|F|0-51:C>T-51:C>T	TGCAGGTCATATTTAGACATATTATTGCTGCAACGTTAGCCATTTGATAAGCGAATCCGCATAGAACTT
1284	LG06	100225315_T>C-55	100225315	55:T>C	59.818	Chrom.06	1286	19241851	19241919	9.08e-29	100225315|F|0-55:T>C-55:T>C	TGCAGACCTAGGATTTGTCCTTCACATGTGTACCTTCCCCCAGGTGAATGGAGACTAACAAGAGCTTGG
1285	LG06	100258329_G>A-41	100258329	41:G>A	59.883	Chrom.06	1283	18978790	18978858	9.08e-29	100258329|F|0-41:G>A-41:G>A	TGCAGGTTGAGATTGCTCGAGATCGAGTGTACGGAATGCATGGACCGGGCACTTGAAGTCTTTCAGAAT
1286	LG06	100242011_G>T-68	100242011	68:G>T	60.217	Chrom.06	1277	18515887	18515819	9.08e-29	100242011|F|0-68:G>T-68:G>T	TGCAGTTTAGCCTTATCTACTAGAATTTACTTGCACAAGGACAAGGCTTTCATTTTTTTTTGAAAAAAG
1287	LG06	100209726_A>T-40	100209726	40:A>T	60.5	Chrom.06	1291	19858551	19858483	4.22e-27	100209726|F|0-40:A>T-40:A>T	TGCAGAAGTATTCTAGAATATCGGGCAGACCTAGTGTATTAGTGAGATGCACTTTTAGGTAGTTTTTAT
1288	LG06	100245147_A>G-29	100245147	29:A>G	61.013	Chrom.06	1284	19087132	19087167	2.01e-10	100245147|F|0-29:A>G-29:A>G	TGCAGGTAGGCACTTTACTGTATGCCTGAATGGTTACAGATCGGAAGAGCGGTTCAGCAGGAATGCCGA
1289	LG06	100227542_C>T-59	100227542	59:C>T	61.386	Chrom.06	1290	19467354	19467286	4.22e-27	100227542|F|0-59:C>T-59:C>T	TGCAGCTAAGGATTTGGATAATATTCGATTATTCCCATCCAAAGTTTTCATTGAGACACCATCCAAATG
1290	LG06	100292300_T>A-9	100292300	9:T>A	61.635	Chrom.06	1288	19429973	19430036	5.46e-26	100292300|F|0-9:T>A-9:T>A	TGCAGTTCATATACAAAGATATCAACCCAGAGATATCAATACCCTCTATAACATCCTTTAGTTACAGAT
1291	LG06	100274267_C>T-54	100274267	54:C>T	62.138	Chrom.06	1296	20116176	20116244	9.08e-29	100274267|F|0-54:C>T-54:C>T	TGCAGCCTCGTCTTGTGGAGCCTCTCGACAAAACCAGTTCATGAATCATGATTTCTCTCGTCATCAGCA
1292	LG06	100245486_C>G-21	100245486	21:C>G	62.374	Chrom.06	1299	23040845	23040885	3.34e-13	100245486|F|0-21:C>G-21:C>G	TGCAGTAGAAGGTTTAGGACACAGTATAACTTACTTTGTTACAGATCGGAAGAGCGGTTCAGCAGGAAT
1293	LG06	100184165_G>T-15	100184165	15:G>T	62.537	Chrom.06	1293	19992707	19992746	2.01e-10	100184165|F|0-15:G>T-15:G>T	TGCAGGTGAGGGAATGACGTACGAAAAAAAAAATCTTTACAGATCGGAAGAGCGGTTCAGCAGGAATGC
1294	LG06	100282346_G>T-15	100282346	15:G>T	62.773	Chrom.06	1294	19992707	19992746	1.2e-12	100282346|F|0-15:G>T-15:G>T	TGCAGGTGAGGGAATGACGTACGAAAAAAAAAAATCTTTACAGATCGGAAGAGCGGTTCAGCAGGAATG
1295	LG06	100272844_G>C-49	100272844	49:G>C	62.82	Chrom.06	1292	19938949	19938894	7.12e-20	100272844|F|0-49:G>C-49:G>C	TGCAGTCATGCAAAACTTTCCTCTTACAGTGTGGTAGAAGGGATTGTTGGAATTTACAGATCGGAAGAG
1296	LG06	100227074_C>A-65	100227074	65:C>A	63.131	Chrom.06	1300	23316422	23316354	9.08e-29	100227074|F|0-65:C>A-65:C>A	TGCAGCCAAAAGATGGTTTCAAATACGTTGAAATATAAAAGTAGCTGTCACCATTATCAAGATCACATG
1297	LG06	100254390_T>C-18	100254390	18:T>C	63.453	Chrom.06	1298	22992041	22992096	1.53e-21	100254390|F|0-18:T>C-18:T>C	TGCAGTAGTCGCCGATGATGTTTCCTGCCAAGCTCATGATTATAATGCCAAGGTTACAGATCGGAAGAG
1298	LG06	100217124_T>C-25	100217124	25:T>C	63.679	Chrom.06	1297	22941152	22941220	4.22e-27	100217124|F|0-25:T>C-25:T>C	TGCAGTTTCGGTGGAGAAGGTTATATGCATAGTCTACCAACCACAAGCTATTTTTCGAATCCGTCCAGT
1299	LG06	100247962_T>G-46	100247962	46:T>G	64.066	Chrom.06	1302	23648657	23648725	4.22e-27	100247962|F|0-46:T>G-46:T>G	TGCAGAGTCACGTTGGTTGTAGAACGTGGCATTCATCGATTGGCTTTGGGTTGATGGGGCCCTACGTAT
1300	LG06	100252837_T>C-40	100252837	40:T>C	64.441	Chrom.06	1304	23700149	23700206	5.5e-21	100252837|F|0-40:T>C-40:T>C	TGCAGATGCAATAGCTGTTCATCATTTTCTTTTAGGATGTTTCTGTCGTTTCATCTTACAGATCGGAAG
1301	LG06	100224593_A>C-61	100224593	61:A>C	64.767	Chrom.06	1289	19438403	19438335	4.22e-27	100224593|F|0-61:A>C-61:A>C	TGCAGAAAATTATGCGCCGGACGATAGCACATCTTCATCTAAGGTTGTTTTGCTTTACCAAACTACCCT
1302	LG06	100112983_A>G-51	100112983	51:A>G	65.201	Chrom.06	1295	20106581	20106513	4.22e-27	100112983|F|0-51:A>G-51:A>G	TGCAGAAACGGAGATAAAAGGAAGGGACATTGGGTTCTTTTTATTTGCACCAGTGTGCCAAGCCTCTTA
1303	LG06	100248508_A>G-54	100248508	54:A>G	65.566	Chrom.06	1303	23696086	23696018	4.22e-27	100248508|F|0-54:A>G-54:A>G	TGCAGCAAGGCTTGGTCGAGGAGATTCTAATTGGAGAGCCAATTTCGCTGGTTCAACATGGATCACGAG
1304	LG06	100285583_A>G-41	100285583	41:A>G	67.028	Chrom.06	1310	25096346	25096411	3.29e-23	100285583|F|0-41:A>G-41:A>G	TGCAGCTGATAGGTTGAAACAGCTCTACACCTTTCTGATTCACTTTGATCTCAATGATGTTACAGATCG
1305	LG06	100274123_G>A-15	100274123	15:G>A	67.435	Chrom.06	1309	24875683	24875615	4.22e-27	100274123|F|0-15:G>A-15:G>A	TGCAGCATACCATGTGTTGCTATGGGAGTATACCATGCCAATATGGTGCTGGGAACGCCACCATTTGAA
1306	LG06	100191718_A>T-63	100191718	63:A>T	67.656	Chrom.06	1305	24434139	24434071	9.08e-29	100191718|F|0-63:A>T-63:A>T	TGCAGATGCTTCAACTGTTCGAAGTCTTGTAGGGGACAACTTGGCATTACTGGTTCAGAACTCATCGAC
1307	LG06	100281408_A>T-26	100281408	26:A>T	67.895	Chrom.06	1307	24684416	24684484	9.08e-29	100281408|F|0-26:A>T-26:A>T	TGCAGTGAGTGTGAAGAACAGATTCCATTTCTTCATGAAAGTTGATCAAAATGAGGTGACATGAGTGAT
1308	LG06	100274643_A>T-67	100274643	67:A>T	68.038	Chrom.06	1306	24555605	24555539	1.17e-27	100274643|F|0-67:A>T-67:A>T	TGCAGGTATACCAGTTTTGTTTGCATTTATATAGCTAGGGACCAGCATAATGGCAATGTAGACCAAGAT
1309	LG06	100281505_C>T-56	100281505	56:C>T	68.75	Chrom.06	1311	25816522	25816590	1.97e-25	100281505|F|0-56:C>T-56:C>T	TGCAGTTATTGTTCATGAGAGTACAGAGGCAATCAACATTTTTGCATTTTTTTGTGCTCAACCAAGATT
1310	LG06	100263313_T>C-29	100263313	29:T>C	69.202	Chrom.06	1308	24720028	24720096	9.08e-29	100263313|F|0-29:T>C-29:T>C	TGCAGAAGGCATCCACCAAAACTCGAGCTTTGAGGAACAAATCATCAGAATAATTTGACTGGATTTTGT
1311	LG06	100209175_T>C-17	100209175	17:T>C	69.898	Chrom.06	1312	26167160	26167228	4.22e-27	100209175|F|0-17:T>C-17:T>C	TGCAGAAAATGCAACCATAAAGTGAGGCATATTATCAACATTCTCTGTTATTATTTATGACTATTATCT
1312	LG06	100278117_G>A-41	100278117	41:G>A	70.231	Chrom.06	1301	23537229	23537297	9.08e-29	100278117|F|0-41:G>A-41:G>A	TGCAGCTAGGAAGCCGGATCCCACGAACGCATCTACACCATGCGTTCGGCTGCGCTAGATAGATTTGAG
1313	LG06	100265584_T>C-10	100265584	10:T>C	71.029	Chrom.06	1320	28628085	28628017	1.97e-25	100265584|F|0-10:T>C-10:T>C	TGCAGTGCACTGTGCTAACCTTCACCACTGGTGAAACTTGCATGACACAATCAAGGATGAACAAAATCC
1314	LG06	100174941_G>A-8	100174941	8:G>A	71.379	Chrom.06	1324	29211112	29211044	4.22e-27	100174941|F|0-8:G>A-8:G>A	TGCAGTTTGCAATGCATGCACATAAGGAGCGCACCGTGAGCGGTATACAACGATATATGCCAATCATCG
1315	LG06	100224475_T>C-19	100224475	19:T>C	71.832	Chrom.06	1317	28387491	28387424	1.52e-26	100224475|F|0-19:T>C-19:T>C	TGCAGCATTAGCTCCTAAGTGATTCAGAAAGATCACTGGATTTGATGTGGCTCAATTTAGCCACTATAG
1316	LG06	100283095_A>T-35	100283095	35:A>T	72.101	Chrom.06	1315	27979240	27979172	1.97e-25	100283095|F|0-35:A>T-35:A>T	TGCAGACCGTGAGCTTCCACACTCACCGTCCATGAATGACTCCTACACAGATCTGGATAGAAATTTTTT
1317	LG06	100232301_A>G-16	100232301	16:A>G	72.374	Chrom.06	1314	26631060	26631005	7.12e-20	100232301|F|0-16:A>G-16:A>G	TGCAGACTCGTTCGTCACAAAACGATAAAAGGCACTATTTGAACATCCCAGCTTTACAGATCGGAAGAG
1318	LG06	100275158_G>C-28	100275158	28:G>C	72.705	Chrom.06	1323	29157905	29157973	9.08e-29	100275158|F|0-28:G>C-28:G>C	TGCAGTGTTTCATTGTGATAATAACAAGGTCGTGTAGTTTTGTGTTGTTTCAACGAAGAACCTTTTTGG
1319	LG06	100242828_G>A-38	100242828	38:G>A	72.994	Chrom.06	1321	28708805	28708752	4.28e-17	100242828|F|0-38:G>A-38:G>A	TGCAGAAATTCAAAATTCCGGATATGCCCTGCTTATCCGATACTATAGACTTTACAGATCGGAAGAGCG
1320	LG06	100262212_G>A-31	100262212	31:G>A	73.216	Chrom.06	1326	29383549	29383503	7.17e-15	100262212|F|0-31:G>A-31:G>A	TGCAGTGCTTAGCTTGCAATCAGCAATTTTTGCTTCTTATGATGTTACAGATCGGAAGAGCGGTTCAGC
1321	LG06	100192792_T>G-7	100192792	7:T>G	73.503	Chrom.06	1318	28460424	28460356	9.08e-29	100192792|F|0-7:T>G-7:T>G	TGCAGCATCATCTATTCAAATTATTCAAGTAATATCATGAAAATTTTATATCCTTATTTCTATCAGCCC
1322	LG06	100237365_G>A-28	100237365	28:G>A	73.966	Chrom.06	1319	28522910	28522978	9.08e-29	100237365|F|0-28:G>A-28:G>A	TGCAGAAGAAAACAATCACCATTTAGATGAAGTGCTATTTTTTATGGTGGTCATAGAACCACAATTTTC
1323	LG06	100237999_A>T-54	100237999	54:A>T	74.788	Chrom.06	1313	26624249	26624317	9.08e-29	100237999|F|0-54:A>T-54:A>T	TGCAGAGGCCATGTGAATTTGCTTTTGCTCCCCTTGATGGAATCAAAATTGGCCAGGTGTGAAATCTGT
1324	LG06	100189853_T>A-46	100189853	46:T>A	75.211	Chrom.06	1327	29506312	29506244	9.08e-29	100189853|F|0-46:T>A-46:T>A	TGCAGAATGCTGTCCAGGGACTTGAAAGAATAAATCTAGCATATGATAACCATTACATGGTCATTTCTC
1325	LG06	100215398_G>C-16	100215398	16:G>C	75.737	Chrom.06	1322	28713771	28713703	9.08e-29	100215398|F|0-16:G>C-16:G>C	TGCAGTAGCCCCTCTCGATCAAAACCCACCATCGTGCATGTTTGGCAAATCCTATTTGACCATGATAGG
1326	LG06	100205265_T>C-31	100205265	31:T>C	75.94	Chrom.06	1325	29217574	29217615	4.31e-12	100205265|F|0-31:T>C-31:T>C	TGCAGCTTTTTATATAGAATCTGTCATTTTGTGCAAAATTTACAGATCGGAAGAGCGGTTCAGCAGGAA
1327	LG06	100260154_G>A-28	100260154	28:G>A	76.822	Chrom.06	1328	29771950	29771892	7.12e-20	100260154|F|0-28:G>A-28:G>A	TGCAGAATCAAAATGATTTCAAAAGAACGGAAAAAAAAATCGCATGCAAACAATTACAGATCGGAAGAG
1328	LG06	100255025_G>T-24	100255025	24:G>T	77.163	Chrom.06	1316	28283311	28283344	2.6e-09	100255025|F|0-24:G>T-24:G>T	TGCAGTTTATTTCAGATCTGGAGTGATATTTTTACAGATCGGAAGAGCGGTTCAGCAGGAATGCCGAGA
1329	LG06	100278352_G>A-14	100278352	14:G>A	77.501	Chrom.06	1329	30462550	30462610	5.5e-21	100278352|F|0-14:G>A-14:G>A	TGCAGGGTTCTCAAGGTTCTTCCATGAAGTGACGCTCTGATACTCCCCTGTCATCTTGTTACAGATCGG
1330	LG06	100299284_C>A-8	100299284	8:C>A	79.718	Chrom.06	1332	31179127	31179189	9.14e-24	100299284|F|0-8:C>A-8:C>A	TGCAGTACCGAAAAGGCTTCAGTATCTCTTTGATCCTCACCAAATGCATTGATCAATGAGTTACAGATC
1331	LG06	100268673_C>T-35	100268673	35:C>T	80.015	Chrom.06	1331	31101645	31101712	7.07e-25	100268673|F|0-35:C>T-35:C>T	TGCAGTTGAATGAGAGAGTGTCCTGAACAGAACGGCCCTGTAGGATGAAATGAAAGTTTTTGTGAAAGG
1332	LG06	100260633_A>G-13	100260633	13:A>G	80.802	Chrom.06	1336	31571062	31571105	3.34e-13	100260633|F|0-13:A>G-13:A>G	TGCAGCTTTTTACAATCGCACGTAATTAGCTGAAAAGAAGCTTACAGATCGGAAGAGCGGTTCAGCAGG
1333	LG06	100170374_G>T-23	100170374	23:G>T	81.438	Chrom.06	1333	31463376	31463444	4.22e-27	100170374|F|0-23:G>T-23:G>T	TGCAGGGGAAACTACTGATGTCAGATTTCAGACCACCTACAAATGTAATCAACCCAAACAGAACATACA
1334	LG06	100224633_T>G-11	100224633	11:T>G	81.781	Chrom.06	1340	32036909	32036977	9.08e-29	100224633|F|0-11:T>G-11:T>G	TGCAGAAACCATCCAACCATAAGCATTGCCTCCAACTTGCAGTAACCAAGATAGACCCAAGGACACCTC
1335	LG06	100193313_G>A-30	100193313	30:G>A	82.208	Chrom.06	1338	31611519	31611587	9.08e-29	100193313|F|0-30:G>A-30:G>A	TGCAGCATTTTTTATGTATCATACTGATCCGTTGTTGGTCGGAGGGTGCTCCAAGGTCCAACGAGGAAA
1336	LG06	100113674_C>A-25	100113674	25:C>A	82.548	Chrom.06	1334	31476808	31476740	9.08e-29	100113674|F|0-25:C>A-25:C>A	TGCAGAAGAGGTCGGTGGATTTTAGCACGTGTGAGACACGTGATGAGTATGATAGCAAAGGAGTATTTT
1337	LG06	100239208_G>C-39	100239208	39:G>C	83.067	Chrom.06	1335	31521540	31521472	1.97e-25	100239208|F|0-39:G>C-39:G>C	TGCAGCCTGATTTTAGTTGGGCTCCACCAGCCCGTTGTCGTTTGCCCGTTAGGTCCTCTCCAAGTCACA
1338	LG06	100257952_T>C-17	100257952	17:T>C	83.387	Chrom.06	1339	31985644	31985712	4.22e-27	100257952|F|0-17:T>C-17:T>C	TGCAGGATCTATTCCATTCCTATCATCATGCTAGCCAACATAAACTGTATTGATAACTCCTTCAAACCC
1339	LG06	100242714_G>C-49	100242714	49:G>C	83.591	Chrom.06	1337	31577586	31577534	3.31e-18	100242714|F|0-49:G>C-49:G>C	TGCAGAAAAACGGAAATTTCTTATCGACTGTTTTTCCAAGGTGATTTTCGTTACAGATCGGAAGAGCGG
1340	LG06	100217026_A>G-56	100217026	56:A>G	84.122	Chrom.06	1330	30514377	30514445	9.08e-29	100217026|F|0-56:A>G-56:A>G	TGCAGTTGTTATCTTCATAATTCCTCTAATGTTTGGCTATATATTTTGAAGTATTCAGTATGTTCAATG
1341	LG06	100162457_C>T-55	100162457	55:C>T	84.904	Chrom.06	1341	32400568	32400500	4.22e-27	100162457|F|0-55:C>T-55:C>T	TGCAGACTTTGGCTGCAACAACAGAAGGTTGTAGAAGAAGCCCCCTGGCTCATCCCTCAAATTGTAATG
1342	LG06	100182789_A>G-47	100182789	47:A>G	85.777	Chrom.06	1342	33444104	33444046	1.53e-21	100182789|F|0-47:A>G-47:A>G	TGCAGCCTCACTTGTAACTACAAAACATACAAATTATCAAGCTCCTCAGTCTCTTTTTACAGATCGGAA
1343	LG06	100283018_T>A-19	100283018	19:T>A	86.884	Chrom.06	1343	33537400	33537333	1.52e-26	100283018|F|0-19:T>A-19:T>A	TGCAGAAGGAAAGCAATGTTGGACACAAGCAAGATGACCGCTTCATAGGAAAAAATGGGTGTGGATTAC
1344	LG06	100198308_G>A-16	100198308	16:G>A	88.102	Chrom.06	1344	33584411	33584479	4.22e-27	100198308|F|0-16:G>A-16:G>A	TGCAGTCCACCTTCAAGAATATGCTTATCAGCTCAATGGTGATTCCTCATGCTCCCAACTTTCAGACTT
1345	LG06	100128515_G>A-49	100128515	49:G>A	88.862	Chrom.06	1351	35872208	35872276	4.22e-27	100128515|F|0-49:G>A-49:G>A	TGCAGTTCTACCAGATGATCATGAAGAAAAGAGCAAGCTGAAATATATAGAAACTGCATATATCCAATC
1346	LG06	100217196_C>G-26	100217196	26:C>G	89.554	Chrom.06	1345	34535425	34535493	9.14e-24	100217196|F|0-26:C>G-26:C>G	TGCAGTTTTACTCTGGGATGAAACAACTTCCCTCGAAGAAACATTGCTTGCGACTCGAGGCGGCACCAT
1347	LG06	100250869_C>T-26	100250869	26:C>T	90.033	Chrom.06	1346	34576020	34575952	4.22e-27	100250869|F|0-26:C>T-26:C>T	TGCAGTCTCTATTCAATGACTTCTTTCCCGTATAAACTAGTTGAAGAGCCAAACATTACGTGAATAATT
1348	LG06	100278532_T>C-57	100278532	57:T>C	90.383	Chrom.06	1347	35301051	35300988	5.46e-26	100278532|F|0-57:T>C-57:T>C	TGCAGTATAAGACACTGAGTGCAACTTCACATGGCTTAGGAGTACCCCTTTTTATTGTCAATTACAGAT
1349	LG06	100229856_C>G-65	100229856	65:C>G	91.266	Chrom.06	1348	35816527	35816595	4.22e-27	100229856|F|0-65:C>G-65:C>G	TGCAGTCGATATTCGTGAGAAACAAAAAGGATGTTCTGACCTTTGAGCTGGAACTTCTTCACCCACAGT
1350	LG06	100279294_T>G-55	100279294	55:T>G	91.627	Chrom.06	1350	35849361	35849419	3.29e-23	100279294|F|0-55:T>G-55:T>G	TGCAGAGCTGGATGTCTTGCTATATGGGAAGACTCGAAACCCATATTATAGATTGTTTACAGATCGGAA
1351	LG06	100248184_C>T-27	100248184	27:C>T	91.909	Chrom.06	1349	35844581	35844513	9.08e-29	100248184|F|0-27:C>T-27:C>T	TGCAGATCTTGAAAATTTTGATCTTACCATAGCTCCATAAAAAGTTTCAATCTAGTTCATTTTCAGAAC
1352	LG06	100294130_A>G-12	100294130	12:A>G	92.512	Chrom.06	1353	36245936	36246001	4.22e-27	100294130|F|0-12:A>G-12:A>G	TGCAGTTGTTCCACATTACTTGTCTTTGTACCTACTCTGCAACCACCACTGTAAGGCACGTTATTACAG
1353	LG06	100272373_A>T-8	100272373	8:A>T	92.947	Chrom.06	1354	36359342	36359394	3.31e-18	100272373|F|0-8:A>T-8:A>T	TGCAGCGCATAGCACTATTGAACAATCTTATAACTTGAGAACTATGGATGTTACAGATCGGAAGAGCGG
1354	LG06	100229828_C>A-44	100229828	44:C>A	93.212	Chrom.06	1352	36030028	36029960	9.08e-29	100229828|F|0-44:C>A-44:C>A	TGCAGTCCTAGACAAATGCAAATAATGTCAAATGTACCCGAAACCAAGTGTACAAGATATCGCTTATGG
1355	LG06	100257837_A>G-27	100257837	27:A>G	93.577	Chrom.06	1356	36521719	36521651	4.22e-27	100257837|F|0-27:A>G-27:A>G	TGCAGGAATCTTTTCCAAGTGATCCACATACATTCTTTCTCAATTTCATCAACATGTATACGAAGAAAT
1356	LG06	100198696_C>T-29	100198696	29:C>T	93.802	Chrom.06	1355	36521716	36521784	4.22e-27	100198696|F|0-29:C>T-29:C>T	TGCAGTGAACATTTGAAGTAGCGCAGTCGCAAACCAACATAGCTGAAAGGAATGAAGTGATGCCTGAAT
1357	LG06	100237878_C>T-47	100237878	47:C>T	94.337	Chrom.06	1358	36779615	36779683	9.08e-29	100237878|F|0-47:C>T-47:C>T	TGCAGAGATGAATTACAATAATTGATAACACTCATAACAGTATGTTACAGTATCTTCTAAGACTATGGA
1358	LG06	100220729_G>A-27	100220729	27:G>A	94.668	Chrom.06	1357	36771166	36771224	7.12e-20	100220729|F|0-27:G>A-27:G>A	TGCAGCCCTGAGATATCCAGGATAATGGAAAAGCCATGAACTCCATTTGGGATTTACAGATCGGAAGAG
1359	LG06	100264878_C>T-41	100264878	41:C>T	94.895	Chrom.06	1359	37297876	37297808	1.97e-25	100264878|F|0-41:C>T-41:C>T	TGCAGGCTGAACTGCATCCCTAGCCGTCGGACTCCCCTGAACGGGAGTCGTGGGGCTGGAGATTCTCCT
1360	LG06	100237151_G>T-44	100237151	44:G>T	95.431	Chrom.06	1361	37954930	37954862	1.97e-25	100237151|F|0-44:G>T-44:G>T	TGCAGAAAATCAAATGCTTTATTTGGCTTTGTCCGAAAAAGAAAGGCTCGATACCAAAGACTTCAGCCA
1361	LG06	100287313_C>T-67	100287313	67:C>T	95.912	Chrom.06	1363	38116725	38116657	9.08e-29	100287313|F|0-67:C>T-67:C>T	TGCAGCAGCTCCAGATGATATTCCAACCTGCAATGAGTATACTCCTTACTGTAAGCAGCAGAAGACTCA
1362	LG06	100287054_T>C-7	100287054	7:T>C	96.394	Chrom.06	1362	38116625	38116557	1.97e-25	100287054|F|0-7:T>C-7:T>C	TGCAGAATCCTTGTAGCTAAATAAGAGGACTGAAACGAGAATCCGAGATAACATGAACTATACTAGAAA
1363	LG06	100273885_G>A-23	100273885	23:G>A	96.918	Chrom.06	1360	37837866	37837798	9.08e-29	100273885|F|0-23:G>A-23:G>A	TGCAGATGTAAATGATCTCTGATGGATTCCATAAGTTCGACTATAGTGAACTTGCATTATATCACATGA
1364	LG06	100267463_G>A-40	100267463	40:G>A	97.371	Chrom.06	1364	38697329	38697281	5.54e-16	100267463|F|0-40:G>A-40:G>A	TGCAGGTGCCGTGGCAGGCGCGTGCAATTGCTCGAACCTAGTTTTACAGATCGGAAGAGCGGTTCAGCA
1365	LG06	100280418_C>T-19	100280418	19:C>T	97.815	Chrom.06	1366	38897538	38897471	1.52e-26	100280418|F|0-19:C>T-19:C>T	TGCAGACACTACATGCACACATATACATGTATGTGCTTCTCTAGATGCATGCGTGATCCATCACATTAC
1366	LG06	100261573_C>T-12	100261573	12:C>T	98.153	Chrom.06	1369	38920529	38920580	2.56e-19	100261573|F|0-12:C>T-12:C>T	TGCAGGTACTGCCAAAATTGATGTTATATAAGGGGTTACGCGTAAAATCTTACAGATCGGAAGAGCGGT
1367	LG06	100278729_C>G-57	100278729	57:C>G	98.359	Chrom.06	1370	38945091	38945023	9.08e-29	100278729|F|0-57:C>G-57:C>G	TGCAGTGGAGAACTAAGGACAAGCATACATCATGTATCCCTGTTGGTTGTAACTGTTCTTCCACATTGA
1368	LG06	100226178_T>A-21	100226178	21:T>A	99.261	Chrom.06	1367	38913163	38913095	4.22e-27	100226178|F|0-21:T>A-21:T>A	TGCAGATGTCTTTGTGCATGCTTGTCTGTTTGTGCTTGCATGAGCTTGTGTTTGCGTCTGTGGGTTATA
1369	LG06	100267563_G>A-20	100267563	20:G>A	99.967	Chrom.06	1368	38916563	38916599	5.58e-11	100267563|F|0-20:G>A-20:G>A	TGCAGGGTCTGGGGAGGATCGGATGTATGCAGCCTTACAGATCGGAAGAGCGGTTCAGCAGGAATGCCG
1370	LG06	100164267_A>G-50	100164267	50:A>G	100.569	Chrom.06	1365	38816024	38815956	4.22e-27	100164267|F|0-50:A>G-50:A>G	TGCAGATTATAAGCAGGTTCCACAATCTCACTAAAATCAAGTTATTACTTACCTGTAGAGAACAAGAGC
1371	LG06	100267063_T>C-5	100267063	5:T>C	101.234	Chrom.06	1386	41438759	41438802	3.34e-13	100267063|F|0-5:T>C-5:T>C	TGCAGTCAAGAGAGAATTCTATTCTCACTGGTTGGTCCATGTTACAGATCGGAAGAGCGGTTCAGCAGG
1372	LG06	100112630_A>T-13	100112630	13:A>T	101.802	Chrom.06	1371	38972703	38972771	4.22e-27	100112630|F|0-13:A>T-13:A>T	TGCAGGCCTACCCACATAAGATTTTGACTGGAAGGAGGGGAAAGATGCATACTATCAGACAGACCTCAG
1373	LG06	100251124_A>T-35	100251124	35:A>T	102.541	Chrom.06	1376	40361905	40361837	1.97e-25	100251124|F|0-35:A>T-35:A>T	TGCAGTGGGCCCGTTAGCCAAGCCTCGCGTTCTGCACTGCCACAAATGCTCTCTAATTTTTTTTTTTTT
1374	LG06	100245469_A>T-47	100245469	47:A>T	102.779	Chrom.06	1374	39915910	39915967	2.56e-19	100245469|F|0-47:A>T-47:A>T	TGCAGTACTGAAAAAAAATATTTTGAAAAGAAATTATACCTACAAAAAGAAGTTTTTACAGATCGGAAG
1375	LG06	100215620_G>A-59	100215620	59:G>A	104.301	Chrom.06	1373	39688912	39688980	4.22e-27	100215620|F|0-59:G>A-59:G>A	TGCAGTCACAAATGATATTACTATACTCAAAAGCACAGTTTGTGTGAGGGATGTGTAGCGATCATATAT
1376	LG06	100279728_C>A-12	100279728	12:C>A	104.521	Chrom.06	1375	40288716	40288658	7.12e-20	100279728|F|0-12:C>A-12:C>A	TGCAGTAAGGTTCTTGGATGCACAAATGTATACCAAGTGTCCTATTGGTCTTCTTACAGATCGGAAGAG
1377	LG06	100256517_A>G-36	100256517	36:A>G	105.201	Chrom.06	1377	40407622	40407690	4.22e-27	100256517|F|0-36:A>G-36:A>G	TGCAGAGGTAAATAATTGGTGACTCACCTTTTACCCAATCAAGACGTCTCTCCCTTATAACCGCATTGT
1378	LG06	100266781_G>A-24	100266781	24:G>A	105.495	Chrom.06	1378	40407625	40407592	2.6e-09	100266781|F|0-24:G>A-24:G>A	TGCAGATGGAAAGATGGTTTCACCGCCCTTCTTACAGATCGGAAGAGCGGTTCAGCAGGAATGCCGAGA
1379	LG06	100273821_C>T-51	100273821	51:C>T	105.757	Chrom.06	1379	40718408	40718340	1.97e-25	100273821|F|0-51:C>T-51:C>T	TGCAGATAGATTTATAAGTCAGTGACATATCTCTACCATATAAAGGGAAAACTTTCAATGGCCACGTAG
1380	LG06	100229845_C>T-53	100229845	53:C>T	105.961	Chrom.06	1393	42094576	42094644	9.08e-29	100229845|F|0-53:C>T-53:C>T	TGCAGTCCTTTTTTTGGTCAGCAGAAAACTCAGACATGTCAGATATCAAGATGCCGTTCAGGTCAAACA
1381	LG06	100192153_C>T-40	100192153	40:C>T	106.388	Chrom.06	1382	41049347	41049415	4.22e-27	100192153|F|0-40:C>T-40:C>T	TGCAGCAAACTGGTTTCCGGGCTACAAAATAATTCTATAACAGGATTTCCATCCTTCTTCTTGCAGGTC
1382	LG06	100214644_G>A-14	100214644	14:G>A	106.636	Chrom.06	1385	41410746	41410678	9.08e-29	100214644|F|0-14:G>A-14:G>A	TGCAGGTAGGTGACGGTTGCATTCGCGCTATCACTCATTTTGACGATAATTATCTTCTGCTTCTCTCTC
1383	LG06	100239309_A>G-55	100239309	55:A>G	107.152	Chrom.06	1384	41367568	41367500	9.08e-29	100239309|F|0-55:A>G-55:A>G	TGCAGCGGAGAGCGATAAAGTTAGCGGTTCTTCTTCATTGGTCCAAATCAATAATAGGCAGTAATTGCG
1384	LG06	100252290_C>A-5	100252290	5:C>A	107.53	Chrom.06	1381	41049232	41049262	1.21e-07	100252290|F|0-5:C>A-5:C>A	TGCAGCAGCATATATTATTCAAGACGGATTACAGATCGGAAGAGCGGTTCAGCAGGAATGCCGAGACCG
1385	LG06	100291010_T>C-7	100291010	7:T>C	107.964	Chrom.06	1380	40986588	40986653	4.22e-27	100291010|F|0-7:T>C-7:T>C	TGCAGAATGACAGATACCATGAAGCTGCAAATGTAGATAATAGCTGGTACCTGAAAAGAACAGTTACAG
1386	LG06	100194653_A>G-40	100194653	40:A>G	108.464	Chrom.06	1383	41189699	41189767	9.08e-29	100194653|F|0-40:A>G-40:A>G	TGCAGCTGTCTCCATCACACTTTCATCAGCTCTATTGCACACCCGTTCTATCTCCACCGAACTTGTCTA
1387	LG06	100225194_T>C-10	100225194	10:T>C	109.182	Chrom.06	1394	42853380	42853448	4.22e-27	100225194|F|0-10:T>C-10:T>C	TGCAGACAAGTGGTTGTACCCCTCCTTCCAGGTGCAAAACTTGGGTGATGTTTTCCCAAGTGCGCGACT
1388	LG06	100290610_A>G-38	100290610	38:A>G	109.977	Chrom.06	1401	44345816	44345870	5.5e-21	100290610|F|0-38:A>G-38:A>G	TGCAGCTTTAGGGGCCCGTTTGGATGCTGTCCTACCATATCCACATTATTGGTTACAGATCGGAAGAGC
1389	LG06	100195912_A>G-54	100195912	54:A>G	110.177	Chrom.06	1395	43341252	43341314	1.97e-25	100195912|F|0-54:A>G-54:A>G	TGCAGGCATTAGTCATCCAGGCTTCATTCCATTGTGTTAGCAGTTTCGAGTTCTATATACTTACAGATC
1390	LG06	100215998_A>T-36	100215998	36:A>T	110.633	Chrom.06	1404	45259860	45259928	1.97e-25	100215998|F|0-36:A>T-36:A>T	TGCAGTCTTCCCCAGAAAGAAACTAGGGAAGGCCGGAACGCACGAGGCTAGACCGCGTCTCAACAATCT
1391	LG06	100261844_A>G-6	100261844	6:A>G	110.821	Chrom.06	1398	43696762	43696812	4.28e-17	100261844|F|0-6:A>G-6:A>G	TGCAGTAGTTCCAAGGCCCAGGTATGGTGAGATGGGAGCGGCCTAACGTTACAGATCGGAAGAGCGGTT
1392	LG06	100214015_C>T-58	100214015	58:C>T	111.791	Chrom.06	1403	44848979	44848911	4.22e-27	100214015|F|0-58:C>T-58:C>T	TGCAGGCACACTGGCCAAATTGACCACCAGCCAGCAAGAATACGGGGCCATGACACTACTTATAAAACC
1393	LG06	100269160_G>T-19	100269160	19:G>T	112.264	Chrom.06	1402	44534183	44534246	2.54e-24	100269160|F|0-19:G>T-19:G>T	TGCAGAGGCTAATGAGCTAGTCCTCCACAACAAATGAATGCACACACATACATACACATGCTTACAGAT
1394	LG06	100271333_C>G-61	100271333	61:C>G	112.95	Chrom.06	1372	39629911	39629843	4.22e-27	100271333|F|0-61:C>G-61:C>G	TGCAGTTTCCACAGATCCAGTTTTCTAAATTCATAAAACCACATTTGGTTATTGTATAATGCATAGATG
1395	LG06	100252983_G>T-28	100252983	28:G>T	113.549	Chrom.06	1400	44229765	44229708	2.56e-19	100252983|F|0-28:G>T-28:G>T	TGCAGCAACAATTTGTGTGCGTAAAGTTGGGATGTATTTGGTTATATATATTTTTTTACAGATCGGAAG
1396	LG06	100217208_T>C-57	100217208	57:T>C	114.243	Chrom.06	1389	41507900	41507832	9.08e-29	100217208|F|0-57:T>C-57:T>C	TGCAGTTTTATCAAATCTTCATTGTAGATGTCTTTACCATCTCAACCGGTTCTCCACTACTTCATCCTC
1397	LG06	100230767_G>C-57	100230767	57:G>C	114.86	Chrom.06	1388	41507897	41507965	4.22e-27	100230767|F|0-57:G>C-57:G>C	TGCAGTTGGGAAAGGAGCTTGAATGTGTTTGAGGGCCTAGGAAGATGACCTGAGATGGATGAACAGGAG
1398	LG06	100272254_G>T-16	100272254	16:G>T	115.505	Chrom.06	1387	41500157	41500126	1.56e-06	100272254|F|0-16:G>T-16:G>T	TGCAGCATCAATCACAGCCAAGTTCATTACAGATCGGAAGAGCGGTTCAGCAGGAATGCCGAGACCGAT
1399	LG06	100198298_T>C-15	100198298	15:T>C	116.318	Chrom.06	1392	41856895	41856963	9.08e-29	100198298|F|0-15:T>C-15:T>C	TGCAGTCCAATTAGCTTGGCAACGAGAGATCCCTTTTGGCCTTGGCTTCTTCTCCTTGAGTTGGGCTGG
1400	LG06	100290117_C>G-11	100290117	11:C>G	116.689	Chrom.06	1407	45857019	45857084	4.22e-27	100290117|F|0-11:C>G-11:C>G	TGCAGGTTTTACACAAAGCTGGTATCTTGAAACAAACTAATGCCTCCCAACAGGGAGTTCTTGTTACAG
1401	LG06	100240442_A>G-25	100240442	25:A>G	117.292	Chrom.06	1397	43579511	43579443	4.25e-22	100240442|F|0-25:A>G-25:A>G	TGCAGGTAGCTTTCCACCTTATGCAACCACTTCAATGTGCAGGTACCTCTCACACCTATCACCACCCTC
1402	LG06	100209442_A>C-59	100209442	59:A>C	117.625	Chrom.06	1399	44090729	44090797	4.22e-27	100209442|F|0-59:A>C-59:A>C	TGCAGAACCAACCTGGTTTTGCACCAATTTGGTTTGGTACGCCCTGAGCCAAGCAGTTCAAGTCGGTCG
1403	LG06	100200711_A>T-56	100200711	56:A>T	118.059	Chrom.06	1396	43406626	43406694	9.08e-29	100200711|F|0-56:A>T-56:A>T	TGCAGTAGAAGCTTCACTTTCTAAGTGTCTGAGAGACTATGGAGAGGAATATTTTGAAGCTTTCCAGCC
1404	LG06	100263753_A>T-63	100263753	63:A>T	118.955	Chrom.06	1405	45324798	45324732	1.17e-27	100263753|F|0-63:A>T-63:A>T	TGCAGATATTCTCTGCAACTATCTCTTTTTTAGCTTATATTTTTGTGTTTCAGCTAAAAAAAAATTACA
1405	LG06	100288884_A>T-65	100288884	65:A>T	119.905	Chrom.06	1406	45455004	45455069	4.22e-27	100288884|F|0-65:A>T-65:A>T	TGCAGCAGCCACTCCTCCGAGGCTGCCCCGCAAAGGCATGCTTGGTGCTCTGGCTGGCTTATGTTACAG
1406	LG06	100227005_C>T-22	100227005	22:C>T	120.2	Chrom.06	1391	41800297	41800229	9.08e-29	100227005|F|0-22:C>T-22:C>T	TGCAGCATTCTCCACCCTCAAGCATTGTGAGGCCATGAGTTGAGCTTACATATCATCTTCTTTCCCCTA
1407	LG06	100249856_A>G-49	100249856	49:A>G	121.085	Chrom.06	1390	41668311	41668245	2.54e-24	100249856|F|0-49:A>G-49:A>G	TGCAGGCTATGGTAGCTACAGATACGTTTAGGTTTGAAGAAGATGTGAGAGAGGATGTGGCTGGTTACA
1408	LG06	100195849_C>T-17	100195849	17:C>T	122.13	Chrom.06	1408	45928415	45928483	4.22e-27	100195849|F|0-17:C>T-17:C>T	TGCAGGCAGATCTGAACCGATTGTCCATATCTTGATTTTCCCCCCTGCAAATACTTGTCACTGACCCAT
1409	LG06	100289256_T>C-35	100289256	35:T>C	123.679	Chrom.06	1409	46749958	46750026	9.08e-29	100289256|F|0-35:T>C-35:T>C	TGCAGTGGGCTAAAACACAATTTGACCAAGCAAGATATGTTGCCAAACGTGTTAGTTCCTAAGTATTTA
1410	LG06	100238722_C>T-36	100238722	36:C>T	124.645	Chrom.06	1415	47982653	47982585	4.22e-27	100238722|F|0-36:C>T-36:C>T	TGCAGCACAGCTGCTTCCATGCAAAATCAAAGCAACCGACAGTTGCTGGTTGACAAGCTTGATGGACCA
1411	LG06	100247787_C>G-28	100247787	28:C>G	125.25	Chrom.06	1411	47536020	47535952	9.08e-29	100247787|F|0-28:C>G-28:C>G	TGCAGAGAAGGGGATCATTGATGGGGCTCAGTGAACCACACACGAAGTGGCTGTCGTGGAATTGCTATC
1412	LG06	100241583_C>A-57	100241583	57:C>A	125.701	Chrom.06	1419	48719876	48719808	4.22e-27	100241583|F|0-57:C>A-57:C>A	TGCAGTGGGATAACTTGATGATCACTTTCGATCACTCAGAAAACATATCATTTTGCTCGGATACAAACT
1413	LG06	100229337_A>G-59	100229337	59:A>G	126.031	Chrom.06	1412	47603904	47603836	4.22e-27	100229337|F|0-59:A>G-59:A>G	TGCAGTACAGAGACTAACAGCAAACTCTGGCTGACCTTACTGACTTGAATAGAGGCTTCACCGGCCACT
1414	LG06	100265541_G>C-56	100265541	56:G>C	126.502	Chrom.06	1410	47438779	47438847	9.08e-29	100265541|F|0-56:G>C-56:G>C	TGCAGTGACTGATAGCATACTGAAGTGAGAGACTGGGATGAGGCAGTTTTGAAGAAGTTACTTACTTCT
1415	LG06	100285178_C>A-12	100285178	12:C>A	127.382	Chrom.06	1413	47782902	47782970	9.08e-29	100285178|F|0-12:C>A-12:C>A	TGCAGAATGGATCCTCAAGTGCGGCACATGCATTTGGGTCAACCCGACCATAAATTTGTTCAAATTATT
1416	LG06	100284612_C>G-10	100284612	10:C>G	127.791	Chrom.06	1414	47848065	47848110	2.58e-14	100284612|F|0-10:C>G-10:C>G	TGCAGGCCAGCTTACTCTAACCCTAAAATTCTAGGAAAATAATTTACAGATCGGAAGAGCGGTTCAGCA
1417	LG06	100238707_G>A-18	100238707	18:G>A	128.502	Chrom.06	1418	48574734	48574802	9.08e-29	100238707|F|0-18:G>A-18:G>A	TGCAGCACACATCAATGTGATAGTGCCTCAGATTTACTGTTGGGTGATTTTTTTGAGCTGCACTCTGCT
1418	LG06	100218807_C>T-7	100218807	7:C>T	128.846	Chrom.06	1417	48205346	48205291	3.31e-18	100218807|F|0-7:C>T-7:C>T	TGCAGAACAAGTCCTTTGTTATATATGCTTTGATCTTCATCGTAGTTGGCCTCTTACAGATCGGAAGAG
1419	LG06	100265344_T>A-7	100265344	7:T>A	128.948	Chrom.06	1416	48190101	48190033	9.08e-29	100265344|F|0-7:T>A-7:T>A	TGCAGTCTGTGGTTGACTTTTAGCTTGTTGGGATCTACCGTATTTCATTTGCAGGAATATGTGGGATGA
1420	LG06	100274112_C>T-15	100274112	15:C>T	129.713	Chrom.06	1420	48769442	48769510	4.22e-27	100274112|F|0-15:C>T-15:C>T	TGCAGCATAAATCCTCTGAGTGTATGAAGATATTGAAGCCTTCCTAGCCCTGCCGGCATCCCAACCACC
1421	LG06	100255909_G>A-29	100255909	29:G>A	130.432	Chrom.06	1421	48961985	48961917	4.22e-27	100255909|F|0-29:G>A-29:G>A	TGCAGAAACCTGCTCATGCTTTCTCAGTCGGTAAGGGGAGATGTTGCAATTAGCAAATAGCATGTTGTT
1422	LG06	100213281_A>G-60	100213281	60:A>G	131.798	Chrom.06	1422	50980001	50980069	4.22e-27	100213281|F|0-60:A>G-60:A>G	TGCAGCTTCCATATATCCATCTCAACTCAAATGCAGTCACATGAACGCAATACCATCTCAATTCAGTGA
1423	LG06	100272836_T>C-40	100272836	40:T>C	132.915	Chrom.06	1423	51123209	51123259	4.28e-17	100272836|F|0-40:T>C-40:T>C	TGCAGTCATGGGGAAAACAAAATCATCATACTCTTCTACCTTTTTGGATTACAGATCGGAAGAGCGGTT
1424	LG06	100128236_C>A-46	100128236	46:C>A	133.852	Chrom.06	1426	52289809	52289877	4.22e-27	100128236|F|0-46:C>A-46:C>A	TGCAGTTATACCAACTAATCATCTAATAAAACCATGTGGAAGGAAACTGGGATGCTCCTAAAAACTAGG
1425	LG06	100189677_A>T-58	100189677	58:A>T	134.634	Chrom.06	1424	52196129	52196197	4.22e-27	100189677|F|0-58:A>T-58:A>T	TGCAGAAGTTGCAGCTATGCACTCTGGGTTTTTGGCAAAAACATTCTTGTACTAATCTACCTCCCACCA
1426	LG06	100247573_A>T-13	100247573	13:A>T	135.083	Chrom.06	1425	52248701	52248769	4.22e-27	100247573|F|0-13:A>T-13:A>T	TGCAGACAATTACAATCTACCATGATGTCAAAAGATTTCGGACTTTTGTATTCTCCTCAGGACTAATCA
1427	LG06	100279529_T>A-21	100279529	21:T>A	135.446	Chrom.06	1427	52449037	52449076	1.2e-12	100279529|F|0-21:T>A-21:T>A	TGCAGCTCGTCATAGCTACTATTCTGACGCCAGGGGTTTACAGATCGGAAGAGCGGTTCAGCAGGAATG
1428	LG06	100238593_G>A-38	100238593	38:G>A	136.035	Chrom.06	1430	52882790	52882722	9.08e-29	100238593|F|0-38:G>A-38:G>A	TGCAGCAAATTCCTTTTGATACCAGTCACATAAGAAAAGGAGTGGAAGTAGTTTTAGTGCTCAGGACAT
1429	LG06	100263969_C>G-51	100263969	51:C>G	137.112	Chrom.06	1432	54857508	54857440	1.97e-25	100263969|F|0-51:C>G-51:C>G	TGCAGATTTCATTTCCTTGACGAATGGGCTATCTAACTGAATTCGACTAAACAAATACGTATCATTGAT
1430	LG06	100276528_C>G-43	100276528	43:C>G	137.946	Chrom.06	1428	52644740	52644790	9.21e-19	100276528|F|0-43:C>G-43:C>G	TGCAGTAGTGCTAGACGAGAGTGCGTTTCAAGCTCTTTTGTGGCTCATTTACAGATCGGAAGAGCGGTT
1431	LG06	100273512_G>A-67	100273512	67:G>A	138.637	Chrom.06	1436	55826225	55826291	1.17e-27	100273512|F|0-67:G>A-67:G>A	TGCAGAAGAATTACAAACTCCATAACATGAACAGTGCCTTGGATGCCCCTTACATGAAATGTGTGTTGC
1432	LG06	100252856_C>T-24	100252856	24:C>T	138.794	Chrom.06	1435	55656955	55657011	1.98e-20	100252856|F|0-24:C>T-24:C>T	TGCAGATGGCTACATCATCTGCACCGCACTGCACTGTAGAAAGAATTTTCCGTATTACAGATCGGAAGA
1433	LG06	100246322_A>T-51	100246322	51:A>T	139.379	Chrom.06	1438	58029232	58029174	1.53e-21	100246322|F|0-51:A>T-51:A>T	TGCAGTTTTGTAGGGTTTTCCAAACTCAAAACATCCGTTATTTATTTATTTATTTTTTACAGATCGGAA
1434	LG06	100261327_C>T-16	100261327	16:C>T	140.163	Chrom.06	1441	58409989	58409954	9.34e-09	100261327|F|0-16:C>T-16:C>T	TGCAGGAAGATGATTTCTATTCTCTTGATATGATTACAGATCGGAAGAGCGGTTCAGCAGGAATGCCGA
1435	LG06	100276239_G>A-30	100276239	30:G>A	140.689	Chrom.06	1437	57586844	57586797	1.99e-15	100276239|F|0-30:G>A-30:G>A	TGCAGCTGCATGCCAAAATCATCACCGATCGCCGCTTATCTCTTACAGATCGGAAGAGCGGTTCAGCAG
1436	LG06	100277417_A>G-5	100277417	5:A>G	140.951	Chrom.06	1439	58118643	58118575	4.22e-27	100277417|F|0-5:A>G-5:A>G	TGCAGAATCATTCGAGAGTCGGATCAGTTCATATAAAATCTGGTCCGGATTTGGATTCAATATGGATCC
1437	LG06	100268838_T>G-14	100268838	14:T>G	141.007	Chrom.06	1440	58389230	58389162	9.08e-29	100268838|F|0-14:T>G-14:T>G	TGCAGAAGACGAACTTCCATTCAAATATTTCCACATGCAAATATTGATTGATGATTTAGTTTCTTGTTT
1438	LG06	100287178_G>A-12	100287178	12:G>A	142.464	Chrom.06	1451	66554700	66554764	1.52e-26	100287178|F|0-12:G>A-12:G>A	TGCAGATAAGCCGGCAGGAACTCCATCACCAGTAGAATCTACAATAGCATCCGTCTCTTGATTTACAGA
1439	LG06	100254827_T>C-55	100254827	55:T>C	142.744	Chrom.06	1459	69109895	69109837	1.53e-21	100254827|F|0-55:T>C-55:T>C	TGCAGTGTTATTTGGTTGTCGACTCAGCCACCGGCAATTTTGTAGCTTGAACTACTTTACAGATCGGAA
1440	LG06	100264301_C>T-44	100264301	44:C>T	143.254	Chrom.06	1458	69109191	69109258	1.52e-26	100264301|F|0-44:C>T-44:C>T	TGCAGCCAATATACGAGCAAAATCAGTGGAAATCATATCCGCAGCATGAAAAAAGGAATCACCGGTTAC
1441	LG06	100211575_G>A-56	100211575	56:G>A	143.377	Chrom.06	1457	69109063	69109131	4.22e-27	100211575|F|0-56:G>A-56:G>A	TGCAGCAACCAACCATAACATCCATCAGTTTGACTAGCACGCTGCAAGAAGCTTGAGCACAGTGAAACC
1442	LG06	100290994_G>T-18	100290994	18:G>T	143.854	Chrom.06	1446	64346272	64346209	5.46e-26	100290994|F|0-18:G>T-18:G>T	TGCAGAAGTCAAGAAAAAGGAGAATATATCAGCATCAAACTAATACTTATTGATGAAGCAATTACAGAT
1443	LG06	100284743_C>T-6	100284743	6:C>T	144.163	Chrom.06	1442	59413802	59413747	7.12e-20	100284743|F|0-6:C>T-6:C>T	TGCAGTCGACTTGCAACCAAACCAGGAACCTGTGACCTGGCCACCATAGCGATTTACAGATCGGAAGAG
1444	LG06	100266504_C>A-11	100266504	11:C>A	144.456	Chrom.06	1455	67471398	67471442	1.99e-15	100266504|F|0-11:C>A-11:C>A	TGCAGAATCCCCCTAGAAAAAAAATGTGCTGGAGGCATACATTTACAGATCGGAAGAGCGGTTCAGCAG
1445	LG06	100116179_C>T-61	100116179	61:C>T	144.743	Chrom.06	1452	66617358	66617290	4.22e-27	100116179|F|0-61:C>T-61:C>T	TGCAGATACTTCTTTGGAGAAATGTTTCATCAAATTATGCGCGCAGTCGGAAACCAACATCCGGAGTAG
1446	LG06	100280827_T>A-45	100280827	45:T>A	144.956	Chrom.06	1454	67463533	67463600	3.27e-28	100280827|F|0-45:T>A-45:T>A	TGCAGCCTGAAAGTTGTGTTTAGATGGCTTTTATAAGATGCAAGCTAGATTTTCGGTCCAACTTTTTAC
1447	LG06	100284491_G>A-20	100284491	20:G>A	145.42	Chrom.06	1445	60600223	60600260	1.55e-11	100284491|F|0-20:G>A-20:G>A	TGCAGCATCACAATATGGTGGAGGGACCATGGATTTTACAGATCGGAAGAGCGGTTCAGCAGGAATGCC
1448	LG06	100256404_T>C-56	100256404	56:T>C	145.949	Chrom.06	1449	65554607	65554675	4.22e-27	100256404|F|0-56:T>C-56:T>C	TGCAGACTGGAATAAGAGCTTCATGTTCTTCTTTTTCTTTTTCTTTTTTATGTGGATGGTTAGAAATCT
1449	LG06	100226883_C>T-52	100226883	52:C>T	146.233	Chrom.06	1429	52877676	52877608	4.22e-27	100226883|F|0-52:C>T-52:C>T	TGCAGCATACTAGAGAACCTTGTACCTTGACTCTCTTGTAATTTTATTTTCACTTATTCAAAATAAATA
1450	LG06	100168011_A>G-49	100168011	49:A>G	147.155	Chrom.06	1448	64756263	64756331	9.08e-29	100168011|F|0-49:A>G-49:A>G	TGCAGCTGGCCCGAATCTTATATAATATATACTTATGCTTTAGGAATCCAGTTTTAGTGACAAAAAAAA
1451	LG06	100249262_A>G-64	100249262	64:A>G	147.892	Chrom.06	1453	67005743	67005675	4.22e-27	100249262|F|0-64:A>G-64:A>G	TGCAGCTGAGAAAGAAATGGACGCTGGAAGATAACAAGTAGTTATCAATGCAGTGATGTTTGGTAGGTG
1452	LG06	100238771_G>C-43	100238771	43:G>C	148.323	Chrom.06	1456	68609127	68609195	4.22e-27	100238771|F|0-43:G>C-43:G>C	TGCAGCACGGCTCCAATGCGAAACGGGAAGAGCCTAGGTTGCTGGTAGCGCCGTGGGCATAGCGAATAA
1453	LG06	100279793_G>A-8	100279793	8:G>A	148.586	Chrom.06	1443	59965327	59965286	4.31e-12	100279793|F|0-8:G>A-8:G>A	TGCAGTCCGACAGCTGCCCCAGAGTTCGAGGTTTGTTGATTACAGATCGGAAGAGCGGTTCAGCAGGAA
1454	LG06	100292790_T>A-25	100292790	25:T>A	149.419	Chrom.06	1450	66541379	66541318	3.29e-23	100292790|F|0-25:T>A-25:T>A	TGCAGACCTGTTAGCCCTCTTTCTTTGGTTCTTGAAACCTTGCAGTAAATCAAGAGATCTTACAGATCG
1455	LG06	100238367_C>G-27	100238367	27:C>G	149.838	Chrom.06	1444	60459697	60459765	4.22e-27	100238367|F|0-27:C>G-27:C>G	TGCAGATGCTCCAAGGATTCTGTAGTCCTTTATCTTTCTGGGACATAGATAGGCAGAAATTTTGTGCAA
1456	LG06	100276089_C>T-17	100276089	17:C>T	150.834	Chrom.06	1434	55063017	55062979	2.01e-10	100276089|F|0-17:C>T-17:C>T	TGCAGCCCACGTCCGCTCCTCAGATTGTGCTCAAAGTTACAGATCGGAAGAGCGGTTCAGCAGGAATGC
1457	LG06	100191188_G>A-40	100191188	40:G>A	151.306	Chrom.06	1447	64348314	64348382	9.08e-29	100191188|F|0-40:G>A-40:G>A	TGCAGATAAGGGGGTTTTCTCTCTTACATCCGAAAAAAAGGGTTTTCTCTCCAATATTGCAGCGCTTTC
1458	LG06	100250778_T>A-26	100250778	26:T>A	152.875	Chrom.06	1433	55061580	55061648	1.97e-25	100250778|F|0-26:T>A-26:T>A	TGCAGTCATTTTCTTGATCGCCTTCTTGCAGTTAGTGTCTTTATATCTCTGGATTCTATGTGCAGTTAT
1459	LG06	100248305_A>C-28	100248305	28:A>C	153.243	Chrom.06	1431	54251163	54251231	4.22e-27	100248305|F|0-28:A>C-28:A>C	TGCAGATTCATGGTTTCATATGTTGCTTATCATACGGGATCTACATTGTGGATGTCGGTGTCTGATTTT
1460	LG06	100265351_A>G-44	100265351	44:A>G	155.348	Chrom.06	1464	71065077	71065009	9.08e-29	100265351|F|0-44:A>G-44:A>G	TGCAGTCAGTTTTGGATCGGTCAGGTCTAAACCTATCCATTTCGACCAAAAATTATCTATTTTGGCTGA
1461	LG06	100209253_C>A-14	100209253	14:C>A	155.606	Chrom.06	1460	70686969	70687037	9.08e-29	100209253|F|0-14:C>A-14:C>A	TGCAGAAAGAATTTCGGCTCTATCTTCTTCCTCTAAATGGAAATCCCATCAACCTTTTCGTTGGCCCAT
1462	LG06	100245219_T>A-17	100245219	17:T>A	155.774	Chrom.06	1461	70736843	70736882	1.2e-12	100245219|F|0-17:T>A-17:T>A	TGCAGGTGGAATGCCACTGGCTATTCAGAACTAAATTTTACAGATCGGAAGAGCGGTTCAGCAGGAATG
1463	LG06	100250965_A>G-53	100250965	53:A>G	156.714	Chrom.06	1462	70864354	70864286	4.22e-27	100250965|F|0-53:A>G-53:A>G	TGCAGTGACCGTCTCCCCGCTCTACTTCAAAGGCAATGAAGTTTTTGAGGCATAGCTGCATCTCAATGC
1464	LG06	100248085_C>T-66	100248085	66:C>T	158.259	Chrom.06	1463	70892736	70892804	9.08e-29	100248085|F|0-66:C>T-66:C>T	TGCAGATATGATGCTTGTCCACCGAGACTTCGCAGGTTGTTGGCTAATAAGAAAATGCCATAACAACAG
1465	LG06	100252649_T>A-24	100252649	24:T>A	159.016	Chrom.06	1465	71107717	71107664	1.98e-20	100252649|F|0-24:T>A-24:T>A	TGCAGAGGCCTTGGGACTTCAAAATTTCATTCTGGATGCTTGGATGACACTTTACAGATCGGAAGAGCG
1466	LG06	100240721_A>T-45	100240721	45:A>T	163.134	Chrom.06	1467	71978126	71978194	9.08e-29	100240721|F|0-45:A>T-45:A>T	TGCAGTAAAGAATGGATCGAGTCCCACCTGCAACAGGATTAGAGTAGTTTAGGGGTTTAGGGGATGGAA
1467	LG06	100217062_A>G-56	100217062	56:A>G	165.263	Chrom.06	1466	71910730	71910662	9.08e-29	100217062|F|0-56:A>G-56:A>G	TGCAGTTTAGACACGCTGGGTGAGATTGTCAACCATCGGGATAAAAATGGGACGAGAATTTGTTTGGGT
1468	LG06	100270252_A>T-60	100270252	60:A>T	166.619	Chrom.06	1469	74251880	74251812	9.08e-29	100270252|F|0-60:A>T-60:A>T	TGCAGGCAGCGTTTCCATCCTGTATTCAAGAGTTTCTCAGCACAGGTTGGTACAAGTTCCAATTTTTTT
1469	LG06	100276739_T>A-15	100276739	15:T>A	167.646	Chrom.06	1470	74292877	74292927	4.28e-17	100276739|F|0-15:T>A-15:T>A	TGCAGTTAGTGAGTTTCCCAGTACCATTCACTGTTACCCACAACATCATTACAGATCGGAAGAGCGGTT
1470	LG06	100277510_G>A-63	100277510	63:G>A	169.738	Chrom.06	1473	75696843	75696775	4.22e-27	100277510|F|0-63:G>A-63:G>A	TGCAGACTTATTCTATTCCTTATTTGGTTACTGATCAAACATGCCTTTTACGTACACTGTTTTGGAATA
1471	LG06	100234869_G>C-10	100234869	10:G>C	171.248	Chrom.06	1472	75266482	75266524	2.58e-14	100234869|F|0-10:G>C-10:G>C	TGCAGGTCATGAAGCAGGCTTTGGATGACCCAAATTATGGTTACAGATCGGAAGAGCGGTTCAGCAGGA
1472	LG06	100279936_T>C-15	100279936	15:T>C	172.963	Chrom.06	1475	76242670	76242729	1.98e-20	100279936|F|0-15:T>C-15:T>C	TGCAGTTCTAACAGATGTGTATCTATCAGCGGGTAAATAACAGCCATCATCTTTGTTTTACAGATCGGA
1473	LG06	100250411_A>G-51	100250411	51:A>G	173.316	Chrom.06	1474	76237675	76237743	4.22e-27	100250411|F|0-51:A>G-51:A>G	TGCAGTAATGAACACTGTGAGAGGCAGAAAAAGAATAAGATCTTTTCTGACAGAAATAGAATAAGCTTT
1474	LG06	100254564_G>A-14	100254564	14:G>A	173.813	Chrom.06	1476	76279094	76279125	3.36e-08	100254564|F|0-14:G>A-14:G>A	TGCAGTCCTATAAAGCATCTCAAATGAAATTACAGATCGGAAGAGCGGTTCAGCAGGAATGCCGAGACC
1475	LG06	100114410_T>G-64	100114410	64:T>G	175.751	Chrom.06	1468	73063465	73063533	9.08e-29	100114410|F|0-64:T>G-64:T>G	TGCAGAATTTTGATGGATGGCCTGAGAGATTTCCCATGCGCAGTTCAATTTGAAATTCCAATACTGATA
1476	LG06	100257930_C>T-41	100257930	41:C>T	177.299	Chrom.06	1471	75178784	75178852	4.22e-27	100257930|F|0-41:C>T-41:C>T	TGCAGGAGGTGCACAGAAATTTCTCTATAGCTGGTAAGGTTCCTTGCTTCTATTGAATCGCCTGACACT
1477	LG06	100282327_T>C-47	100282327	47:T>C	178.891	Chrom.06	1477	77478808	77478867	9.14e-24	100282327|F|0-47:T>C-47:T>C	TGCAGGTAATACTCCATGCTGTAAAGACAGATGATAGCCACATGAAATGATTTTATCTTACAGATCGGA
1478	LG06	100210141_A>C-67	100210141	67:A>C	180.773	Chrom.06	1478	78618273	78618207	1.17e-27	100210141|F|0-67:A>C-67:A>C	TGCAGACCTGAAAACAGGCCTGATTTGTTTGGGAAACAGCCAGAACCAGCCACTCTGCAAATCTGGGAT
1479	LG06	100269132_T>C-7	100269132	7:T>C	181.975	Chrom.06	1479	79102205	79102137	9.08e-29	100269132|F|0-7:T>C-7:T>C	TGCAGAGTATTTGAAATATAGGATAGATTCCTTCTGGCACCTACAATAAGCTAAACCAAAGGAATATGG
1480	LG06	100258388_T>G-50	100258388	50:T>G	188.045	Chrom.06	1480	80418776	80418708	4.22e-27	100258388|F|0-50:T>G-50:T>G	TGCAGTAAACTGCCCCAACAGCTCAGTATGCATCCCAACATATGCTACATTGGTTTTCTGTAGTGACCG
1481	LG06	100222035_G>A-48	100222035	48:G>A	189.684	Chrom.06	1481	80516935	80516993	1.53e-21	100222035|F|0-48:G>A-48:G>A	TGCAGGTAATGGGCTCTAAAAATCACTAAATCCCCAAACTCTAGTAAAGTTGAGATTTACAGATCGGAA
1482	LG06	100247770_G>A-5	100247770	5:G>A	191.39	Chrom.06	1482	80695683	80695751	9.08e-29	100247770|F|0-5:G>A-5:G>A	TGCAGGGAAATATATTGTATGACTTTTAGATATCTTTCTTCGACGCCATGAACTTTGTTTACCATGCTT
1483	LG06	100197637_T>C-41	100197637	41:T>C	193.395	Chrom.06	1483	81468951	81469019	9.08e-29	100197637|F|0-41:T>C-41:T>C	TGCAGTACCTCTATAGTTCAATTGACAACAGCATTTCGAATTTTGGCATTTATTTCAGAAGATACAGTA
1484	LG07	100254090_T>C-48	100254090	48:T>C	0	Chrom.07	1491	3773643	3773590	1.98e-20	100254090|F|0-48:T>C-48:T>C	TGCAGGGTTTTTCGTAAGCTTGTGGGGTTTCTTACCCCACTGGATGGTTCATTACAGATCGGAAGAGCG
1485	LG07	100278479_G>A-41	100278479	41:G>A	3.198	Chrom.07	1486	408178	408241	2.54e-24	100278479|F|0-41:G>A-41:G>A	TGCAGTAAGTAGACAATCAGGGGACTGCATGGCACATATGCGGTTACTAATTTTGAACTACTTACAGAT
1486	LG07	100263954_G>T-32	100263954	32:G>T	6.984	Chrom.07	1485	398896	398964	4.22e-27	100263954|F|0-32:G>T-32:G>T	TGCAGATTCTTGGAACAAAGAGGTGCCTATAAGCATCCATGCTGACTCTCTAGAGAAGTATCAAAGTAA
1487	LG07	100210938_G>A-63	100210938	63:G>A	8.321	Chrom.07	1489	1352039	1352107	4.22e-27	100210938|F|0-63:G>A-63:G>A	TGCAGATCAATGCGACGCTAATTTCTTACCATCGATCTAGGTGTCCACGAGCGTTCCACGAATGCATGT
1488	LG07	100241709_T>C-23	100241709	23:T>C	8.948	Chrom.07	1490	2591677	2591609	4.22e-27	100241709|F|0-23:T>C-23:T>C	TGCAGTTAGCTTCCTTAGTTATCTGCACAAAGACGAGGAAAGGGACATGTCTGACCGGAGACCTACAAC
1489	LG07	100174586_A>T-28	100174586	28:A>T	10.596	Chrom.07	1487	963995	963927	4.22e-27	100174586|F|0-28:A>T-28:A>T	TGCAGTTGAATGGTCTCCATCCGTCGTTAGTTTTTCTATCAGGAAAGCCGGGCCTGACCCACCGCTAGC
1490	LG07	100280000_T>C-24	100280000	24:T>C	11.539	Chrom.07	1488	975570	975514	4.25e-22	100280000|F|0-24:T>C-24:T>C	TGCAGTTTTTGTGAAGAAGTTGCATGATTTTGCAGGTGGTTTGACTTGATTTCTTTACAGATCGGAAGA
1491	LG07	100220144_C>T-5	100220144	5:C>T	13.945	Chrom.07	1492	3986688	3986720	4.35e-07	100220144|F|0-5:C>T-5:C>T	TGCAGCAACAAAATCCATCCAAATTTATTACAGATCGGAAGAGCGGTTCAGCAGGAATGCCGAGACCGA
1492	LG07	100233891_G>A-35	100233891	35:G>A	14.976	Chrom.07	1494	4751644	4751697	9.21e-19	100233891|F|0-35:G>A-35:G>A	TGCAGCTCGTATCAGTTGATGTATCACCGTCCTTCGAATATTTTTTATTAGTTACAGATCGGAAGAGCG
1493	LG07	100284507_A>C-31	100284507	31:A>C	15.785	Chrom.07	1493	4740567	4740504	1.18e-22	100284507|F|0-31:A>C-31:A>C	TGCAGCATGTGGTATCACAGAGGATGAGGGAATGGTCATAATTTGTTCATGTACATTACAGATCGGAAG
1494	LG07	100227902_C>G-14	100227902	14:C>G	17.109	Chrom.07	1495	6429535	6429467	9.08e-29	100227902|F|0-14:C>G-14:C>G	TGCAGCTTCCGCCGCTTCGTGCATTGCCGAAGCCAAGGAATGCGACGGAGGCGGTGGCGGTGGGGCGAA
1495	LG07	100261711_C>A-36	100261711	36:C>A	18.853	Chrom.07	1496	6468447	6468500	7.17e-15	100261711|F|0-36:C>A-36:C>A	TGCAGGTTGGCAAACATGACAAAATGGGCATGAACACTATACCATTACAGATCGGAAGAGCGGTTCAGC
1496	LG07	100265397_G>T-35	100265397	35:G>T	19.623	Chrom.07	1498	6697914	6697982	9.08e-29	100265397|F|0-35:G>T-35:G>T	TGCAGTCATTTCAAATATCAAAATTTTGTAAAACAGAATAAAAAACATGCTTACAGTAAGAATCATACC
1497	LG07	100273381_C>T-50	100273381	50:C>T	20.101	Chrom.07	1497	6555366	6555298	9.08e-29	100273381|F|0-50:C>T-50:C>T	TGCAGCTGAGGCTGCAAAGAAGGCCCTTCCTAAAGGGACCTGATTTCTCTCGTTCTCAGACACATTTTT
1498	LG07	100292319_A>T-12	100292319	12:A>T	20.777	Chrom.07	1499	6848222	6848290	9.08e-29	100292319|F|0-12:A>T-12:A>T	TGCAGTTGGAACACTATTTGGAAAAAAGCCATGTGCCGAGATTCCCTCCACGCCACGAGAAACTTTTTT
1499	LG07	100230848_G>A-38	100230848	38:G>A	22.194	Chrom.07	1501	7324774	7324706	4.22e-27	100230848|F|0-38:G>A-38:G>A	TGCAGTTTACTAGTCTATGATCGGATGCTAATGTTGTTGTTATTTGAAAAAATACAGTTGGGCATGAAC
1500	LG07	100248790_C>A-21	100248790	21:C>A	22.848	Chrom.07	1504	7477361	7477293	9.08e-29	100248790|F|0-21:C>A-21:C>A	TGCAGCATGTTATCTCGAAACCATGACACCCAGGTCATGATACAGCAATCTTACCATTTCGCCAAGGCC
1501	LG07	100245078_C>T-38	100245078	38:C>T	23.389	Chrom.07	1503	7456872	7456822	4.28e-17	100245078|F|0-38:C>T-38:C>T	TGCAGGGGTTGGAAATAGATACTATTTTCTGGTCATTGCATGTTTGTTTTACAGATCGGAAGAGCGGTT
1502	LG07	100229764_C>A-53	100229764	53:C>A	24.133	Chrom.07	1505	7996822	7996890	4.22e-27	100229764|F|0-53:C>A-53:C>A	TGCAGTCCAACAAGCCCATGATGGAATTTAGGCCCAAACTAAGCTTTAGAAGACAACGGATTAGGCATG
1503	LG07	100227576_A>T-27	100227576	27:A>T	24.83	Chrom.07	1506	8290395	8290463	9.08e-29	100227576|F|0-27:A>T-27:A>T	TGCAGCTAGACTGAAGACTTCTGTAGGAGCTGATTTATGCTAGGCAAAATTTTTTAGTCGCTGAAAACA
1504	LG07	100160802_G>T-56	100160802	56:G>T	25.363	Chrom.07	1500	7316993	7317061	9.08e-29	100160802|F|0-56:G>T-56:G>T	TGCAGAACATATGCTTCAGAAAAGGGCACACGCGCGATGCGAGGCATCCGTGCAGAGGGTTACCAAGAT
1505	LG07	100169585_A>G-7	100169585	7:A>G	26.113	Chrom.07	1509	9412602	9412534	9.08e-29	100169585|F|0-7:A>G-7:A>G	TGCAGGCAGTCAAAATGCAAATTTATGGTTGTATGCAATGACAATGAAATACAACAGATACATAGCCCA
1506	LG07	100283922_G>A-14	100283922	14:G>A	26.629	Chrom.07	1507	9034479	9034546	1.52e-26	100283922|F|0-14:G>A-14:G>A	TGCAGTGCTTGGCTGCTTGACTGAGGGCTTGGTGTTTGAAGCATATCCAAACATGTCTCCATGGTTTAC
1507	LG07	100240981_C>T-46	100240981	46:C>T	27.635	Chrom.07	1508	9051929	9051997	9.08e-29	100240981|F|0-46:C>T-46:C>T	TGCAGTATATAATTTGGATGTCTGATGGAATCTGTGTGCTGGCTTCCAATATATCGCTTACGTGTGATC
1508	LG07	100226682_C>T-50	100226682	50:C>T	28.712	Chrom.07	1510	9451479	9451411	4.22e-27	100226682|F|0-50:C>T-50:C>T	TGCAGCACGTTTTGCTCACTCCGTCCAAAGGAAAACGACGTTTTATTTGTCCTCGTGGTCACGTTCTGA
1509	LG07	100117476_C>G-60	100117476	60:C>G	29.337	Chrom.07	1513	10462131	10462063	9.08e-29	100117476|F|0-60:C>G-60:C>G	TGCAGCAAAATGACAAAAACAACTTATCAGCAGCTATTGTTGCCCCATGAACCACTTTATCAATTTCAT
1510	LG07	100254627_C>T-41	100254627	41:C>T	29.612	Chrom.07	1511	9493034	9493081	4.28e-17	100254627|F|0-41:C>T-41:C>T	TGCAGTCTTATATGTACTTGTCTTCTCAAATAAGTGTTTTACATATTACAGATCGGAAGAGCGGTTCAG
1511	LG07	100268754_C>T-23	100268754	23:C>T	30.881	Chrom.07	1512	10160996	10161063	1.52e-26	100268754|F|0-23:C>T-23:C>T	TGCAGAAAGCGATGACATCTCGTCGTACATCTTGGCAATTTCAGTGCCGTAAGAGAGTCTCCATCTTAC
1512	LG07	100237107_C>T-62	100237107	62:C>T	32.685	Chrom.07	1514	11084095	11084027	4.22e-27	100237107|F|0-62:C>T-62:C>T	TGCAGAAAAATTGTTACTAGTGATACCCTGAATATTTTTTTGTTGTCGGATGGTTGAATATCCACCAAG
1513	LG07	100256483_G>A-28	100256483	28:G>A	34.661	Chrom.07	1518	12743705	12743773	4.22e-27	100256483|F|0-28:G>A-28:G>A	TGCAGAGCAAGATAACTTTAGAAGTGCTGCATAATAAAGAGTAGATGAATAAACATTCATGTGATTATT
1514	LG07	100129007_G>A-14	100129007	14:G>A	35.294	Chrom.07	1521	13279907	13279975	9.08e-29	100129007|F|0-14:G>A-14:G>A	TGCAGTTTAGCGTGGAAAAACATCTCGATGGAATAAAAGGAAGCACGACCGAATGAAACAATAGAATGG
1515	LG07	100286011_C>T-11	100286011	11:C>T	35.752	Chrom.07	1515	11369244	11369310	5.46e-26	100286011|F|0-11:C>T-11:C>T	TGCAGTTCATACGTACGAGGATAGGAGCATAGACGATAGGTTTTAGTTAGATCAGCAACAAATTTTACA
1516	LG07	100231831_G>T-25	100231831	25:G>T	35.884	Chrom.07	1516	11560046	11560085	1.2e-12	100231831|F|0-25:G>T-25:G>T	TGCAGAAATTGATGATGGATTCCTTGCTAAGGCACTTTTACAGATCGGAAGAGCGGTTCAGCAGGAATG
1517	LG07	100271787_C>T-34	100271787	34:C>T	36.827	Chrom.07	1519	12907648	12907591	1.18e-22	100271787|F|0-34:C>T-34:C>T	TGCAGAACTTGGGGATGGCTCCTGTTAGGATCGGCTAGGCCTGGTCAAGCTTGAATTACAGATCGGAAG
1518	LG07	100285203_C>T-14	100285203	14:C>T	37.022	Chrom.07	1520	13036767	13036829	1.97e-25	100285203|F|0-14:C>T-14:C>T	TGCAGACATGGAGTCTCAACTCCACACAGCACTCAGCTACAGGAGACCTGATAACGACTATTACAGATC
1519	LG07	100283117_T>C-9	100283117	9:T>C	38.047	Chrom.07	1522	13280268	13280200	1.97e-25	100283117|F|0-9:T>C-9:T>C	TGCAGAGATTCATGAAAAGAAAAAGGAGGGCACACAACATGTCCGAAATGAATAGGCTTTGTGCATCAG
1520	LG07	100228780_A>G-10	100228780	10:A>G	38.556	Chrom.07	1517	12714776	12714708	9.08e-29	100228780|F|0-10:A>G-10:A>G	TGCAGGGCTTACTGAAGCACAGCAGACCGCAGATGGCTCTTCGCCTCTTCCCGAGTGTAGATTGCATCG
1521	LG07	100272414_G>T-28	100272414	28:G>T	38.925	Chrom.07	1523	13535515	13535550	2.01e-10	100272414|F|0-28:G>T-28:G>T	TGCAGCTCTGACTAAGTACTCCAAAGGTGGCCATTACAGATCGGAAGAGCGGTTCAGCAGGAATGCCGA
1522	LG07	100264273_C>T-35	100264273	35:C>T	39.633	Chrom.07	1527	14116033	14115967	5.46e-26	100264273|F|0-35:C>T-35:C>T	TGCAGCATTGCTGTCAAATTACGCAGATTATCTAACGCTGGAACGACTCTTATCAAACGTCCATCTACC
1523	LG07	100252370_A>G-40	100252370	40:A>G	39.978	Chrom.07	1535	14692157	14692216	9.21e-19	100252370|F|0-40:A>G-40:A>G	TGCAGAATGCTTCAGTTATGTAAATTGCGTCTTCATTGTTACCCATTGTAGTATAACTTACAGATCGGA
1524	LG07	100279986_G>A-43	100279986	43:G>A	40.227	Chrom.07	1524	13665026	13664968	3.29e-23	100279986|F|0-43:G>A-43:G>A	TGCAGTTTGAAGTACCTGCTCTGCACCAGTAAAGCAGCAATCCGTGAATGAATTGGTTACAGATCGGAA
1525	LG07	100288138_G>A-11	100288138	11:G>A	40.413	Chrom.07	1526	13947440	13947478	4.31e-12	100288138|F|0-11:G>A-11:G>A	TGCAGATAAAGGCAAATTTTTTCTCATGAAAAATCATTACAGATCGGAAGAGCGGTTCAGCAGGAATGC
1526	LG07	100195470_T>C-35	100195470	35:T>C	40.728	Chrom.07	1525	13884520	13884452	9.08e-29	100195470|F|0-35:T>C-35:T>C	TGCAGGAGCTAAAATTTCATATTTTCTGCATACTTTGATCATGTCCGATATTTTTGGAGAATTTATATT
1527	LG07	100235336_T>C-45	100235336	45:T>C	41.109	Chrom.07	1530	14449902	14449953	2.56e-19	100235336|F|0-45:T>C-45:T>C	TGCAGTATTTTATAGAGTTATGCAATTTCTTTTGAGGTCAATTTTTCAGTTACAGATCGGAAGAGCGGT
1528	LG07	100254172_T>A-14	100254172	14:T>A	41.236	Chrom.07	1529	14431022	14430985	1.55e-11	100254172|F|0-14:T>A-14:T>A	TGCAGGTGCCAACTTGCTGGACCAAGTCCCATTGTTTACAGATCGGAAGAGCGGTTCAGCAGGAATGCC
1529	LG07	100284398_G>A-7	100284398	7:G>A	41.335	Chrom.07	1531	14493412	14493452	3.34e-13	100284398|F|0-7:G>A-7:G>A	TGCAGATGATTAGCATCCTGGTCTTTGTATGAAATTCTTTACAGATCGGAAGAGCGGTTCAGCAGGAAT
1530	LG07	100256736_A>C-43	100256736	43:A>C	41.63	Chrom.07	1533	14598766	14598704	1.97e-25	100256736|F|0-43:A>C-43:A>C	TGCAGATGCTTGTATCCCCACCATCTCATCCATTTTGGAAGTAAAGGGCCCGCATCGATCTTACAGATC
1531	LG07	100270808_C>G-49	100270808	49:C>G	41.785	Chrom.07	1534	14612406	14612338	9.08e-29	100270808|F|0-49:C>G-49:C>G	TGCAGTCAGATTTGAAAACAGCTTCTTATTCTCATGTTTTCCTCTTGCCCACCATCATTTAGATGGTGC
1532	LG07	100228274_C>A-30	100228274	30:C>A	42.098	Chrom.07	1532	14521790	14521858	4.22e-27	100228274|F|0-30:C>A-30:C>A	TGCAGGAGATTATTGACTTGCCAAGTAAATCTTTTTGTTGCCTTCAACATTTAGTGATAAATGTGTTCC
1533	LG07	100219630_C>T-13	100219630	13:C>T	42.247	Chrom.07	1537	15049763	15049732	1.56e-06	100219630|F|0-13:C>T-13:C>T	TGCAGATACAAGCCGAAAACTTAGAATTACAGATCGGAAGAGCGGTTCAGCAGGAATGCCGAGACCGAT
1534	LG07	100249698_A>T-68	100249698	68:A>T	42.416	Chrom.07	1536	14769758	14769825	3.27e-28	100249698|F|0-68:A>T-68:A>T	TGCAGGCACATGAATTTGCTAGTGCTTGAAAGGAATAACTTCAATGCTTGCCAGTTTTGTTTCCTAGAA
1535	LG07	100278896_A>T-15	100278896	15:A>T	42.538	Chrom.07	1538	15050187	15050255	4.22e-27	100278896|F|0-15:A>T-15:A>T	TGCAGTTGTTTCTGCACCTGTTGATTCTGTTGCTAATCAGAAGGTATCAGAAGTTCTATTGGTGATTTC
1536	LG07	100211451_T>C-12	100211451	12:T>C	42.841	Chrom.07	1528	14246652	14246584	9.08e-29	100211451|F|0-12:T>C-12:T>C	TGCAGCAAAACCTGGAGGAACAAGGAAGCGGCGTAGGGAGACTGTAGGAAATTATGCTTGGGCGGTTGG
1537	LG07	100213720_A>G-31	100213720	31:A>G	43.636	Chrom.07	1540	15175009	15174948	7.07e-25	100213720|F|0-31:A>G-31:A>G	TGCAGGAGCCATATAACTAACCGATCCTTACACGTAACGACACCAAGCCCAAGCCATAGTTACAGATCG
1538	LG07	100210776_T>C-67	100210776	67:T>C	44.002	Chrom.07	1539	15158156	15158090	1.17e-27	100210776|F|0-67:T>C-67:T>C	TGCAGATAATCCACATGATCCAGGTGGTGACTGATTATGCATAGATTACAGGGAGATCCAGAGCATGTT
1539	LG07	100284514_G>A-30	100284514	30:G>A	44.677	Chrom.07	1542	15418826	15418777	1.54e-16	100284514|F|0-30:G>A-30:G>A	TGCAGCCGAGAAGTCCACGTCGTCTTTGTAGTCATGGTTCCTTTTTACAGATCGGAAGAGCGGTTCAGC
1540	LG07	100213639_G>T-61	100213639	61:G>T	44.92	Chrom.07	1541	15350539	15350471	4.22e-27	100213639|F|0-61:G>T-61:G>T	TGCAGGACCTCTCCAAATCAGACGTCGCATATTCTACAACCTAGAGCTTCCCATAACTTTTGCCCGTTA
1541	LG07	100240939_T>G-25	100240939	25:T>G	45.171	Chrom.07	1545	16151521	16151589	4.22e-27	100240939|F|0-25:T>G-25:T>G	TGCAGTAGGATGGAATTTCCAACTATGCCGGATATAGATCCAGTGGAATTGAACTGACCTAATTAGAGG
1542	LG07	100223140_T>A-27	100223140	27:T>A	45.57	Chrom.07	1547	16493121	16493078	7.17e-15	100223140|F|0-27:T>A-27:T>A	TGCAGTTATTGATGAATGAAAAAAAAATCTTTGTGTACAACTTACAGATCGGAAGAGCGGTTCAGCAGG
1543	LG07	100239069_T>C-59	100239069	59:T>C	45.759	Chrom.07	1546	16373102	16373034	1.97e-25	100239069|F|0-59:T>C-59:T>C	TGCAGCCAGCATACAAGTAAATCAGTGGCTCAAGCTCCTTTTCTAGAAGATTTTCGGGCTCCGCACTAA
1544	LG07	100211266_G>A-10	100211266	10:G>A	46.145	Chrom.07	1543	15879297	15879229	4.22e-27	100211266|F|0-10:G>A-10:G>A	TGCAGATTATGCATGCTATCAACTGTGGGCAGGATGGTGGCACTGACGATGGTCAATAACGTAAGCAAA
1545	LG07	100213369_C>G-30	100213369	30:C>G	47.046	Chrom.07	1549	17150555	17150623	4.22e-27	100213369|F|0-30:C>G-30:C>G	TGCAGCTTGTGCTTATTTGCAGGAATATCACTTACAGGTTACTCCATTCTGAAGTTTTGTTCTTGCCCT
1546	LG07	100258719_C>G-65	100258719	65:C>G	47.648	Chrom.07	1557	18579828	18579896	4.22e-27	100258719|F|0-65:C>G-65:C>G	TGCAGTCATGGAGGTTTATCTACTTGGTGCATGCCGTTTGTGCTAATAATCAATTTGAACTCATTCCGA
1547	LG07	100261395_G>A-24	100261395	24:G>A	47.965	Chrom.07	1555	18287095	18287147	7.12e-20	100261395|F|0-24:G>A-24:G>A	TGCAGGATTGCAACCTCCTTTATTGGAAATATCTGCTTGCCTTTCCTTTATTACAGATCGGAAGAGCGG
1548	LG07	100273606_C>T-6	100273606	6:C>T	48.084	Chrom.07	1551	17846207	17846139	9.08e-29	100273606|F|0-6:C>T-6:C>T	TGCAGACAAAAGCAGCCATCTTTTGAGTGTTCCTGTCTAACTTTATCAGGCAGAAATTACATGGTAATT
1549	LG07	100268969_T>C-14	100268969	14:T>C	48.658	Chrom.07	1550	17536135	17536067	9.08e-29	100268969|F|0-14:T>C-14:T>C	TGCAGAATTGGAGTTACTGATTTCATAGTTTCAGCAAGGTAGATGATCACATCTTGATTCAGAATTTTT
1550	LG07	100299024_C>G-60	100299024	60:C>G	48.969	Chrom.07	1484	58941	59009	4.25e-22	100299024|F|0-60:C>G-60:C>G	TGCAGTTTTGGAACTCTCTGAGAAATATCAGAAACGTTTTGGTCCCTTACGGTACTTTGTCGCTGGTTT
1551	LG07	100238897_T>C-5	100238897	5:T>C	49.158	Chrom.07	1553	18134762	18134694	9.08e-29	100238897|F|0-5:T>C-5:T>C	TGCAGTATCCGAGAGCAAGGAACTACAACAGTCGATATCCTTTTACATGCAATAGATTGGAGATCCATG
1552	LG07	100265855_G>A-16	100265855	16:G>A	49.451	Chrom.07	1556	18432211	18432143	4.22e-27	100265855|F|0-16:G>A-16:G>A	TGCAGTTGGAAATCTTGTGTCCAGGCTTTTATCACCTTTTAGTTGTCTATTAGGCTTTGGCCTCTCTAC
1553	LG07	100241506_A>C-44	100241506	44:A>C	49.867	Chrom.07	1544	16134235	16134167	4.22e-27	100241506|F|0-44:A>C-44:A>C	TGCAGTGCCCTTGAATGACCTTTGCTGGTAAGTGCTTGCATGGTAAGGAAAACAATTTATGTCCTCAAA
1554	LG07	100215048_G>A-30	100215048	30:G>A	50.462	Chrom.07	1552	17971987	17971919	4.22e-27	100215048|F|0-30:G>A-30:G>A	TGCAGGTTTGCAATGTTTACACTCTATCGTGTATCTTCAATCTAGCCAATAAGGGATCCTTCCTAAAGA
1555	LG07	100241054_T>A-21	100241054	21:T>A	52.054	Chrom.07	1554	18253881	18253813	9.08e-29	100241054|F|0-21:T>A-21:T>A	TGCAGTATTTTGCATATCATTTCCACATCTGTTTATTACCATCTGATCCTGATTCCTGAGTGAGAAGGA
1556	LG07	100288239_C>G-11	100288239	11:C>G	53.162	Chrom.07	1559	19867257	19867220	7.22e-10	100288239|F|0-11:C>G-11:C>G	TGCAGCGATACCAACAGAACCAAGCAACAAATTACAGATCGGAAGAGCGGTTCAGCAGGAATGCCGAGA
1557	LG07	100247604_G>A-15	100247604	15:G>A	53.482	Chrom.07	1561	20039053	20038985	9.08e-29	100247604|F|0-15:G>A-15:G>A	TGCAGACAGCGGTATGCATGATGGATACCTTCATTCAAGGTCATGATACGTGGTAAAGCTCAGGCCCAG
1558	LG07	100276104_C>T-30	100276104	30:C>T	53.803	Chrom.07	1560	20039050	20039097	4.28e-17	100276104|F|0-30:C>T-30:C>T	TGCAGCCCGGCCCGGCCTGTTTGCTTCCTCCTGAGCGAGACCACATTACAGATCGGAAGAGCGGTTCAG
1559	LG07	100226055_A>C-30	100226055	30:A>C	54.495	Chrom.07	1548	16934425	16934493	4.22e-27	100226055|F|0-30:A>C-30:A>C	TGCAGATGATTTTTGTTTTATTGAGAAGAGACTGTGGATGGTTTACAAATGCAGACCTGGAAACAGGTA
1560	LG07	100214021_C>A-38	100214021	38:C>A	55.606	Chrom.07	1558	19781854	19781786	1.97e-25	100214021|F|0-38:C>A-38:C>A	TGCAGGCACATCATTTGTCTCAAAATCAATAGAAATACCAGGAATATGAAAGTTCTCTTTATCCCAACA
1561	LG07	100281373_G>A-54	100281373	54:G>A	55.849	Chrom.07	1502	7337936	7338004	9.14e-24	100281373|F|0-54:G>A-54:G>A	TGCAGTCTGCTAAATGCTCAAAAATAAAGGGATGTGTGCATTAGTTTGCATTGTGGTCAACCATAGCTT
1562	LG07	100226495_G>C-59	100226495	59:G>C	56.651	Chrom.07	1562	21213458	21213390	1.97e-25	100226495|F|0-59:G>C-59:G>C	TGCAGCAACAATAGGGATGGGATGACGAGAAATGATGCAAGGGAAGTTGTTGTCCCTTCGTATTCACGA
1563	LG07	100261073_T>C-45	100261073	45:T>C	57.602	Chrom.07	1566	22824026	22823968	1.53e-21	100261073|F|0-45:T>C-45:T>C	TGCAGCGGATAAAGTGATGGTCTTCTGATCGCTTTGAGAGCGGTGTGGTGAGTGATTTACAGATCGGAA
1564	LG07	100238782_T>A-54	100238782	54:T>A	58.304	Chrom.07	1565	22669415	22669350	4.22e-27	100238782|F|0-54:T>A-54:T>A	TGCAGCACTTCGAACAGGCCTTGTGAAATTACAGGTTCTTTTTATTCATATTGCTTGCTTCAATTACAG
1565	LG07	100250759_T>A-35	100250759	35:T>A	58.916	Chrom.07	1563	21732001	21731933	4.22e-27	100250759|F|0-35:T>A-35:T>A	TGCAGTCATGGCCGTCTAAACTTAGTTGCACGTCTTGCTGGCTGACTGATGGATCTCAGTTCACACAAT
1566	LG07	100226867_G>A-34	100226867	34:G>A	59.174	Chrom.07	1568	24741495	24741427	4.22e-27	100226867|F|0-34:G>A-34:G>A	TGCAGCATAAATTTATGGAACTGATCATCCATGGGTCATCATGATATTTATGAATGAATACATAAATTT
1567	LG07	100276161_G>C-34	100276161	34:G>C	59.581	Chrom.07	1564	22508494	22508450	1.99e-15	100276161|F|0-34:G>C-34:G>C	TGCAGTGATGTTTACACTCATTTAGAATTCTTTTGCTTTTCTTTACAGATCGGAAGAGCGGTTCAGCAG
1568	LG07	100166951_A>C-56	100166951	56:A>C	60.562	Chrom.07	1567	24268494	24268426	9.08e-29	100166951|F|0-56:A>C-56:A>C	TGCAGCCTTGAATCCATTCTAAAGATTGGTCCTCTAATATAAACTAAATTTTCCAAATGAAGATCTCAA
1569	LG07	100200106_C>T-63	100200106	63:C>T	61.381	Chrom.07	1569	24799541	24799473	1.97e-25	100200106|F|0-63:C>T-63:C>T	TGCAGTTTGTCACTGAAAAAGAAATCCAGGGAGAGAAAATGAAAGATTCCTCAAACAATACTTCTTCTT
1570	LG07	100227856_C>T-17	100227856	17:C>T	61.822	Chrom.07	1570	25240680	25240748	4.22e-27	100227856|F|0-17:C>T-17:C>T	TGCAGCTGTGTACCCACCGTAGCAGCAAGGAAAAATTCTCCAAAATTGAAACACGAGCCTCGGCAGAAC
1571	LG07	100237266_C>A-46	100237266	46:C>A	62.241	Chrom.07	1571	25241140	25241072	9.08e-29	100237266|F|0-46:C>A-46:C>A	TGCAGAAATTGATGAGTACCTGGTGCTTGATTCGGTGGGCTTCGTACTGATGCTCCTGTCCTAGCCATG
1572	LG07	100248930_C>T-32	100248930	32:C>T	63.188	Chrom.07	1573	25659336	25659404	4.22e-27	100248930|F|0-32:C>T-32:C>T	TGCAGCCGAGGCTGTACCATGTTTTGCTTCCACCTGGCTGTCTGCTTTTACGAATAGCAATGCGAGCCG
1573	LG07	100238082_C>G-55	100238082	55:C>G	63.567	Chrom.07	1572	25654107	25654039	4.22e-27	100238082|F|0-55:C>G-55:C>G	TGCAGAGTTTACACCTTTTGAGCGTTGAATGGCAGCATTTTCAAGTTTCACCAATCCTTCATCATTCTG
1574	LG07	100263397_A>G-13	100263397	13:A>G	64.348	Chrom.07	1574	25997535	25997603	4.22e-27	100263397|F|0-13:A>G-13:A>G	TGCAGAATTTGGTAAACAAGGAATGGCCCAATGCTCGGCTGCACCTGTATGGATCATGTGCAAATTCAT
1575	LG07	100298285_G>A-34	100298285	34:G>A	64.466	Chrom.07	1575	26293915	26293978	2.54e-24	100298285|F|0-34:G>A-34:G>A	TGCAGTATGCAGTTATTGTGAGTTGATCAGATATGGATGGCAACGGTGCAAGGAGATTCTTTTACAGAT
1576	LG07	100238942_C>T-5	100238942	5:C>T	64.759	Chrom.07	1580	26828275	26828213	1.97e-25	100238942|F|0-5:C>T-5:C>T	TGCAGCATGGGCTCATCTCTGGAGCTAATCATTAGTCAATCATGAAATTTTTTATTGTATTTACAGATC
1577	LG07	100211466_G>C-36	100211466	36:G>C	65.194	Chrom.07	1586	27468251	27468319	9.08e-29	100211466|F|0-36:G>C-36:G>C	TGCAGCAAAATAAAGAAGGAAGAGAAGATTTGGCGTGGAGGTTATGGGCACCTACTTCCTTGGAGAAAT
1578	LG07	100146934_T>G-5	100146934	5:T>G	65.691	Chrom.07	1577	26632303	26632342	1.2e-12	100146934|F|0-5:T>G-5:T>G	TGCAGTAAATGTATATCTTCCCAACTACATTTCAAATTTACAGATCGGAAGAGCGGTTCAGCAGGAATG
1579	LG07	100282988_C>T-44	100282988	44:C>T	66.197	Chrom.07	1579	26776640	26776574	1.17e-27	100282988|F|0-44:C>T-44:C>T	TGCAGAACCGCTAGTTCTCATAGTGCAGTAACAAATATATCTAACGTTCCTTATTTCGCTAGTTTTACA
1580	LG07	100259241_C>G-7	100259241	7:C>G	66.496	Chrom.07	1578	26763812	26763744	4.22e-27	100259241|F|0-7:C>G-7:C>G	TGCAGTTCTATGCAATAGGACGGTAATGGAAGATAAAAATTGGAGTAATGCCTTGCTTTGAGGGTGCAG
1581	LG07	100216284_C>A-41	100216284	41:C>A	67.062	Chrom.07	1576	26525744	26525812	4.22e-27	100216284|F|0-41:C>A-41:C>A	TGCAGTGGATCGAGATAACCGGATTCAGTTGGTAAAGCACTCGAGAGTTTCCAAGTTCCCATTTGTCAG
1582	LG07	100270659_C>T-46	100270659	46:C>T	67.939	Chrom.07	1581	26982547	26982479	4.22e-27	100270659|F|0-46:C>T-46:C>T	TGCAGTACTACTAGAAATATCCTAGAGTAGAGCTGTGGAAGGGTCACGAAGATCTCGTTCGTGGGATAT
1583	LG07	100145643_C>G-9	100145643	9:C>G	68.716	Chrom.07	1594	28341778	28341815	7.22e-10	100145643|F|0-9:C>G-9:C>G	TGCAGAGTTCTTTCAACGCTATTGGAAAATGCTTACAGATCGGAAGAGCGGTTCAGCAGGAATGCCGAG
1584	LG07	100276762_A>G-24	100276762	24:A>G	68.99	Chrom.07	1589	27596913	27596965	3.31e-18	100276762|F|0-24:A>G-24:A>G	TGCAGTTCAGTGACTTGTGGAGTAACTCTCTCCAGGAGAGGTGCCTTTTTTTACAGATCGGAAGAGCGG
1585	LG07	100285844_C>T-31	100285844	31:C>T	69.128	Chrom.07	1587	27541654	27541716	9.14e-24	100285844|F|0-31:C>T-31:C>T	TGCAGGTTATTCCGTTCTACATTTGACATTTCCTTTCTTTTCCTAATGTTTCTTATGATCTTACAGATC
1586	LG07	100239103_C>T-51	100239103	51:C>T	69.319	Chrom.07	1588	27555700	27555632	9.08e-29	100239103|F|0-51:C>T-51:C>T	TGCAGCCATGGAAGGGTTTCATAATCCTTGAACACTAAAATTGAGATAGCACATAAAAGAACTAATATG
1587	LG07	100257608_T>C-43	100257608	43:T>C	69.503	Chrom.07	1591	27729908	27729840	9.08e-29	100257608|F|0-43:T>C-43:T>C	TGCAGCTCTGAAAAGAAATAGAAATAGCTACATAAGCTAACAATGCAGTAAGGAGTTCCTAAGCACACA
1588	LG07	100273874_G>A-61	100273874	61:G>A	69.602	Chrom.07	1692	61483542	61483610	9.08e-29	100273874|F|0-61:G>A-61:G>A	TGCAGATGCATCTCCTTGCTTGGTTGCTCCTGACCATTTTATACGCCATTTTGGGCTTCAGGTCCCCGT
1589	LG07	100225430_C>T-34	100225430	34:C>T	69.77	Chrom.07	1593	28061300	28061368	9.08e-29	100225430|F|0-34:C>T-34:C>T	TGCAGAGAAAAACCAACATCTTTGTTACCAATTACCAAAATCTATGATCTAATGAAGAAAAACAGAGAT
1590	LG07	100172180_G>A-45	100172180	45:G>A	70.238	Chrom.07	1582	26987545	26987477	4.22e-27	100172180|F|0-45:G>A-45:G>A	TGCAGTATCAAGAAGTGATATAAGCCAAAAACTTCATAAGCAGTCGACCATTCAAATGCATTGAAAAAA
1591	LG07	100163481_G>T-20	100163481	20:G>T	70.595	Chrom.07	1585	27053139	27053071	4.22e-27	100163481|F|0-20:G>T-20:G>T	TGCAGATACTGAAAATTCTAGCGTCCCACAAATCAATGCGCAATTCCATAATATACAGAAACAAAAAGA
1592	LG07	100199992_A>G-23	100199992	23:A>G	70.794	Chrom.07	1592	28048120	28048188	4.22e-27	100199992|F|0-23:A>G-23:A>G	TGCAGTTTCAGCACTTACATGGAACTCCTAAAAATAATAATTTGTGAACCCATTCCAAAAGGCATGATA
1593	LG07	100239441_T>C-32	100239441	32:T>C	70.883	Chrom.07	1584	27050543	27050475	9.08e-29	100239441|F|0-32:T>C-32:T>C	TGCAGCTCCTCTGACTAGTATTTTTGTTTCTTTGATACTTCTAAAGACAATAATGTCTTTGTTCATGGT
1594	LG07	100238436_A>T-22	100238436	22:A>T	71.348	Chrom.07	1583	27050540	27050607	3.27e-28	100238436|F|0-22:A>T-22:A>T	TGCAGATTATGGCCATGAGTATACGCATGGTATCAAAAATCCCTAAGATTGTGCTACTACTGTTCTTAC
1595	LG07	100293688_G>A-58	100293688	58:G>A	72.015	Chrom.07	1595	28812795	28812730	4.22e-27	100293688|F|0-58:G>A-58:G>A	TGCAGTTGGTTATCCATTTTATAATTGCAAGTTAGATAGCAAAGAAAACATATCAACTGTTTTTTACAG
1596	LG07	100239885_G>A-56	100239885	56:G>A	72.389	Chrom.07	1590	27615358	27615290	9.08e-29	100239885|F|0-56:G>A-56:G>A	TGCAGGAGGTTTCCAACTTCATTTGGTAATGTTCCCACAAAGCGGTTCTGGCTGATGTCAAGTCTTTGG
1597	LG07	100191839_C>T-30	100191839	30:C>T	72.596	Chrom.07	1596	28833938	28834006	4.22e-27	100191839|F|0-30:C>T-30:C>T	TGCAGATGTTGCAAGACTAGATGTGATTGACTCAAATTATTATTTCCTTGCTTTCTTGAAGTTAGTGCT
1598	LG07	100244740_A>G-12	100244740	12:A>G	73.31	Chrom.07	1597	29691871	29691816	1.53e-21	100244740|F|0-12:A>G-12:A>G	TGCAGGACTATCATGGTTGGTTAGAAAAAGCTAGAGGAACTCAAGGGTGTTAGTTACAGATCGGAAGAG
1599	LG07	100270534_C>A-56	100270534	56:C>A	73.805	Chrom.07	1600	30170828	30170896	4.22e-27	100270534|F|0-56:C>A-56:C>A	TGCAGGTTATAGTCCTCGTCCACATGTGCTACACCACCTTAGTGGTAAATATAGTACGGGAGTAGGTCT
1600	LG07	100229636_A>C-32	100229636	32:A>C	74.481	Chrom.07	1601	30691230	30691162	4.22e-27	100229636|F|0-32:A>C-32:A>C	TGCAGTCAAACAAGCTACAAATTCAGAAGATAAGAAAGGAGGAAAAAAACAGCAAGCTTCAACAACCTT
1601	LG07	100266993_T>C-14	100266993	14:T>C	74.989	Chrom.07	1602	30868518	30868563	2.58e-14	100266993|F|0-14:T>C-14:T>C	TGCAGCAGTGTTTCTTGGACTCCCCAATAACCCACTATCTAAATTACAGATCGGAAGAGCGGTTCAGCA
1602	LG07	100228583_T>C-32	100228583	32:T>C	75.458	Chrom.07	1599	30035189	30035121	4.22e-27	100228583|F|0-32:T>C-32:T>C	TGCAGGCCGGCCTATGCCATGTTGGAGGATGCTGAAAAGAAGGGCCTGATAACTCCGGGCAAGGTCAGT
1603	LG07	100247644_A>T-53	100247644	53:A>T	75.62	Chrom.07	1598	30024066	30023998	4.22e-27	100247644|F|0-53:A>T-53:A>T	TGCAGACCAGTGGATAAGGTTATCAAGATAGCATATTGAAAATTATGGAAAACATGTGCCTGAGCCTGG
1604	LG07	100290656_G>A-25	100290656	25:G>A	76.785	Chrom.07	1603	30934489	30934539	9.21e-19	100290656|F|0-25:G>A-25:G>A	TGCAGTATGATGGAATGTTTGGCTTGCTTGAGCACCAAACCAAACTATTTACAGATCGGAAGAGCGGTT
1605	LG07	100258399_C>G-29	100258399	29:C>G	77.288	Chrom.07	1604	30993906	30993837	4.22e-27	100258399|F|0-29:C>G-29:C>G	TGCAGTAACAAAAGTATGCATGTTACAAACACTTTCTTATGGGGGAAAGACATGCTAGAATATTTACAG
1606	LG07	100244074_G>A-34	100244074	34:G>A	77.567	Chrom.07	1605	31169899	31169851	1.19e-17	100244074|F|0-34:G>A-34:G>A	TGCAGCATGATGCACTCTCTTGAATTTCCATGGAGCTAGCACCATGTTACAGATCGGAAGAGCGGTTCA
1607	LG07	100249854_A>G-8	100249854	8:A>G	77.927	Chrom.07	1607	31881711	31881779	4.22e-27	100249854|F|0-8:A>G-8:A>G	TGCAGGCTAGCTGAATCGCGACAATCGTGCAGTACATGGATGACCATCTCTGCCCGATCAGCAGTAAGG
1608	LG07	100257079_G>A-63	100257079	63:G>A	78.293	Chrom.07	1608	31969516	31969448	9.08e-29	100257079|F|0-63:G>A-63:G>A	TGCAGCACCAACAAGCTTATTCAAAGCTGACTCTGAGATTGCTTGTTCATCTTTGCTCTGTTCGGGGTA
1609	LG07	100263801_C>T-63	100263801	63:C>T	78.722	Chrom.07	1609	31985044	31985110	5.46e-26	100263801|F|0-63:C>T-63:C>T	TGCAGATCAGGCAAGGTCACACCTTGATTGAGGGGCCTTGACTCATGAATCATTACTGGGTGTCGAAAG
1610	LG07	100266881_T>C-5	100266881	5:T>C	79.503	Chrom.07	1606	31380801	31380753	2.58e-14	100266881|F|0-5:T>C-5:T>C	TGCAGTAAGGAACTCATATGATCAAAGCAGAAAGAAATGTTCTTACAGATCGGAAGAGCGGTTCAGCAG
1611	LG07	100190458_C>G-60	100190458	60:C>G	80.653	Chrom.07	1610	32077811	32077743	9.08e-29	100190458|F|0-60:C>G-60:C>G	TGCAGACTTGCCTAAGCAGCACCTCAATCCTGATTACTACCGTAATTATTTTGCACTTCCCTGGAATGT
1612	LG07	100226152_G>A-40	100226152	40:G>A	81.569	Chrom.07	1611	32077932	32078000	4.22e-27	100226152|F|0-40:G>A-40:G>A	TGCAGATGTAATTAGTGTTAGCTTTTGCTACCACAGCAAGGTGCACTTTTATAGATCTTCTCAAGGCTT
1613	LG07	100166532_G>A-57	100166532	57:G>A	83.099	Chrom.07	1613	33713621	33713553	4.22e-27	100166532|F|0-57:G>A-57:G>A	TGCAGCCCACAACTCCCAAGTCAAGTGTTTACATTGGGCCTTGGATCAATATCCAGGGGAATAAGGGGA
1614	LG07	100278618_A>G-24	100278618	24:A>G	83.658	Chrom.07	1615	34567529	34567597	4.22e-27	100278618|F|0-24:A>G-24:A>G	TGCAGTCCTGTATCTCTTGTTGGTAATTGTGATACATTATATCAAGTTGGCACAAGCTGATACGGTGAC
1615	LG07	100258507_C>T-12	100258507	12:C>T	84.348	Chrom.07	1612	33579082	33579014	9.08e-29	100258507|F|0-12:C>T-12:C>T	TGCAGTAGATCCCGAACACTGAGGCCCTTCCCTTCATACTGTTTAGCCACATGTACCACAAGACGTAAA
1616	LG07	100252353_A>T-39	100252353	39:A>T	84.987	Chrom.07	1614	34199526	34199477	7.17e-15	100252353|F|0-39:A>T-39:A>T	TGCAGAATCTGGTAGCTGCCCTTCCATACAATTATGGGAAACATTACAGATCGGAAGAGCGGTTCAGCA
1617	LG07	100249002_C>A-41	100249002	41:C>A	85.446	Chrom.07	1616	35208994	35209060	5.46e-26	100249002|F|0-41:C>A-41:C>A	TGCAGCCTTGTCATGTAAGCATTTTTAGGATCAATTGTAGTCCCATTGGCATATCAGTCAAAAATTACA
1618	LG07	100226662_G>A-6	100226662	6:G>A	85.884	Chrom.07	1621	35932468	35932400	9.08e-29	100226662|F|0-6:G>A-6:G>A	TGCAGCGCCCTCGCTTCAAGCTCGGGGTGTGTCCTCGCTAGTTGGTCCACAAACCAACCAGCTCGAGGT
1619	LG07	100287370_T>A-11	100287370	11:T>A	86.495	Chrom.07	1620	35878525	35878590	4.22e-27	100287370|F|0-11:T>A-11:T>A	TGCAGCGAAAATAGGGTAACAAGACCTCTGTTCCGCGGTTCTATGATCGGAGCAAAGACGATTTTACAG
1620	LG07	100267252_T>A-37	100267252	37:T>A	86.701	Chrom.07	1622	36073508	36073559	1.19e-17	100267252|F|0-37:T>A-37:T>A	TGCAGCTCTACAATCAAAACAAGTGGAAACGAAAGATTGGGAGAATTTACAGATCGGAAGAGCGGTTCA
1621	LG07	100263120_G>A-16	100263120	16:G>A	86.997	Chrom.07	1618	35769107	35769175	4.22e-27	100263120|F|0-16:G>A-16:G>A	TGCAGAAAACAATGACGACAGCAACATCACAAGAAACAAGATTGCCCAAATCCCTATACTAACCAAAAC
1622	LG07	100181215_C>T-26	100181215	26:C>T	87.226	Chrom.07	1619	35865888	35865930	2.58e-14	100181215|F|0-26:C>T-26:C>T	TGCAGAATGGTCAAGCACCTATAACCCATACAACCAAAAATTACAGATCGGAAGAGCGGTTCAGCAGGA
1623	LG07	100164154_A>G-17	100164154	17:A>G	88.193	Chrom.07	1623	36459380	36459448	9.08e-29	100164154|F|0-17:A>G-17:A>G	TGCAGATGGTGCCTATGATGAGCAAAGAATCTCTTGTAATCATATGGTTGTAATCATAGGTTGGAAGAA
1624	LG07	100284841_C>T-37	100284841	37:C>T	88.572	Chrom.07	1617	35579518	35579473	2.58e-14	100284841|F|0-37:C>T-37:C>T	TGCAGTTTGGCCAAAAACGTTGAACCTAAGTCCCAACCGTGCATTACAGATCGGAAGAGCGGTTCAGCA
1625	LG07	100264508_G>A-30	100264508	30:G>A	88.96	Chrom.07	1626	36921874	36921942	4.22e-27	100264508|F|0-30:G>A-30:G>A	TGCAGCTACTTTGAACATGGCTTGGTTTGAGAATTCTTCGTATTCATTGATATATATTGGTTGATAATC
1626	LG07	100256036_G>A-61	100256036	61:G>A	89.565	Chrom.07	1624	36658468	36658400	9.08e-29	100256036|F|0-61:G>A-61:G>A	TGCAGAAGAAAGGATTACTCCAAACATGGATCAGGACTTTGAGAGAAATTAGTTAGGACCCGTATGTAT
1627	LG07	100271919_T>C-31	100271919	31:T>C	89.872	Chrom.07	1629	37468989	37469033	1.99e-15	100271919|F|0-31:T>C-31:T>C	TGCAGACTCTCCACTTTTGGTAGGGGCGAGGTGTGTGTGATGTTACAGATCGGAAGAGCGGTTCAGCAG
1628	LG07	100209202_A>T-25	100209202	25:A>T	90.562	Chrom.07	1628	37408007	37408075	9.08e-29	100209202|F|0-25:A>T-25:A>T	TGCAGAAACAAAATTGTTGTCCTTCAATGGAAAAGATGCCTCAATTTTCCATTTTCTCAATCCTCAAGG
1629	LG07	100240680_G>C-59	100240680	59:G>C	90.908	Chrom.07	1627	37405696	37405628	4.22e-27	100240680|F|0-59:G>C-59:G>C	TGCAGGTTTCTAGGAATAAGGAAATAGGCTTGCTATGATTTAGAGAATAAAGATGTTTTGTGATTGTTA
1630	LG07	100216822_C>G-23	100216822	23:C>G	91.224	Chrom.07	1625	36706060	36705992	4.22e-27	100216822|F|0-23:C>G-23:C>G	TGCAGTTCTGGGTAATTATTCATCTAAATATCTTCATAGTTACAGCTCAGTAGCTCTTATATATGCAAA
1631	LG07	100171008_T>C-49	100171008	49:T>C	92.015	Chrom.07	1634	38005240	38005172	4.22e-27	100171008|F|0-49:T>C-49:T>C	TGCAGGTGATTCCTACACATGTAATGCCAAACAGGGTCTAATGAATGCTTATCCTGCATCATGTGAATT
1632	LG07	100286115_C>G-48	100286115	48:C>G	92.667	Chrom.07	1637	38382737	38382669	9.08e-29	100286115|F|0-48:C>G-48:C>G	TGCAGTTTGACAATGCAAGGCATTTCCATTGTTTCACTAATTACAAAGCTCATTTTCCACATGAAGATC
1633	LG07	100250263_T>G-48	100250263	48:T>G	92.985	Chrom.07	1633	37978652	37978720	4.22e-27	100250263|F|0-48:T>G-48:T>G	TGCAGGTTCTGGGGAGGTCATATTTATGCAGCCTTACCGCCTTGTGCATAGAGGCTGCTTCCATGTTCG
1634	LG07	100274684_C>T-33	100274684	33:C>T	93.28	Chrom.07	1636	38208360	38208292	4.22e-27	100274684|F|0-33:C>T-33:C>T	TGCAGGTGGGGGGCTCCCAAATGAATGAAGTTGCTTGTTGACAGCGATGAGGAGGGAAAGGAGAAATTA
1635	LG07	100251356_T>A-15	100251356	15:T>A	93.69	Chrom.07	1635	38050896	38050964	4.22e-27	100251356|F|0-15:T>A-15:T>A	TGCAGTTGCCATCATTGTTTGAAGTTCATAAACCTCATCATGAAGTTGTCGAAGATAATCATGGACCAG
1636	LG07	100286411_T>C-50	100286411	50:T>C	94.126	Chrom.07	1631	37977034	37976980	2.56e-19	100286411|F|0-50:T>C-50:T>C	TGCAGATCCCATCGTCAAGACATTAGGTAATTTGATCTTCAAACAAGCCTTTTTACAGATCGGAAGAGC
1637	LG07	100251067_C>T-47	100251067	47:C>T	94.41	Chrom.07	1632	37978323	37978391	4.22e-27	100251067|F|0-47:C>T-47:C>T	TGCAGTGCTTATCTGTCTGTATTGGTGTGCATGTGCATGTCTGTGTCCGTGTGTATGTGATTTTATCAA
1638	LG07	100279780_C>G-9	100279780	9:C>G	95.117	Chrom.07	1638	38984938	38984979	4.31e-12	100279780|F|0-9:C>G-9:C>G	TGCAGTCAGCGATGGCTGCCATCAGAAAATAGGCAGTTATTACAGATCGGAAGAGCGGTTCAGCAGGAA
1639	LG07	100240813_G>T-61	100240813	61:G>T	95.598	Chrom.07	1630	37525993	37525925	9.08e-29	100240813|F|0-61:G>T-61:G>T	TGCAGTAATTTTCAAAATATGAACTTATGATCGGATGATATGTTGTGTTTGAGTTACTGGTGTTGGGGA
1640	LG07	100299005_T>A-11	100299005	11:T>A	96.431	Chrom.07	1642	40285920	40285852	9.08e-29	100299005|F|0-11:T>A-11:T>A	TGCAGCTTACATAGACCATCAAGCACAGCCGGAATGTTGCCTTCAAGAAACCAATTATAGGATAAATCA
1641	LG07	100290936_G>A-22	100290936	22:G>A	96.845	Chrom.07	1639	39110231	39110296	1.97e-25	100290936|F|0-22:G>A-22:G>A	TGCAGAAAATCACACGCCCACCGTTTATTGGAAGTACGATTTTGCAGTGCTTTAGCAGATTCATTACAG
1642	LG07	100170935_T>C-40	100170935	40:T>C	98.193	Chrom.07	1640	39568527	39568595	4.22e-27	100170935|F|0-40:T>C-40:T>C	TGCAGGTCTTTGATGTTTCTCTCAATTCATTGGAGGGACTTCTAACAGAACATCACTTCGTGAATCTTT
1643	LG07	100230094_C>G-65	100230094	65:C>G	98.944	Chrom.07	1644	40667601	40667533	9.08e-29	100230094|F|0-65:C>G-65:C>G	TGCAGTGATGCGTGACCATCTCCAGCGGTGGAAGTGGGCCTCTTATTGAAGCCCCATACCCCACACAAA
1644	LG07	100280702_T>A-21	100280702	21:T>A	99.486	Chrom.07	1641	40169089	40169021	9.08e-29	100280702|F|0-21:T>A-21:T>A	TGCAGCACCTACAACAAGCACTAAGCCATCCAAATAAATCCTATCGCTTCTTTCAGATAAATCGATTTT
1645	LG07	100272727_C>T-31	100272727	31:C>T	99.981	Chrom.07	1645	40812894	40812950	9.21e-19	100272727|F|0-31:C>T-31:C>T	TGCAGTAAATGCTTGCTACTATGACTTCAGCCATCATCCTGTGGGCAATAATTACAGATCGGAAGAGCG
1646	LG07	100257651_T>A-17	100257651	17:T>A	100.367	Chrom.07	1643	40632626	40632694	4.22e-27	100257651|F|0-17:T>A-17:T>A	TGCAGCTGCTCTTGCATTCCTGGTTCTGGTTATGAAGAGTGCAACTACTCCGGGGTAAACCTCAGGGCT
1647	LG07	100190110_A>G-7	100190110	7:A>G	100.841	Chrom.07	1646	41094888	41094956	9.08e-29	100190110|F|0-7:A>G-7:A>G	TGCAGACAGTAAAAAGGATGAAGAACTTCATTTTGGCACAAAAAATTGAGGATAGATAGATAGGGACAG
1648	LG07	100269598_A>T-52	100269598	52:A>T	101.317	Chrom.07	1650	42032657	42032725	4.22e-27	100269598|F|0-52:A>T-52:A>T	TGCAGCACCAAGCGACATGTTTACACCAGGTATTCTAGTCATCGCATCTTTCAGGTGTTGGTTGGAAAG
1649	LG07	100196324_G>C-38	100196324	38:G>C	101.625	Chrom.07	1647	41498133	41498065	9.08e-29	100196324|F|0-38:G>C-38:G>C	TGCAGGGATAAAGTTACCGAGTGGGTAGCAAACTCATAGCTAGACTCAAACTATGAAAGGAACAACATT
1650	LG07	100211507_C>T-66	100211507	66:C>T	102.034	Chrom.07	1648	41984024	41984092	9.08e-29	100211507|F|0-66:C>T-66:C>T	TGCAGCAAATCGGTGACCGGTTTCCCAGCCAACAAGTAAGTCCTCAGCAAGCAGAGATAATTTTCCCTC
1651	LG07	100162864_A>T-21	100162864	21:A>T	102.437	Chrom.07	1651	42819294	42819362	4.22e-27	100162864|F|0-21:A>T-21:A>T	TGCAGAGCGAGAAGGGCTCCAAACGTCAAACTAGTCTTTGACGAGCAGGTGATGGTTGCAGTCTGCTAA
1652	LG07	100239382_A>T-10	100239382	10:A>T	102.891	Chrom.07	1649	42019796	42019728	9.14e-24	100239382|F|0-10:A>T-10:A>T	TGCAGCTAGCACACTAGAAATTATTAGATAAATCAAATCTACCGTAGATAGATCTAGGATGAAATATTT
1653	LG07	100227038_G>A-42	100227038	42:G>A	103.256	Chrom.07	1656	44056681	44056749	4.22e-27	100227038|F|0-42:G>A-42:G>A	TGCAGCATTTGAGAACCTAATTTCATCTTTCTCCCTTCATGCGGTTTGAATGAAGAATGGCAAATGATA
1654	LG07	100283224_G>T-42	100283224	42:G>T	103.906	Chrom.07	1653	43545757	43545689	4.22e-27	100283224|F|0-42:G>T-42:G>T	TGCAGATTCCATGATAGCAAACATCCAGTCTGAAATAGCCAAGTGATCAAGCATGAAGGATGGCAGTAG
1655	LG07	100235328_A>T-52	100235328	52:A>T	104.119	Chrom.07	1655	43550544	43550600	1.98e-20	100235328|F|0-52:A>T-52:A>T	TGCAGTATTTACATGGTGACTCATCATTTCACTGTATTCTAAAAAAAAAAAAAATTTACAGATCGGAAG
1656	LG07	100261738_A>G-43	100261738	43:A>G	104.36	Chrom.07	1654	43550363	43550313	9.21e-19	100261738|F|0-43:A>G-43:A>G	TGCAGTAAAAATTTGATCTCTGCATTGCAAGTCATTTGTTTCCAATCTTTACAGATCGGAAGAGCGGTT
1657	LG07	100241014_A>T-45	100241014	45:A>T	105.35	Chrom.07	1658	44220184	44220116	9.08e-29	100241014|F|0-45:A>T-45:A>T	TGCAGTATGACATAATGTTAGTATGGGCTCTTATTGAACCAGTAAAGCTGAAAACCTCCACAGAATACC
1658	LG07	100230295_A>G-12	100230295	12:A>G	105.736	Chrom.07	1659	44454806	44454738	9.08e-29	100230295|F|0-12:A>G-12:A>G	TGCAGTGGTGGGAGGATGGATGAGAAGGAAGCAAAAAAGCTACATGGAAAAGTGTGTTGAGTATCTGAC
1659	LG07	100269850_A>T-12	100269850	12:A>T	106.491	Chrom.07	1657	44197919	44197981	4.25e-22	100269850|F|0-12:A>T-12:A>T	TGCAGCCCTAGAAGAGGACCTTCACTGCATTGAATCCTATGAAAAATAATCTGGCAGGAGTTACAGATC
1660	LG07	100241485_C>T-63	100241485	63:C>T	107.488	Chrom.07	1660	45547653	45547585	4.22e-27	100241485|F|0-63:C>T-63:C>T	TGCAGTGCATACTCATCATATGATTTATGTACATGAAGTGAAAAGAAGCCACAATTTATAATGCCGTGT
1661	LG07	100264451_G>C-39	100264451	39:G>C	107.99	Chrom.07	1662	47378063	47378131	1.97e-25	100264451|F|0-39:G>C-39:G>C	TGCAGCGTACTCTTCCTCACCTATAAAGATAAGGCTACAGTTGTTTTCAAGTCTTTTGATTTCCCTAGG
1662	LG07	100226260_G>A-35	100226260	35:G>A	108.391	Chrom.07	1664	47940917	47940849	4.22e-27	100226260|F|0-35:G>A-35:G>A	TGCAGATTCTAAGGCCACAACAATATGGTGACACTGTGAAAAGAGCTACAGCATGTTAGCGTACAGAAG
1663	LG07	100214302_G>C-62	100214302	62:G>C	108.756	Chrom.07	1661	47344175	47344107	9.08e-29	100214302|F|0-62:G>C-62:G>C	TGCAGGCTTTCAAAAAGAGAAAATATAGAAGGGTGAGCTAAAAGCCAAGTCCATAACCAACAGTTATAG
1664	LG07	100272910_C>T-13	100272910	13:C>T	109.118	Chrom.07	1663	47439882	47439935	1.98e-20	100272910|F|0-13:C>T-13:C>T	TGCAGTGAATTTTCGCAAGCCATATTTACTTCTAAAGTTCATTATTCAATGTTACAGATCGGAAGAGCG
1665	LG07	100115769_G>C-57	100115769	57:G>C	110.009	Chrom.07	1666	48630621	48630553	4.22e-27	100115769|F|0-57:G>C-57:G>C	TGCAGAGGGCCATAGAGGAAGAGCGTTATGCTGATGCAGCTCACATTCGAGACCGTGGTGGTGCAGGAT
1666	LG07	100188741_C>T-25	100188741	25:C>T	110.982	Chrom.07	1665	48416716	48416784	4.22e-27	100188741|F|0-25:C>T-25:C>T	TGCAGAAAAATAGATTCAGATCTGACTTCAAGTTTGATAAAGATTACAGAGAAGAAGAGGAAAGTATTT
1667	LG07	100256332_C>G-47	100256332	47:C>G	111.345	Chrom.07	1669	50222949	50223017	4.22e-27	100256332|F|0-47:C>G-47:C>G	TGCAGACATGCATGTTGATACAAAAACAAGCTACGTTGCTGTTCTATCCTACATGTTATTCCATTACAA
1668	LG07	100240152_C>G-54	100240152	54:C>G	111.906	Chrom.07	1667	48900573	48900641	4.22e-27	100240152|F|0-54:C>G-54:C>G	TGCAGGCGGAAGCACTTTCTTGATAAGATGACGATCTCAGTTGCCCCTTTTATCCTACATTGAATTGGT
1669	LG07	100256222_C>A-38	100256222	38:C>A	112.071	Chrom.07	1671	50687533	50687601	9.08e-29	100256222|F|0-38:C>A-38:C>A	TGCAGAATTATATTTTTACCTAATATGATTTCTAATGGCAAACATCGAAGAACTTGTCTGATATGTTTT
1670	LG07	100198875_C>G-7	100198875	7:C>G	112.283	Chrom.07	1670	50687263	50687195	4.22e-27	100198875|F|0-7:C>G-7:C>G	TGCAGTGCATTACTACAGATTGGCTTGTATCATGCTCATCCTTTTTCCCATAGAACATGTTACGTAGTT
1671	LG07	100270324_C>T-51	100270324	51:C>T	112.651	Chrom.07	1652	42845082	42845018	7.12e-20	100270324|F|0-51:C>T-51:C>T	TGCAGGCTTCAAGGACTCCTCCAGCTCCGATTCCCCCTCCAGCATCACCAGCGTCAGAGAGAGCCGAAC
1672	LG07	100287564_C>T-16	100287564	16:C>T	113.935	Chrom.07	1674	52684401	52684335	1.17e-27	100287564|F|0-16:C>T-16:C>T	TGCAGTAAATTTCAAACGATGCTAGTGATCCAACAATAGATTAGCTCATAAAAAACATAATCGATTACA
1673	LG07	100210954_A>G-47	100210954	47:A>G	116.188	Chrom.07	1672	51134808	51134876	4.22e-27	100210954|F|0-47:A>G-47:A>G	TGCAGATCATGAAAAGCATGCTAATGATCCCCCCAAGGATGGAGAAAATACCAAGAATGAAGAGGCAGA
1674	LG07	100210414_A>G-58	100210414	58:A>G	117.075	Chrom.07	1676	55104787	55104722	4.22e-27	100210414|F|0-58:A>G-58:A>G	TGCAGAGATCTAATACATAATTTGTCACTTCCTATGAGGTACGTATATGAACATTCTAACAACCTTGTA
1675	LG07	100230339_A>G-58	100230339	58:A>G	118.43	Chrom.07	1673	51462123	51462191	4.22e-27	100230339|F|0-58:A>G-58:A>G	TGCAGTGTATTGCATAATTTCTTTAGTTTGGTTTGCTCTGAAATATTGTGCGGAGAACAAAAGGAATGC
1676	LG07	100257263_A>G-26	100257263	26:A>G	119.58	Chrom.07	1679	55485438	55485506	4.22e-27	100257263|F|0-26:A>G-26:A>G	TGCAGCATTCACATAAAGAGGAAACTACTCCTTCACACTGCAACCATTGACCACCCATTATTGTCATTA
1677	LG07	100249806_G>A-65	100249806	65:G>A	120.11	Chrom.07	1677	55470409	55470477	9.08e-29	100249806|F|0-65:G>A-65:G>A	TGCAGGCCGTTACTTGCGAACCCATGAGGGAATTCGAATCATACTGCAAGCGTCGTACGTGGAATGATG
1678	LG07	100230828_G>T-48	100230828	48:G>T	120.469	Chrom.07	1678	55475166	55475098	9.08e-29	100230828|F|0-48:G>T-48:G>T	TGCAGTTGTTGGTCTGAGTGAATCTTGACAGCTCATAAATCAGGCTACGAGCTTGTAATTATTACATCA
1679	LG07	100237047_T>A-15	100237047	15:T>A	120.69	Chrom.07	1680	55687275	55687343	4.22e-27	100237047|F|0-15:T>A-15:T>A	TGCAGCTGCACCAGTTACTCAAACATCCTATCCTGGATACTCAAGCTATGCTGGCTATAAGGTTATAAT
1680	LG07	100210740_T>C-21	100210740	21:T>C	121.19	Chrom.07	1684	57809691	57809623	9.08e-29	100210740|F|0-21:T>C-21:T>C	TGCAGATAAGAGCTCGTCTCTTGATCCATTAGTTGAACTTGAGATATCCATTTTGACTCATAAATCTTA
1681	LG07	100280974_T>C-14	100280974	14:T>C	121.554	Chrom.07	1683	56484381	56484446	1.98e-20	100280974|F|0-14:T>C-14:T>C	TGCAGGAAAACAATTGTCTGGGCAGAAAGAGGTTGAACAAGATGAAGAAAATCGATAGGCATTTTACAG
1682	LG07	100217067_G>A-22	100217067	22:G>A	122.28	Chrom.07	1681	55787267	55787335	4.22e-27	100217067|F|0-22:G>A-22:G>A	TGCAGTTTAGCTAACTAACGAAGCATCTATAAAATAATATTAGAAAGTGTAAAACGTATAATATGAATT
1683	LG07	100271368_T>A-56	100271368	56:T>A	122.733	Chrom.07	1682	56481909	56481977	4.22e-27	100271368|F|0-56:T>A-56:T>A	TGCAGTTTGTGTTGAACAATAGCTTGTGCAGTAGCAGGCATTTTTTACGCTACTTTTTGTCATTGCTTA
1684	LG07	100263569_C>T-19	100263569	19:C>T	123.671	Chrom.07	1675	54278135	54278070	4.22e-27	100263569|F|0-19:C>T-19:C>T	TGCAGAGATAAGATTCTGGCCGCTTGGTTTGCCGGTCTGCGGTCGATAAAAAGAGAAGATGAGTTACAG
1685	LG07	100263640_C>T-38	100263640	38:C>T	125.612	Chrom.07	1689	60111254	60111322	9.08e-29	100263640|F|0-38:C>T-38:C>T	TGCAGAGGATTGAAAACTAAGGCGTACAATGGACCTTTCTTCTTTATGCACCACATCATCACTGTTATG
1686	LG07	100282212_T>G-14	100282212	14:T>G	126.056	Chrom.07	1687	59829618	59829568	4.28e-17	100282212|F|0-14:T>G-14:T>G	TGCAGCTTTTCTAGTCTCAATTGTCTATTGGGTGAATTGATATGAACGTTACAGATCGGAAGAGCGGTT
1687	LG07	100251571_G>C-36	100251571	36:G>C	126.369	Chrom.07	1686	59827620	59827552	4.22e-27	100251571|F|0-36:G>C-36:G>C	TGCAGTTTTGAGTTGATTGCACCAACCTATTGGAATGCATAGATCTGTGGGTATCTTAGAAGGAAGATT
1688	LG07	100160140_T>A-10	100160140	10:T>A	127.202	Chrom.07	1698	77452163	77452100	9.27e-14	100160140|F|0-10:T>A-10:T>A	TGCAGAAAAATTATAAATGACAAACAAAACATCAAGAAATAAAAAATTATCAAATCCCAAAGCATGAGA
1689	LG07	100128746_G>C-13	100128746	13:G>C	128.427	Chrom.07	1685	58840214	58840282	9.08e-29	100128746|F|0-13:G>C-13:G>C	TGCAGTTGCCACAGTATTCAAATGCGCTGTTGCAGGTCGATCTCTCTCATCATTGGACCACCAAACTTG
1690	LG07	100217077_G>A-64	100217077	64:G>A	129.508	Chrom.07	1668	49837075	49837143	1.97e-25	100217077|F|0-64:G>A-64:G>A	TGCAGTTTAGTTGGGTTGGAACAACACCAAGAAAAACTTGGAATGGCACAGATAGAAAAATATCGGTTA
1691	LG07	100225347_G>A-57	100225347	57:G>A	130.422	Chrom.07	1688	60108981	60108913	9.08e-29	100225347|F|0-57:G>A-57:G>A	TGCAGACGGAGCGGAAAAGGATGTAGTTGGAGATGTGGGTTATCTTCTTGCTGATGAGAGCTAGAAGCT
1692	LG07	100251088_A>T-40	100251088	40:A>T	132.743	Chrom.07	1691	60976392	60976324	4.22e-27	100251088|F|0-40:A>T-40:A>T	TGCAGTGGAGCTTTCCCTGCAAGATGTTCCTTGGCATTTGAATAAGAATCATATGCGTGCAATGTTGTA
1693	LG07	100237671_T>A-23	100237671	23:T>A	134.138	Chrom.07	1690	60795293	60795361	9.08e-29	100237671|F|0-23:T>A-23:T>A	TGCAGACATCATGCTGAAGACATTTGCATGGGAATACTTCATCCCCGCTAAAGTGGAACTGAGACTGTC
1694	LG07	100251337_G>T-10	100251337	10:G>T	135.567	Chrom.07	1694	62558377	62558438	1.53e-21	100251337|F|0-10:G>T-10:G>T	TGCAGTTGATGTCTGATGATAGTTTATCACTTTCTTTGTTTCACCCAAGGCTTCTGACCTTACAGATCG
1695	LG07	100276770_G>A-28	100276770	28:G>A	137.106	Chrom.07	1693	62297542	62297587	2.58e-14	100276770|F|0-28:G>A-28:G>A	TGCAGTTCTACCTTTTGGTGCCCATTCTGGAGCTCCATTGTAATTACAGATCGGAAGAGCGGTTCAGCA
1696	LG07	100228434_G>T-34	100228434	34:G>T	140.309	Chrom.07	1695	63600422	63600490	4.22e-27	100228434|F|0-34:G>T-34:G>T	TGCAGGATTTCACTGTGTTAGTATGGCTGCGCTAGGGTTGCAAGCGTGGGGTGGGGGATGCCTACGAGT
1697	LG07	100275200_G>A-24	100275200	24:G>A	147.03	Chrom.07	1696	64981433	64981365	4.22e-27	100275200|F|0-24:G>A-24:G>A	TGCAGTTATGCTAAAGTTCAATTCGGCAAAATACAACCATGATAAATGCTATAGTGCAATATCAAGATT
1698	LG07	100240838_C>A-34	100240838	34:C>A	148.775	Chrom.07	1697	67712741	67712809	4.22e-27	100240838|F|0-34:C>A-34:C>A	TGCAGTACATACTTTTTCTAAAAGTGTCGTTCTACAGAGAGTGCAATACCTAAACTCTCTTCCTATACA
1699	LG08	100292897_T>G-20	100292897	20:T>G	0	Chrom.08	1706	17309492	17309427	4.22e-27	100292897|F|0-20:T>G-20:T>G	TGCAGGTAAGTTGCTTTTCTTGCAAGCCGAAAGAAGGCGATATAATTACCTATTCTACATGCTCTGGAA
1700	LG08	100160842_G>T-60	100160842	60:G>T	5.208	Chrom.08	1702	11646513	11646445	9.08e-29	100160842|F|0-60:G>T-60:G>T	TGCAGAACCAAATTGAGGAAATGAAAGGGGTAGGGAAGGGGTTGCATCGGTGACCCCTTAGTTTTGGAG
1701	LG08	100124119_G>A-46	100124119	46:G>A	5.927	Chrom.08	1704	13078691	13078623	4.22e-27	100124119|F|0-46:G>A-46:G>A	TGCAGGGTACTCTGAGAAGTGTGTCTACAACCTTCAAAATGAGTACGCAGAATCCTTCCAATCCAAATG
1702	LG08	100161711_A>G-51	100161711	51:A>G	6.623	Chrom.08	1744	29993543	29993475	4.22e-27	100161711|F|0-51:A>G-51:A>G	TGCAGAATTTATTCTACTTGGTGCAAATACTGTTCAGGTAAGTTTCCCTTTATGCTTGCATTCCTTATT
1703	LG08	100127876_C>A-14	100127876	14:C>A	6.916	Chrom.08	1711	18006470	18006406	1.52e-26	100127876|F|0-14:C>A-14:C>A	TGCAGTGGTGGGGACGGTGGGAGTGGTCGAGGATGAAGCTTAGATGGTGGCGGAGGTGGTCGGAGAGGG
1704	LG08	100229644_A>G-7	100229644	7:A>G	7.618	Chrom.08	1731	27377938	27377870	4.22e-27	100229644|F|0-7:A>G-7:A>G	TGCAGTCAAATCCTGTTTAGAGATGGTCTGTTGTTGGTAGCTTCTTGTTGAAATAGGTTTTTATTGAAA
1705	LG08	100211888_G>C-16	100211888	16:G>C	8.984	Chrom.08	1723	24165513	24165445	9.08e-29	100211888|F|0-16:G>C-16:G>C	TGCAGCAGATGGAGTTGAATCCAAACTCTAATTAGACCTCAAGAAGAACTCCTAAAATCCGAGTTTTCT
1706	LG08	100209274_T>C-22	100209274	22:T>C	9.423	Chrom.08	1722	24117777	24117709	4.22e-27	100209274|F|0-22:T>C-22:T>C	TGCAGAAAGCACCATGCGAGTATGCAAGGCCCTCCAGTCTTATCGGAAATTTGACATCACATGAACCGA
1707	LG08	100277820_G>A-60	100277820	60:G>A	10.584	Chrom.08	1710	17652366	17652434	4.22e-27	100277820|F|0-60:G>A-60:G>A	TGCAGATTGTTTACAGATAGTTTTGCACACTTTGTAACCTCTGAGAATCATAACTCCTGTGTGATGTTT
1708	LG08	100274547_T>C-65	100274547	65:T>C	10.808	Chrom.08	1713	18989633	18989565	9.08e-29	100274547|F|0-65:T>C-65:T>C	TGCAGGATGAGGGCCTTAGCATTGATTGACTGAATGAGAATGCTGAAGCTCTGGTGCTGGGTTCTTGTG
1709	LG08	100195567_C>G-21	100195567	21:C>G	11.328	Chrom.08	1717	20838075	20838143	9.08e-29	100195567|F|0-21:C>G-21:C>G	TGCAGGATAAGTGCAATATTGCTAATGTGACACACTACTAATTTGATGAAGCCCCCAATGATTGGGTGT
1710	LG08	100172268_C>T-56	100172268	56:C>T	11.56	Chrom.08	1707	17313244	17313176	4.22e-27	100172268|F|0-56:C>T-56:C>T	TGCAGTATGCAAGGTTCAAAGGCTGAAATCTTGATACAAAAAAGCTGAAACCAAACCACAACAGAAAAA
1711	LG08	100273813_G>T-26	100273813	26:G>T	11.77	Chrom.08	1699	1573861	1573796	1.97e-25	100273813|F|0-26:G>T-26:G>T	TGCAGATAGAAATTTGAATTTATTTGGAATTACCCTAAATTGTGTTTAGTTGTTCACCACTTATTACAG
1712	LG08	100234841_T>C-36	100234841	36:T>C	12.775	Chrom.08	1712	18915736	18915686	9.27e-14	100234841|F|0-36:T>C-36:T>C	TGCAGGTATGGATGATGGCCGAACCATGGTCGTCCCTATTACAGATCGGAAGAGCGGTTCAGCAGGAAT
1713	LG08	100282366_C>T-30	100282366	30:C>T	12.913	Chrom.08	1701	4654453	4654400	9.21e-19	100282366|F|0-30:C>T-30:C>T	TGCAGGTTGGTTGAGAGTTCAACTGTATGCCATATAGGTTATTGGGTAAATTTACAGATCGGAAGAGCG
1714	LG08	100286408_A>G-5	100286408	5:A>G	13.315	Chrom.08	1700	4651496	4651447	3.31e-18	100286408|F|0-5:A>G-5:A>G	TGCAGATACTCTTTATTTGCATGGTAGGCCTTCTGTATGCGTTGGTTTTACAGATCGGAAGAGCGGTTC
1715	LG08	100274254_A>G-52	100274254	52:A>G	13.502	Chrom.08	1703	13078383	13078315	4.22e-27	100274254|F|0-52:A>G-52:A>G	TGCAGCTGTATATGCTTTTTGATTTCCTTGTTGAGCACAGTGCAAGGATACCAGCAGATATGCAGTGTG
1716	LG08	100274956_A>T-28	100274956	28:A>T	14.379	Chrom.08	1716	19263649	19263717	9.08e-29	100274956|F|0-28:A>T-28:A>T	TGCAGTCCAGACGGGCCCAATTTGGGCCAAGTGTCACAGTAATCCTTCTGGATTTGTAGGTAGCTCTAT
1717	LG08	100195409_T>C-49	100195409	49:T>C	14.863	Chrom.08	1708	17488831	17488763	9.08e-29	100195409|F|0-49:T>C-49:T>C	TGCAGGAGACTCTCTTGCTCCACTTCTTGCCCCTGTTATGAGTATTGCTTTCATCTCTCTGTCCTCCCT
1718	LG08	100252139_C>T-31	100252139	31:C>T	15.576	Chrom.08	1718	20984774	20984829	7.12e-20	100252139|F|0-31:C>T-31:C>T	TGCAGAAAGAAATAGATGAAGTCAAGCACTGCGAAGGAGAAATTGCAGAATTATTACAGATCGGAAGAG
1719	LG08	100166686_A>G-32	100166686	32:A>G	15.905	Chrom.08	1709	17650174	17650106	9.08e-29	100166686|F|0-32:A>G-32:A>G	TGCAGCCGCTGCCACTGCTACAGCCATTGCATACCTCTTGTGATCAATCTCAACCTCTGGCGGTACATT
1720	LG08	100245120_T>G-12	100245120	12:T>G	16.28	Chrom.08	1720	22438652	22438692	3.34e-13	100245120|F|0-12:T>G-12:T>G	TGCAGGTAACTCTAGCCTGGGCTCTAGAAAAACAAATTTTACAGATCGGAAGAGCGGTTCAGCAGGAAT
1721	LG08	100300142_T>C-18	100300142	18:T>C	16.482	Chrom.08	1770	33921392	33921460	9.14e-24	100300142|F|0-18:T>C-18:T>C	TGCAGCAGAAAATTCAGATTGAGTAGTCCTTGGAAAACTTGAACGGTTCTAGTCCTAGAAGCATCTAAA
1722	LG08	100281341_A>T-38	100281341	38:A>T	17.206	Chrom.08	1719	22124165	22124097	4.22e-27	100281341|F|0-38:A>T-38:A>T	TGCAGTCCAGTGTTGCAAAGGCACCAGTTGCTAACTGCATCCCAACAGCATCATATTCCCTTTCCTTCT
1723	LG08	100118230_G>A-63	100118230	63:G>A	17.717	Chrom.08	1724	24560852	24560784	4.22e-27	100118230|F|0-63:G>A-63:G>A	TGCAGCACTAATTTTGATGTTGCTATTGGAATTGGGTATTGAGATATGTATACGCAATCGTCTGCTAGC
1724	LG08	100160218_A>G-51	100160218	51:A>G	18.466	Chrom.08	1721	24102104	24102037	1.52e-26	100160218|F|0-51:A>G-51:A>G	TGCAGAAAAGAGAAACATAATTGAAATGATTTATAAAATAAAGTTCCTGAAATGTGTTCAAATTTTTAC
1725	LG08	100250251_T>C-55	100250251	55:T>C	18.871	Chrom.08	1728	25761731	25761663	4.22e-27	100250251|F|0-55:T>C-55:T>C	TGCAGGTTCGAAATAAGTGCGAAGCCGCAAGTTTGAAATAGGGGTGAAGCCCCTATCTTGTCAAGTTTT
1726	LG08	100259042_A>G-15	100259042	15:A>G	19.457	Chrom.08	1726	25165025	25164957	9.08e-29	100259042|F|0-15:A>G-15:A>G	TGCAGTGGCCTCCATAGATGTGAAAATTATGAGGCAAAATGCATCTACTTGGCATCTCAAGCCCGATGT
1727	LG08	100247439_C>T-24	100247439	24:C>T	19.803	Chrom.08	1725	24914032	24913964	4.22e-27	100247439|F|0-24:C>T-24:C>T	TGCAGAATATTAGACCGATATAAGCGGTTCGATTTCTGCTGAAGTACAAATTAGATGGATTGACATGCA
1728	LG08	100249772_C>G-12	100249772	12:C>G	20.119	Chrom.08	1729	26032505	26032437	9.08e-29	100249772|F|0-12:C>G-12:C>G	TGCAGGCATTTTCAATTACTTTCTTTGGTGAGTGGGGCGATAGGAGTCAGGTAATCTGTGGATGGATAA
1729	LG08	100191616_A>G-56	100191616	56:A>G	20.25	Chrom.08	1727	25688593	25688661	4.22e-27	100191616|F|0-56:A>G-56:A>G	TGCAGATGAATAGGGCATCCTGTGAATTATTTTGCATATTTTTCTCCAAGTTGAAGAGAAAACAGGAAC
1730	LG08	100230366_A>G-39	100230366	39:A>G	20.966	Chrom.08	1730	26601395	26601463	1.97e-25	100230366|F|0-39:A>G-39:A>G	TGCAGTGTCTATACGCACCGTACATATATATTTCAAATGACAGCGTGCAGTGCACGAGTTGCCACATCA
1731	LG08	100174161_C>T-58	100174161	58:C>T	21.498	Chrom.08	1734	28369661	28369729	9.08e-29	100174161|F|0-58:C>T-58:C>T	TGCAGTTAGCCTGAGGATTTCTGAAGTACCTCTGGACCATCTGTATTAGAGACAATTTCGATAATATAT
1732	LG08	100212287_G>A-14	100212287	14:G>A	21.989	Chrom.08	1732	28203696	28203764	9.08e-29	100212287|F|0-14:G>A-14:G>A	TGCAGCCAAGAGATGAAGCAGTGGTGTCATTCTAATGGTGTCTAAGTAAATTGAAGGAGGGCTCGGATG
1733	LG08	100127807_C>T-39	100127807	39:C>T	22.809	Chrom.08	1745	29997153	29997085	1.97e-25	100127807|F|0-39:C>T-39:C>T	TGCAGTGGGCCAAGATTGTGCACTTTTAGAGGAGGTATGCGGGTGGATAAATGAGAAAGCTACCATACC
1734	LG08	100189987_C>T-36	100189987	36:C>T	23.269	Chrom.08	1740	29683903	29683971	4.22e-27	100189987|F|0-36:C>T-36:C>T	TGCAGAATTTTTTCGCCATTGAAGTAAACCGTGACACGTGTTTCAATAATGACTGAAAGAAACATGCAA
1735	LG08	100226165_C>T-46	100226165	46:C>T	23.45	Chrom.08	1735	28779194	28779262	9.08e-29	100226165|F|0-46:C>T-46:C>T	TGCAGATGTCCCTTGATGGGTCTGACTTGAAATTTTTTATTGCTTACATGTGTTTTCCACAGGCAATAT
1736	LG08	100209674_G>A-18	100209674	18:G>A	24.168	Chrom.08	1743	29988102	29988034	9.08e-29	100209674|F|0-18:G>A-18:G>A	TGCAGAAGGACATGGACCGGCCTTTCGAGTGAGGCTTTTCATGGTATCTTCAACTTCATCAAGCTAGCT
1737	LG08	100279622_G>T-45	100279622	45:G>T	24.384	Chrom.08	1733	28280044	28280101	5.5e-21	100279622|F|0-45:G>T-45:G>T	TGCAGGCCATTCCAATAAAATCATTTAGATGGAACATACAAACTGGTATATTCTTTTACAGATCGGAAG
1738	LG08	100247776_T>G-20	100247776	20:T>G	24.726	Chrom.08	1738	29301025	29300957	9.08e-29	100247776|F|0-20:T>G-20:T>G	TGCAGAGAAATGATCATTCATCAGAAATTCAATGTTCTTCTAACGACTTATGAATACCTGATGAACAAG
1739	LG08	100261526_G>A-10	100261526	10:G>A	25.057	Chrom.08	1751	30471722	30471750	1.56e-06	100261526|F|0-10:G>A-10:G>A	TGCAGGGGATGTTTTGTTTGGATCTATTACAGATCGGAAGAGCGGTTCAGCAGGAATGCCGAGACCGAT
1740	LG08	100284156_A>G-59	100284156	59:A>G	25.497	Chrom.08	1750	30422944	30422880	1.52e-26	100284156|F|0-59:A>G-59:A>G	TGCAGCTTTGCTGATTTCCTTTTTCAAATGTTTCATTTGCTAATAGGTTCTGTATGCAGATTTTACAGA
1741	LG08	100211126_T>C-62	100211126	62:T>C	25.656	Chrom.08	1742	29745378	29745310	1.97e-25	100211126|F|0-62:T>C-62:T>C	TGCAGATGCGGATGCATCCTAAAGATGTTCATAAAACAGCCTTTAGAACTCCTGAGGGTCATTATGAGT
1742	LG08	100268957_A>T-52	100268957	52:A>T	25.808	Chrom.08	1736	29174977	29175045	4.22e-27	100268957|F|0-52:A>T-52:A>T	TGCAGAATTCTGAAGAAGTTGAATCCATCAACCACTTTATGACTATTACAAAATCTCCCTCCAGTATGA
1743	LG08	100260654_G>A-50	100260654	50:G>A	26.166	Chrom.08	1749	30323418	30323358	5.5e-21	100260654|F|0-50:G>A-50:G>A	TGCAGCAAAACCTCAATCCACTCATTATCTTTCTTCCACCTTTGAAATAGGATATTACAGATCGGAAGA
1744	LG08	100191228_A>G-55	100191228	55:A>G	26.361	Chrom.08	1748	30304395	30304463	4.22e-27	100191228|F|0-55:A>G-55:A>G	TGCAGATACAGGCTCACCTATCCAATCTTTTTATGAAGCGCGGTGGTCATTGTGAACAAAGTTTCATAG
1745	LG08	100280681_G>A-65	100280681	65:G>A	26.671	Chrom.08	1737	29287625	29287693	9.08e-29	100280681|F|0-65:G>A-65:G>A	TGCAGCAATGCCAGTCTAAATCATACAGAATGTTGCATCACCATAATCCGTTCAAGACAACAGTTGCAT
1746	LG08	100266768_G>C-14	100266768	14:G>C	26.86	Chrom.08	1739	29388510	29388458	7.12e-20	100266768|F|0-14:G>C-14:G>C	TGCAGATGATGCTTGTTTTGATACCCATCCTTCTCAAGGTTCTTCCTGTTTTACAGATCGGAAGAGCGG
1747	LG08	100281913_C>A-20	100281913	20:C>A	27.382	Chrom.08	1747	30278711	30278649	3.29e-23	100281913|F|0-20:C>A-20:C>A	TGCAGAAACATCCACATCCACATCAAAATGGTTCTTCCAGAGAAACATCATTGGCTTACAGATCGGAAG
1748	LG08	100247407_C>G-24	100247407	24:C>G	27.904	Chrom.08	1754	30817899	30817831	4.22e-27	100247407|F|0-24:C>G-24:C>G	TGCAGAATAATAAGACCAATGGTTCCCAGATTCCTAGACTAAATCCTGGATGTCATAGTTTCTATTTGA
1749	LG08	100290598_T>A-14	100290598	14:T>A	28.161	Chrom.08	1746	30161530	30161577	4.28e-17	100290598|F|0-14:T>A-14:T>A	TGCAGCTAGCAACATTGTAGTGAAAAGAGGAACTTGCTTGGTGTTTTACAGATCGGAAGAGCGGTTCAG
1750	LG08	100228558_G>A-10	100228558	10:G>A	28.464	Chrom.08	1741	29693666	29693598	4.22e-27	100228558|F|0-10:G>A-10:G>A	TGCAGGCCACGCTCGGGCCTCCTGGTACCGTTGACCTTTCAGCATTCTGTTCAAGTTGTAGTTGAACTC
1751	LG08	100238201_A>T-28	100238201	28:A>T	29.145	Chrom.08	1753	30682396	30682328	9.08e-29	100238201|F|0-28:A>T-28:A>T	TGCAGATCACATGGTGACCCCAACCTACATGGAGAATCTCTCAGGGAGAACAAATCAACTCTCCAGTGA
1752	LG08	100276348_A>T-9	100276348	9:A>T	29.517	Chrom.08	1755	31498021	31498060	1.2e-12	100276348|F|0-9:A>T-9:A>T	TGCAGGCGCACATATTTTGGATCTCTACCGTAAGAATTTACAGATCGGAAGAGCGGTTCAGCAGGAATG
1753	LG08	100270864_A>C-17	100270864	17:A>C	29.991	Chrom.08	1757	31722995	31723063	4.22e-27	100270864|F|0-17:A>C-17:A>C	TGCAGTCCGAATGCACCATGTCTAGTTTATTCTGTCTATAGAAAGTTGATAAAAGTTGTGTTGAAAATT
1754	LG08	100191445_G>C-30	100191445	30:G>C	30.155	Chrom.08	1752	30585071	30585003	4.22e-27	100191445|F|0-30:G>C-30:G>C	TGCAGATCATATGGTGACCCCAACCTACATGGAGAATAAATCAACTCTCCAGTGATTACTATATAAGTA
1755	LG08	100189189_G>A-26	100189189	26:G>A	31.174	Chrom.08	1756	31717741	31717809	9.08e-29	100189189|F|0-26:G>A-26:G>A	TGCAGAACAGACATGATTACTGCACAGTTAGTCTGATCCATGTAACCATGGACTAAGGGCCAATAGTTA
1756	LG08	100167915_G>A-39	100167915	39:G>A	31.825	Chrom.08	1758	31801099	31801167	4.22e-27	100167915|F|0-39:G>A-39:G>A	TGCAGCTGCGTCACTGAATAAAAGTTGGGCATTGTCACCGGAAAAAATAGACTTTGTTTGTGGTTTGTG
1757	LG08	100194390_G>A-67	100194390	67:G>A	34.362	Chrom.08	1759	32315928	32315996	9.08e-29	100194390|F|0-67:G>A-67:G>A	TGCAGCTCCGGCCTGCCGCTAGCATGAGTGCAACAATGGCTGCTACCCCATTCGCCGGACGGCACGGGT
1758	LG08	100281546_C>A-68	100281546	68:C>A	36.132	Chrom.08	1760	32497063	32496995	9.08e-29	100281546|F|0-68:C>A-68:C>A	TGCAGTTGAATTCGATACAGTGGCAAATAAAAAGCAGCAACATGAAGTGAATGTTGGTGAGTTGAAATC
1759	LG08	100261530_T>G-7	100261530	7:T>G	36.527	Chrom.08	1761	32845274	32845327	1.98e-20	100261530|F|0-7:T>G-7:T>G	TGCAGGGTATCTAATGGCGTTCATGTGACCCACATTACCTATTTTCCTTGATTACAGATCGGAAGAGCG
1760	LG08	100257104_G>A-66	100257104	66:G>A	37.354	Chrom.08	1766	33288576	33288641	4.22e-27	100257104|F|0-66:G>A-66:G>A	TGCAGCACTATCCTTTCTCATCCTTATCAGTTTCTCTTCTTTGTCACAATGTTCACCAAACTCTGTGTG
1761	LG08	100272851_T>C-9	100272851	9:T>C	38.084	Chrom.08	1762	32903224	32903187	7.22e-10	100272851|F|0-9:T>C-9:T>C	TGCAGTCCATGGATAAGCAATAAAAGGCCATGAGATTACAGATCGGAAGAGCGGTTCAGCAGGAATGCC
1762	LG08	100230856_T>C-38	100230856	38:T>C	39.42	Chrom.08	1765	33234374	33234306	4.22e-27	100230856|F|0-38:T>C-38:T>C	TGCAGTTTATAGAAAATTTGTCTCCATATGCTTGCATGTACCTCTCATGAGAGCATTGGTTCTCAGAAA
1763	LG08	100210293_C>T-13	100210293	13:C>T	39.729	Chrom.08	1769	33782733	33782665	9.08e-29	100210293|F|0-13:C>T-13:C>T	TGCAGAGAAAGCTCATTCCTTGTTGCAAGAATCGCTTCGCAGACAGAAGCCCGAGTTCTTACCATTGCC
1764	LG08	100260524_T>C-25	100260524	25:T>C	40.08	Chrom.08	1767	33320706	33320735	4.35e-07	100260524|F|0-25:T>C-25:T>C	TGCAGATCTCTGTAAGATCTGTTTCTTTTACAGATCGGAAGAGCGGTTCAGCAGGAATGCCGAGACCGA
1765	LG08	100239367_G>A-16	100239367	16:G>A	40.594	Chrom.08	1763	33157991	33158059	9.08e-29	100239367|F|0-16:G>A-16:G>A	TGCAGCTACTCCCCCCGGTTATTCATTACTGTACATGTGTTTACTCATATTTTCACATATGCATGTAAG
1766	LG08	100270073_A>C-35	100270073	35:A>C	40.802	Chrom.08	1764	33200710	33200778	4.22e-27	100270073|F|0-35:A>C-35:A>C	TGCAGCTTCGGCACATTCAAACAAGCGCTGCTTAGAGCTTTCACGCTATTCTTTGTTCAACAAAGCTGC
1767	LG08	100230341_C>T-63	100230341	63:C>T	41.601	Chrom.08	1768	33438059	33438127	9.08e-29	100230341|F|0-63:C>T-63:C>T	TGCAGTGTCAATCTGGAAGGAATTTGAAGGTGTCTTGGTGGTGATTCCAAGAAGGGCAATGTGCGACCC
1768	LG08	100120845_T>C-53	100120845	53:T>C	42.438	Chrom.08	1774	35393988	35393920	4.22e-27	100120845|F|0-53:T>C-53:T>C	TGCAGCTCATGAAAATGTTTGATTCTGGATAACTACTAATTCTCCATTGGTACTAGAGCAATAAAACAA
1769	LG08	100229541_T>C-17	100229541	17:T>C	43.689	Chrom.08	1771	34902059	34901991	9.08e-29	100229541|F|0-17:T>C-17:T>C	TGCAGTATGCGGGTGGTTGAGGGATCACATAGCACATGTTGTGCAAGCTGCATATGCAGCTGCATGTGA
1770	LG08	100277777_T>C-60	100277777	60:T>C	44.074	Chrom.08	1775	35735770	35735838	9.08e-29	100277777|F|0-60:T>C-60:T>C	TGCAGATTATCGTACTTTTTTCTGATGTCAAGCCACCATCCTTTATACTGCCAACCATGCTATAAATGC
1771	LG08	100283363_C>A-35	100283363	35:C>A	44.382	Chrom.08	1772	34970497	34970435	1.97e-25	100283363|F|0-35:C>A-35:C>A	TGCAGCATGAAGCTTTCGACCTGCTGATGATGCTACTCTTTGGTTATTTTTGGATGCATTTTACAGATC
1772	LG08	100272885_C>G-28	100272885	28:C>G	44.616	Chrom.08	1777	35821202	35821236	3.36e-08	100272885|F|0-28:C>G-28:C>G	TGCAGTCTAGTTTTCCATATATTGTTAGCCCATCTGGACCAAACTCCTTCATTGCTTACAGATCGGAAG
1773	LG08	100266467_C>T-46	100266467	46:C>T	44.938	Chrom.08	1776	35817453	35817507	5.5e-21	100266467|F|0-46:C>T-46:C>T	TGCAGAAGATCTAGTTGAAACTTTCCATTTGACTTTTCTACTAGGCCGGGTATTACAGATCGGAAGAGC
1774	LG08	100216782_G>A-38	100216782	38:G>A	45.672	Chrom.08	1773	35194066	35193998	9.08e-29	100216782|F|0-38:G>A-38:G>A	TGCAGTTCTAGCCAACAAAATCCAGAAACCAATCCTCTGCTGAACACAATTCTTACAGTTCAAATCTTG
1775	LG08	100259353_G>C-38	100259353	38:G>C	46.895	Chrom.08	1779	36560964	36561032	9.08e-29	100259353|F|0-38:G>C-38:G>C	TGCAGTTGGGGTGTCAGTGGTGATGTGGGGGCGTATCAGTCTTTGCATATTTTTGTTCCTTCTCTTCTT
1776	LG08	100167272_G>A-32	100167272	32:G>A	47.432	Chrom.08	1778	36323036	36323104	9.08e-29	100167272|F|0-32:G>A-32:G>A	TGCAGCTAAAGCTGCTCTCTCCTAAAGCATAAGAAGTTTCCAATACATGAATACTTAGATCATAGACAT
1777	LG08	100199567_T>A-56	100199567	56:T>A	48.345	Chrom.08	1787	37185392	37185324	9.08e-29	100199567|F|0-56:T>A-56:T>A	TGCAGTTCGACGACTGCAAGCTACCCAAAACCAAGCAATGATCTCAACGTTGAGGGTGCCAAAGCACTA
1778	LG08	100279563_T>C-11	100279563	11:T>C	48.704	Chrom.08	1784	37002406	37002454	2.58e-14	100279563|F|0-11:T>C-11:T>C	TGCAGCTTTTGTATTGTGGATTCTTTGGTTTGTGCAAAAATTGAATTTACAGATCGGAAGAGCGGTTCA
1779	LG08	100276072_G>T-30	100276072	30:G>T	49.226	Chrom.08	1785	37002409	37002354	1.53e-21	100276072|F|0-30:G>T-30:G>T	TGCAGCCATAATTGTAAAGGAACAACAACAGATTGATTAGAGGATGACCTAAGTTACAGATCGGAAGAG
1780	LG08	100258032_G>A-20	100258032	20:G>A	49.765	Chrom.08	1783	36943592	36943656	7.07e-25	100258032|F|0-20:G>A-20:G>A	TGCAGGCAGGTAGAGATTGTGAGCATGCTTTTATAGGGATACACCGCTGTTCATCATTGCGATGCGTGG
1781	LG08	100273443_A>G-28	100273443	28:A>G	49.984	Chrom.08	1786	37182045	37181981	1.52e-26	100273443|F|0-28:A>G-28:A>G	TGCAGAAAAGAAGATTATTTGAAGACGGACATGAGTAGTTTCCAGAAGCTATAATAGTTCAGTTACAGA
1782	LG08	100253557_T>C-11	100253557	11:T>C	50.371	Chrom.08	1788	37314364	37314331	2.6e-09	100253557|F|0-11:T>C-11:T>C	TGCAGCTCGATTTCCTTGAAATGTTCAGCCTTTACAGATCGGAAGAGCGGTTCAGCAGGAATGCCGAGA
1783	LG08	100189618_C>G-19	100189618	19:C>G	51.293	Chrom.08	1781	36707463	36707395	4.22e-27	100189618|F|0-19:C>G-19:C>G	TGCAGAAGGTTATAATAAACACAGCCACTCCAAAACACCCTAGATGGCCATGGATGTAATTTCAAAAGA
1784	LG08	100225071_T>A-66	100225071	66:T>A	51.551	Chrom.08	1795	38922815	38922747	9.08e-29	100225071|F|0-66:T>A-66:T>A	TGCAGAATATCCTCTTCAACTGGTTGGTAGCTTGACACGTACCTCGTTTATCTTATTCTTTTCATCTAC
1785	LG08	100283411_T>C-63	100283411	63:T>C	52.059	Chrom.08	1780	36649212	36649282	5.46e-26	100283411|F|0-63:T>C-63:T>C	TGCAGCTAGAATCATAGGAGGTTTGCAGTACACCTTTTTGTCCCATCTATAGTTGGTTTGTCCTTTTTT
1786	LG08	100165547_T>C-45	100165547	45:T>C	52.399	Chrom.08	1782	36819254	36819322	4.22e-27	100165547|F|0-45:T>C-45:T>C	TGCAGCAGCTCTTCCCCTAAATGCTTCAAAAGACTTGTCTCCCTTTGATCAGGTTGGGCATGGAAGGTA
1787	LG08	100259220_A>T-15	100259220	15:A>T	53.125	Chrom.08	1792	38874647	38874714	3.27e-28	100259220|F|0-15:A>T-15:A>T	TGCAGTTCGATTGCAAGTCAACCTAATCACCCATAACATCATAAAGAAAATAAATAAACAAGTATTTAC
1788	LG08	100171734_T>C-23	100171734	23:T>C	53.386	Chrom.08	1791	38575928	38575860	4.22e-27	100171734|F|0-23:T>C-23:T>C	TGCAGTAATTCGTGCTCGAAAATTAGCCATATCATTTGAAGAGATTCATGACAAGGTGACAGAATATGA
1789	LG08	100256867_G>C-55	100256867	55:G>C	53.625	Chrom.08	1790	38333847	38333779	4.22e-27	100256867|F|0-55:G>C-55:G>C	TGCAGATTTCTAGGGTTTCTGAACTTTGTAAGTTTGTGATCCTGAGTGAATGCTTGATAATTTCTTCTT
1790	LG08	100271202_C>A-13	100271202	13:C>A	53.747	Chrom.08	1793	38907843	38907902	4.25e-22	100271202|F|0-13:C>A-13:C>A	TGCAGTTCATAGGCTATTGATGGTGGCAAGTCCACGTTATCTAGGACAAAAACTTTATCTTACAGATCG
1791	LG08	100239696_A>G-13	100239696	13:A>G	53.889	Chrom.08	1794	38920594	38920662	1.97e-25	100239696|F|0-13:A>G-13:A>G	TGCAGGAAACATAACAACCACACGCAACATCACAAGACCACCCCGAAGGTAACGAGCAGCAATTTCATA
1792	LG08	100209574_C>T-43	100209574	43:C>T	54.277	Chrom.08	1796	39310970	39311038	9.08e-29	100209574|F|0-43:C>T-43:C>T	TGCAGAAGAAGTGTCGCTACATGCAACTCCTTGCAGTTTGCTACCAGAAACGTTTGTTGATGAGAATAA
1793	LG08	100264292_A>T-62	100264292	62:A>T	54.849	Chrom.08	1789	38021186	38021254	4.22e-27	100264292|F|0-62:A>T-62:A>T	TGCAGCCAAGAGCCTGCCAAAAATTGATACAATCACGCAACTCAGTGCTGCTGAATCCTTCAAGAATGA
1794	LG08	100240782_T>A-32	100240782	32:T>A	55.086	Chrom.08	1797	39601159	39601091	4.22e-27	100240782|F|0-32:T>A-32:T>A	TGCAGTAATATTTCTTGTTGATTGCTTTATCATAATAAGTGAGGCGAGTTTGATGCATGGCGTAGAATG
1795	LG08	100257160_C>T-59	100257160	59:C>T	56.189	Chrom.08	1705	14448487	14448419	4.25e-22	100257160|F|0-59:C>T-59:C>T	TGCAGCAGCTCAAGGCTTCCCAGCCTGTCCGGCTTGATGGCTGGGTAAGCGCAGTCCGACGTCTTCACC
1796	LG08	100170408_C>T-41	100170408	41:C>T	56.627	Chrom.08	1800	41284298	41284366	4.22e-27	100170408|F|0-41:C>T-41:C>T	TGCAGGGGATTTGCACATAACATAGAGGCTGTCTGCTCACTCGGAAAAGACCATTGGCTGAACCAAATC
1797	LG08	100241175_G>A-33	100241175	33:G>A	56.788	Chrom.08	1801	42325787	42325855	4.25e-22	100241175|F|0-33:G>A-33:G>A	TGCAGTCATTAGATACATGTTTCAAGATTCATCGGATGGCTCTAAGTAATCATTTCCACCAGTTGAGTA
1798	LG08	100282306_C>T-8	100282306	8:C>T	57.234	Chrom.08	1799	41146162	41146210	1.19e-17	100282306|F|0-8:C>T-8:C>T	TGCAGGTTCGCAGAAGCTTGAAACTTCTTGTCACTAGGTGAAACCTTTACAGATCGGAAGAGCGGTTCA
1799	LG08	100283640_C>T-18	100283640	18:C>T	57.573	Chrom.08	1798	40699528	40699467	3.29e-23	100283640|F|0-18:C>T-18:C>T	TGCAGGCCACAGTTCATCCCCAAAGAAGCTGCTTGTGTAGAGGACCTGGTCCCCAGCTTTTACAGATCG
1800	LG08	100226469_G>T-45	100226469	45:G>T	58.004	Chrom.08	1804	43390675	43390607	9.08e-29	100226469|F|0-45:G>T-45:G>T	TGCAGCAAATCGCCGATGCTCGTGCCTTGCTCTGCTCCTCCAAGCGGTAAAACGATGGGACTTTTTTTT
1801	LG08	100251270_C>T-54	100251270	54:C>T	58.259	Chrom.08	1803	42583032	42583092	1.18e-22	100251270|F|0-54:C>T-54:C>T	TGCAGTTCCACTACTATGCCCCATTTTTCATCACTTCAACTTTTACCAAAATTTCGCCTTACAGATCGG
1802	LG08	100267742_A>G-40	100267742	40:A>G	58.884	Chrom.08	1806	43753524	43753476	1.19e-17	100267742|F|0-40:A>G-40:A>G	TGCAGTATATGGGAATGGATGCATGAAATTTTGGATTGGCATGATATTACAGATCGGAAGAGCGGTTCA
1803	LG08	100211939_A>T-67	100211939	67:A>T	59.605	Chrom.08	1805	43551139	43551071	9.08e-29	100211939|F|0-67:A>T-67:A>T	TGCAGCAGCTGCTGCTGCAATAGCAATAAAAGTGTAACAAGAACATCTTACCATCAAAGAACCCTAAAT
1804	LG08	100193336_T>A-14	100193336	14:T>A	60.202	Chrom.08	1802	42563147	42563079	9.08e-29	100193336|F|0-14:T>A-14:T>A	TGCAGCCAAATACATCCCTGTTTTCTCTTTTATTACTAGACTAGAAGGTTTCATATATGTTTGGCCCTC
1805	LG08	100243252_G>A-35	100243252	35:G>A	60.556	Chrom.08	1807	44171608	44171551	5.5e-21	100243252|F|0-35:G>A-35:G>A	TGCAGAGAATTTAGACCAAGATGGGGGTATCCAACGGAGGCTTTGGATGGAACACTTACAGATCGGAAG
1806	LG08	100240364_G>A-56	100240364	56:G>A	61.099	Chrom.08	1808	44602372	44602304	9.08e-29	100240364|F|0-56:G>A-56:G>A	TGCAGGGTGCAAGAATCAGTCACTAGCCAATGGCTACTGAAGATGTATGCCTCCTCGATTCATGGAGGC
1807	LG08	100278451_G>C-48	100278451	48:G>C	61.619	Chrom.08	1810	44795701	44795769	4.22e-27	100278451|F|0-48:G>C-48:G>C	TGCAGGTTTCCATTAGATGTTTGTATTAGTTCTTCTAGTACTCCAACTGTCTCTCTAATTTGCAAGACA
1808	LG08	100255800_G>T-35	100255800	35:G>T	62.4	Chrom.08	1809	44633598	44633530	4.22e-27	100255800|F|0-35:G>T-35:G>T	TGCAGATTTAGACCTAATTACTGCAACAAAATCTGGGCAACTTCTGTCATATATCCATATGTCAGGCAT
1809	LG08	100282109_C>T-18	100282109	18:C>T	62.825	Chrom.08	1811	45157113	45157155	2.58e-14	100282109|F|0-18:C>T-18:C>T	TGCAGCCATTGCACTTGACTTTTGTTTCAAGATGAGGCTTTTACAGATCGGAAGAGCGGTTCAGCAGGA
1810	LG08	100117456_C>T-21	100117456	21:C>T	63.261	Chrom.08	1813	46448726	46448658	9.08e-29	100117456|F|0-21:C>T-21:C>T	TGCAGCAAAAGCATGCCATCACTTCAAGAAAGCTTACAAGGCTTCTGTTCCTCGTCACCCCACAATAAA
1811	LG08	100265177_A>T-59	100265177	59:A>T	64.066	Chrom.08	1812	46415127	46415195	9.08e-29	100265177|F|0-59:A>T-59:A>T	TGCAGTACAGTCAAGATTTGAGACCCTAACTAGACCTTTATACATAACGTTCTTTTAGCAGGCTTTATC
1812	LG08	100227099_A>G-18	100227099	18:A>G	65.602	Chrom.08	1814	46671977	46671909	4.22e-27	100227099|F|0-18:A>G-18:A>G	TGCAGCCAAGGCACGGCCACTTGGTACATTTATGGCCCGTTCTTTTGCATGTAAAAGATTTACCCACGA
1813	LG08	100230608_T>A-19	100230608	19:T>A	66.235	Chrom.08	1816	46920081	46920013	4.22e-27	100230608|F|0-19:T>A-19:T>A	TGCAGTTCCTCGTACAAGCTTGCAGAGAGTAGCCTTCCAACATAATACATGGAGGAAGCAATGAAAGAG
1814	LG08	100194308_A>G-47	100194308	47:A>G	67.035	Chrom.08	1818	48082748	48082680	9.08e-29	100194308|F|0-47:A>G-47:A>G	TGCAGCTCACCATATATAGTCGCAAATATCTTCTGAAAATACAAACAAAACTCTAGTATGATAAATAGC
1815	LG08	100272901_C>T-9	100272901	9:C>T	67.256	Chrom.08	1817	47634810	47634840	1.21e-07	100272901|F|0-9:C>T-9:C>T	TGCAGTCTTCGAATTCAAAATGTTTTTCTTACAGATCGGAAGAGCGGTTCAGCAGGAATGCCGAGACCG
1816	LG08	100288406_T>C-43	100288406	43:T>C	67.694	Chrom.08	1815	46731819	46731866	4.28e-17	100288406|F|0-43:T>C-43:T>C	TGCAGTCAAAAGAATTCCATGCATGAAAAAGGAAAAAGAATTCTGTTACAGATCGGAAGAGCGGTTCAG
1817	LG08	100229347_T>C-17	100229347	17:T>C	68.264	Chrom.08	1821	48781640	48781572	4.22e-27	100229347|F|0-17:T>C-17:T>C	TGCAGTACATAAAATGATTCGATGTCTAGGCTAAGATTTAGAACACTGGTATCATGTATAAGTGCACTC
1818	LG08	100291624_C>T-9	100291624	9:C>T	68.857	Chrom.08	1823	48843595	48843641	7.17e-15	100291624|F|0-9:C>T-9:C>T	TGCAGTAACCGACTCTTACCTTTCCATGTAATGACGAGTTCCTTTTACAGATCGGAAGAGCGGTTCAGC
1819	LG08	100229751_G>T-22	100229751	22:G>T	69.1	Chrom.08	1819	48111699	48111767	9.08e-29	100229751|F|0-22:G>T-22:G>T	TGCAGTCCAAACACCCCCATGCGGAAAAAAGAAAAGAAAGAAAAAACAACACACACCTCCACCCACCTA
1820	LG08	100253751_T>G-47	100253751	47:T>G	69.458	Chrom.08	1820	48340523	48340468	7.12e-20	100253751|F|0-47:T>G-47:T>G	TGCAGGAACACAATGTTCAGAAATTTTATATGTTGCAAATTAGAACATAACCTTTACAGATCGGAAGAG
1821	LG08	100286569_T>G-37	100286569	37:T>G	69.673	Chrom.08	1824	49121472	49121531	4.25e-22	100286569|F|0-37:T>G-37:T>G	TGCAGGTTGCTCGGGACCTGATGATGATGGAGTATATTCACACATTTGTGCCTCATGTTACAGATCGGA
1822	LG08	100274677_A>T-27	100274677	27:A>T	69.897	Chrom.08	1822	48819603	48819668	1.97e-25	100274677|F|0-27:A>T-27:A>T	TGCAGGTGGCATCAACCACCGCATTTCACAAAAAATGACTGTTTCTTTCCTTCTGCATGGATATTACAG
1823	LG08	100174822_A>T-46	100174822	46:A>T	70.348	Chrom.08	1828	50358174	50358242	4.22e-27	100174822|F|0-46:A>T-46:A>T	TGCAGTTGGGCTTGAAAGAGAAGGCAATTTGGTGATGGAAAACGGCAATGGAACAGCCGCGCTGGATCC
1824	LG08	100123668_C>T-41	100123668	41:C>T	70.633	Chrom.08	1831	51120678	51120746	4.22e-27	100123668|F|0-41:C>T-41:C>T	TGCAGGCTTTTGATTTTTATTACTTCTCTCCCCCTGACATCCATATCCTACTAACAAACAACATGTACG
1825	LG08	100262053_C>G-47	100262053	47:C>G	71.019	Chrom.08	1826	50072444	50072496	7.12e-20	100262053|F|0-47:C>G-47:C>G	TGCAGTCCGTTTCGGGTCGTCAGAATTACGATTCGAGGCTTGGATTTCGATTACAGATCGGAAGAGCGG
1826	LG08	100171782_A>G-8	100171782	8:A>G	71.448	Chrom.08	1835	51862051	51861983	9.08e-29	100171782|F|0-8:A>G-8:A>G	TGCAGTACAGTGGCACACGTACCCTTCCTAATTTACTTTGTTTATTCTTCTTATCTTGTACTCTACTGA
1827	LG08	100163366_T>C-67	100163366	67:T>C	71.825	Chrom.08	1827	50176071	50176005	1.17e-27	100163366|F|0-67:T>C-67:T>C	TGCAGATAAAGCTTGACCTAAACAATTTGGTCAGGGCCAGTCGCATATACTCTGTAAAACTAACAGATG
1828	LG08	100281977_C>T-9	100281977	9:C>T	72.71	Chrom.08	1829	51101647	51101680	2.6e-09	100281977|F|0-9:C>T-9:C>T	TGCAGACGTCTCCATCACCATTCCCTTTGTATTACAGATCGGAAGAGCGGTTCAGCAGGAATGCCGAGA
1829	LG08	100281447_T>C-12	100281447	12:T>C	73.083	Chrom.08	1833	51366876	51366944	4.22e-27	100281447|F|0-12:T>C-12:T>C	TGCAGTGTACCGTTATTCCTTTTCTAGATAGAAACAGTCCAACACAATGCCATCCTATACCAGATAAAA
1830	LG08	100273695_T>C-7	100273695	7:T>C	73.806	Chrom.08	1837	52033190	52033127	5.46e-26	100273695|F|0-7:T>C-7:T>C	TGCAGACTAACAGGCCGCACTCCTGCAAGATATTCGTGCAGGAATATCCAAATAAATATTTTTACAGAT
1831	LG08	100207048_C>T-26	100207048	26:C>T	74.02	Chrom.08	1832	51326819	51326784	2.01e-10	100207048|F|0-26:C>T-26:C>T	TGCAGTGTATTTTATACATTGGTATGCTTTTTATTACAGATCGGAAGAGCGGTTCAGCAGGAATGCCGA
1832	LG08	100240281_T>G-6	100240281	6:T>G	74.17	Chrom.08	1834	51509918	51509986	9.08e-29	100240281|F|0-6:T>G-6:T>G	TGCAGGTAGGGAAAGATTGGTTTGTGCCAATTACTTTGTTTTCCTAATTGTGGTGGACTGGTAGTGTTA
1833	LG08	100217118_C>T-8	100217118	8:C>T	75	Chrom.08	1838	52096357	52096425	1.97e-25	100217118|F|0-8:C>T-8:C>T	TGCAGTTTCCCTCCAATCAAGTTGGACTAGTTTTGGAATGTTAGTTGTAGTTGAAGATGGGTTAGGTGG
1834	LG08	100283028_C>T-10	100283028	10:C>T	75.284	Chrom.08	1839	52164327	52164391	1.52e-26	100283028|F|0-10:C>T-10:C>T	TGCAGAATACCGTACAATGCTCCATAGCTGCCATATCATCTGATCGAAGAGAAGGATTGTTGTTACAGA
1835	LG08	100190803_G>C-57	100190803	57:G>C	75.547	Chrom.08	1836	51912835	51912903	9.08e-29	100190803|F|0-57:G>C-57:G>C	TGCAGAGCTGCACTTCCAGGTGGTGTAATTGGAGCAAGTCAATGCACCAACGAGACAGAAGAAGAGTGA
1836	LG08	100240227_T>C-6	100240227	6:T>C	75.962	Chrom.08	1830	51115722	51115790	4.22e-27	100240227|F|0-6:T>C-6:T>C	TGCAGGTTTTTGATATTTATTTCCTCTCCCCCCGACATCCATATATATCCTACCAACAAACAACGCACA
1837	LG08	100196318_A>G-50	100196318	50:A>G	76.923	Chrom.08	1840	52224689	52224757	4.22e-27	100196318|F|0-50:A>G-50:A>G	TGCAGGGAGGGCACAGAATGAATAATGCAGCAATTTGCTAGTAGAAAGACACATGAAGCAAGAAAAATA
1838	LG08	100191108_T>C-27	100191108	27:T>C	79.35	Chrom.08	1841	53368365	53368297	9.08e-29	100191108|F|0-27:T>C-27:T>C	TGCAGAGTTGACTGCTGATACAGGATGTGGACAAGGTTCGTATCTTATTGATCTTTTGATGTTTGCTCA
1839	LG08	100168736_C>A-35	100168736	35:C>A	79.976	Chrom.08	1846	54317780	54317712	4.22e-27	100168736|F|0-35:C>A-35:C>A	TGCAGGAAGGAAATAATTCTATATTTCAGTAACACCGTCTCCACGTATGCATACTGAAAAAATGACGTT
1840	LG08	100277933_G>T-18	100277933	18:G>T	81.046	Chrom.08	1845	54237005	54237066	7.07e-25	100277933|F|0-18:G>T-18:G>T	TGCAGCAGCATATCTCTCGCTGCTTATATATGTAGGGGTAGGTCTTTTAGCAAAAATGTTTACAGATCG
1841	LG08	100239941_G>T-61	100239941	61:G>T	81.269	Chrom.08	1844	54215050	54214982	4.22e-27	100239941|F|0-61:G>T-61:G>T	TGCAGGATCTGCATGAGTGTTTGTGCTAAGGTTGAGAGGTTTCCCCTTTCCTGGTAGATTCGCAAAGTG
1842	LG08	100260499_C>T-41	100260499	41:C>T	81.558	Chrom.08	1714	19093955	19094005	1.55e-11	100260499|F|0-41:C>T-41:C>T	TGCAGATCAAGAGGTCACCGGTTCGAACCCGGTAGGGCCCTCTATATTTTACAGATCGGAAGAGCGGTT
1843	LG08	100260498_A>C-33	100260498	33:A>C	81.695	Chrom.08	1715	19093955	19094005	1.55e-11	100260498|F|0-33:A>C-33:A>C	TGCAGATCAAGAGGTCACCGGTTCGAACCCGGTAGGGCCCTTTATATTTTACAGATCGGAAGAGCGGTT
1844	LG08	100241519_G>A-20	100241519	20:G>A	81.818	Chrom.08	1842	53975740	53975672	9.08e-29	100241519|F|0-20:G>A-20:G>A	TGCAGTGCGCGAACAGAGTCGGGGAAAGAAAAGCACCCAAATTCTTTGAGCTAGCGACTAGCGAGCAAA
1845	LG08	100239434_T>C-26	100239434	26:T>C	82.162	Chrom.08	1847	54412736	54412668	4.22e-27	100239434|F|0-26:T>C-26:T>C	TGCAGCTCCCGGACTCGCCGGAGGCCTGGCGACGGCGGCGAAGATGGCATTCTTGTTTTTATGGCGGAT
1846	LG08	100195855_C>G-57	100195855	57:C>G	82.66	Chrom.08	1848	54642486	54642418	4.22e-27	100195855|F|0-57:C>G-57:C>G	TGCAGGCAGCTTGTGTGGATGTATACCTGTTTGTCCTTGGCCCTTACATAAACTTCCCTACATTGCTTT
1847	LG08	100260255_G>T-22	100260255	22:G>T	83.1	Chrom.08	1849	54774003	54774039	5.58e-11	100260255|F|0-22:G>T-22:G>T	TGCAGACGTGTCAATTATTGTAGGCAGCTGTATTTTACAGATCGGAAGAGCGGTTCAGCAGGAATGCCG
1848	LG08	100214106_G>A-11	100214106	11:G>A	83.438	Chrom.08	1850	54873922	54873990	9.08e-29	100214106|F|0-11:G>A-11:G>A	TGCAGGCCAATGGGGTTCCTGCAAGTAAGTCGGGAAGTGAACAGCGTTTGCGTCAAGGTACAAGTGTTG
1849	LG08	100256242_C>T-27	100256242	27:C>T	83.989	Chrom.08	1857	55903823	55903891	9.08e-29	100256242|F|0-27:C>T-27:C>T	TGCAGAATTGGTTATGAGAAATGGTAGCTGAATTGGTCTAATTGATGGCATGTGATGTAAACCATCTTT
1850	LG08	100190006_A>G-8	100190006	8:A>G	84.183	Chrom.08	1858	55934383	55934451	9.08e-29	100190006|F|0-8:A>G-8:A>G	TGCAGACAAACGGTTGATCTGCAATTCATGATGATAACTTAGCTTTTACAACAAAAATGTCATAAACAC
1851	LG08	100251216_A>G-37	100251216	37:A>G	84.403	Chrom.08	1855	55736097	55736159	1.97e-25	100251216|F|0-37:A>G-37:A>G	TGCAGTTATGATCCACTTGCACGTGAAATATTAGAGCAAAAGGAAAAGGATCATTTTCTATTACAGATC
1852	LG08	100170039_T>C-10	100170039	10:T>C	85.053	Chrom.08	1851	54917042	54916974	4.22e-27	100170039|F|0-10:T>C-10:T>C	TGCAGGCTTCTGCGGTGTAAAAGGTATTTCCCCCAACCTTGCTCCCGGTAACTGAGAGAAATTATTCTC
1853	LG08	100256969_G>A-46	100256969	46:G>A	85.45	Chrom.08	1856	55900588	55900656	9.08e-29	100256969|F|0-46:G>A-46:G>A	TGCAGCAACAACTGCAAGCTCTGCTAGAAACTCTGAATGCCACTGAGCCGCACTATATTCGCTGTGTTA
1854	LG08	100237836_C>G-19	100237836	19:C>G	86.191	Chrom.08	1860	56604348	56604416	4.22e-27	100237836|F|0-19:C>G-19:C>G	TGCAGAGAAGAGATCCCACCAAACCAGAACTCGGACTCATTCATGCCACCAACATAATATAATGCCAAA
1855	LG08	100284442_A>G-49	100284442	49:A>G	86.609	Chrom.08	1862	56740239	56740181	7.12e-20	100284442|F|0-49:A>G-49:A>G	TGCAGCAAAAGCATGTCTTGTAGTTCATCACATTCTGCAATTGTCTTACATTTTTACAGATCGGAAGAG
1856	LG08	100283576_T>G-37	100283576	37:T>G	87.096	Chrom.08	1864	56862193	56862129	1.52e-26	100283576|F|0-37:T>G-37:T>G	TGCAGGATGATGAAAGTCTGAGGAGGTGGAAAGAAAATCTGCTTGGTTGTCTTGAAGGAGAATTACAGA
1857	LG08	100257559_G>A-55	100257559	55:G>A	87.414	Chrom.08	1867	56889234	56889302	4.22e-27	100257559|F|0-55:G>A-55:G>A	TGCAGCTCAAAGATGGCATTCCTTCTCATGGTATCAAAATAAAAGGATGGTTAGTGTAAATTAGTTCAA
1858	LG08	100279573_A>T-40	100279573	40:A>T	87.779	Chrom.08	1868	57203382	57203331	5.54e-16	100279573|F|0-40:A>T-40:A>T	TGCAGGAAAGTTTATGGTAGATGAAAGACCGCAATAGCTGAATGACTTACAGATCGGAAGAGCGGTTCA
1859	LG08	100192116_A>C-5	100192116	5:A>C	88.193	Chrom.08	1872	58453751	58453683	9.08e-29	100192116|F|0-5:A>C-5:A>C	TGCAGACAAAATTATATTCTGACAGGTTTCTGTATATGGCCCATGACCCAAGGAGTTGGGGCAAGCAGC
1860	LG08	100256795_C>A-43	100256795	43:C>A	88.381	Chrom.08	1874	58631903	58631835	4.22e-27	100256795|F|0-43:C>A-43:C>A	TGCAGATTACCCACCCAATTCTTTCATTTTGTCAAATTTCCAACTGGCATTTTAGCAAATTTCCAAATG
1861	LG08	100284542_T>A-12	100284542	12:T>A	88.617	Chrom.08	1871	58328949	58329004	1.53e-21	100284542|F|0-12:T>A-12:T>A	TGCAGCTCCTGCTCGTCTGTAATTTTGTAAGATGGTACGGCCATATCCATCCATTACAGATCGGAAGAG
1862	LG08	100286703_T>C-8	100286703	8:T>C	88.755	Chrom.08	1870	57975427	57975388	5.58e-11	100286703|F|0-8:T>C-8:T>C	TGCAGTTCTGAACTCCTCTCTATCAAATCCATATGCATTACAGATCGGAAGAGCGGTTCAGCAGGAATG
1863	LG08	100230475_A>T-7	100230475	7:A>T	89.293	Chrom.08	1865	56866836	56866768	9.14e-24	100230475|F|0-7:A>T-7:A>T	TGCAGTTATATCGGCTACACAAAGCGTGAGCCATGAGCTTGTATGTAGGTGTTTGTACTCACCAATGTT
1864	LG08	100222307_C>T-36	100222307	36:C>T	89.576	Chrom.08	1861	56673762	56673812	4.28e-17	100222307|F|0-36:C>T-36:C>T	TGCAGTAAGACATGATTATATGTAATAACTAAAAATCAGCATTATATCTTACAGATCGGAAGAGCGGTT
1865	LG08	100211030_C>T-61	100211030	61:C>T	90.017	Chrom.08	1859	56304550	56304618	4.22e-27	100211030|F|0-61:C>T-61:C>T	TGCAGATGAAAGAAATCAATGCTAGGCTGGAGAAACTAGAGCCAAAGGCTCACCATTCAGACGGGCACG
1866	LG08	100227503_A>T-35	100227503	35:A>T	90.518	Chrom.08	1852	55665251	55665319	9.08e-29	100227503|F|0-35:A>T-35:A>T	TGCAGCGTATCAGCTTATTCGAACATAATCCGGCCAGTGGATCTCTTACCTTGATTTGTTGCCCCTACT
1867	LG08	100116037_A>T-67	100116037	67:A>T	91.075	Chrom.08	1843	54203164	54203098	1.17e-27	100116037|F|0-67:A>T-67:A>T	TGCAGATAAATAACTCAAACATGAACACTATGGAACTTCCATATGGGAATCTAAAAAGAAAATTGTAAA
1868	LG08	100240399_C>T-64	100240399	64:C>T	91.375	Chrom.08	1873	58466207	58466139	4.22e-27	100240399|F|0-64:C>T-64:C>T	TGCAGGTAACACATGCTTGGATGTAGGCCAGCAAGAAATAGAATAGCAGAGAATCTGAGATGCACACAA
1869	LG08	100213339_T>C-63	100213339	63:T>C	92.212	Chrom.08	1863	56804502	56804570	4.22e-27	100213339|F|0-63:T>C-63:T>C	TGCAGCTTCTTGAACTGAAAGGATCAAAGTATGAATTTCCTCCTGTGAAGAATGATCAGCACGTTCTAA
1870	LG08	100125872_T>A-25	100125872	25:T>A	92.546	Chrom.08	1854	55725867	55725799	9.08e-29	100125872|F|0-25:T>A-25:T>A	TGCAGTAGGAAGCGAAAAGCCATTTTTAGCTATATTATAGACAGCCTATTTCATTTACTCAATGTGCTT
1871	LG08	100256882_A>T-59	100256882	59:A>T	93.306	Chrom.08	1869	57973515	57973583	4.22e-27	100256882|F|0-59:A>T-59:A>T	TGCAGATTTTCATCTTGCATCTCTTGAATGTATTTCCAAACCAGTACAATTACCAATATAGTCGAGGGC
1872	LG08	100209793_C>A-66	100209793	66:C>A	93.936	Chrom.08	1825	49785903	49785968	4.22e-27	100209793|F|0-66:C>A-66:C>A	TGCAGAATATATCCAGAGACCAGACTCCAGAACTCTCTCTCTCTCTCTCTCTCTCTCTCTCTCTCTCTC
1873	LG08	100209096_C>G-60	100209096	60:C>G	94.682	Chrom.08	1866	56884818	56884886	4.22e-27	100209096|F|0-60:C>G-60:C>G	TGCAGAAAAAGAATGACAATCAAAGAAAGAGGTCCCTTCACAGCCCATTTCACAAAAGCACGACAGAGT
1874	LG08	100224660_G>A-35	100224660	35:G>A	95.668	Chrom.08	1853	55725864	55725932	9.08e-29	100224660|F|0-35:G>A-35:G>A	TGCAGAAAGAATACCTGTACTTCTAAATGCACTACGTATGTCATTCTTTTTAGTTCAAGTCATGCTCAA
1875	LG09	100212854_A>T-23	100212854	23:A>T	0	Chrom.09	1891	25017203	25017271	4.22e-27	100212854|F|0-23:A>T-23:A>T	TGCAGCTACATCTGCAAGTTCACAGTCTTCAACCTGCCACATATTATGATATACATCAAATACAAGAGC
1876	LG09	100237125_G>C-60	100237125	60:G>C	1.61	Chrom.09	1877	5993045	5993113	9.08e-29	100237125|F|0-60:G>C-60:G>C	TGCAGAAAACGAAGCACTGCCTTCTAACAAAAACAATTATGCATTAGAATGATGATCCAAGCAGTCTGT
1877	LG09	100215095_A>G-16	100215095	16:A>G	2.971	Chrom.09	1876	5394277	5394209	4.22e-27	100215095|F|0-16:A>G-16:A>G	TGCAGTAAAGAAGCCAAACCTAGTCCATACATGGTTTGTATTCTATGGAGATTCCGAACCAGAATCTTA
1878	LG09	100117185_T>A-50	100117185	50:T>A	3.747	Chrom.09	1886	17185825	17185757	4.22e-27	100117185|F|0-50:T>A-50:T>A	TGCAGATTGCATTACTCATAATGAGAAACTACTGAGATCAATTGTTGATCTGATCAAAGTTACAGGAAG
1879	LG09	100258072_T>C-32	100258072	32:T>C	6.329	Chrom.09	1884	12750513	12750445	4.22e-27	100258072|F|0-32:T>C-32:T>C	TGCAGGCTGAGAAGTCAGGCGGACTCATGTTTTTGGTAAGAAAAGGATAATGGTCAGTTCACCGTTGTT
1880	LG09	100227750_G>A-13	100227750	13:G>A	7.127	Chrom.09	1883	10095276	10095344	1.97e-25	100227750|F|0-13:G>A-13:G>A	TGCAGCTGAAGGGGGGAGTAAAATGTAATGATATTATGGTAGATAGCCTACAGCATGCGTAGGAAAGCA
1881	LG09	100249523_C>T-59	100249523	59:C>T	7.86	Chrom.09	1882	9931762	9931830	9.08e-29	100249523|F|0-59:C>T-59:C>T	TGCAGGACGTTAGCACTCAACCCGTCAGAAACTAAAACTGCATGCTTGCATAGGTGATGCCACCGAGAG
1882	LG09	100285738_C>T-12	100285738	12:C>T	9.067	Chrom.09	1885	15051748	15051816	4.22e-27	100285738|F|0-12:C>T-12:C>T	TGCAGGCTACGACACAACTCTATACATCTTTTGCTCTATGATTCAAATCATTCAGTCCACCACTTCAAA
1883	LG09	100284697_T>A-25	100284697	25:T>A	9.803	Chrom.09	1888	18988408	18988445	1.55e-11	100284697|F|0-25:T>A-25:T>A	TGCAGTAAACACCCTAGACACCAACTGATAATGATTTACAGATCGGAAGAGCGGTTCAGCAGGAATGCC
1884	LG09	100292032_C>T-51	100292032	51:C>T	10.543	Chrom.09	1881	8730211	8730272	3.29e-23	100292032|F|0-51:C>T-51:C>T	TGCAGAGTCAAACTGAGACACAAGATGCATGATGACACCATTTCCCTAATTCGAAAGTATTACAGATCG
1885	LG09	100284349_C>T-6	100284349	6:C>T	10.804	Chrom.09	1878	6102674	6102719	5.54e-16	100284349|F|0-6:C>T-6:C>T	TGCAGACTGAGAAAAGTATACTTCTTCGTTGCAAGTATATTCATTACAGATCGGAAGAGCGGTTCAGCA
1886	LG09	100286546_G>A-6	100286546	6:G>A	11.221	Chrom.09	1887	18930067	18930025	2.01e-10	100286546|F|0-6:G>A-6:G>A	TGCAGGGTTTTGTAATCAACTTCCAGCAAACAGTTACAGATCGGAAGAGCGGTTCAGCAGGAATGCCGA
1887	LG09	100243621_G>A-33	100243621	33:G>A	11.663	Chrom.09	1889	20489106	20489053	9.21e-19	100243621|F|0-33:G>A-33:G>A	TGCAGATGTCAAAGTTTTGGATTTAGCCTATAGGATCTGCGTGCCTTCAACTTACAGATCGGAAGAGCG
1888	LG09	100279870_G>C-15	100279870	15:G>C	12.134	Chrom.09	1879	8390139	8390092	4.28e-17	100279870|F|0-15:G>C-15:G>C	TGCAGTGGTTCGCTCGGAAAAGGTGAGAAGGTTTACTTCTTCACTTTACAGATCGGAAGAGCGGTTCAG
1889	LG09	100277847_T>C-56	100277847	56:T>C	12.491	Chrom.09	1880	8398419	8398351	9.08e-29	100277847|F|0-56:T>C-56:T>C	TGCAGATTTTTATATCTCGAAATGGAGGAAACAAAAAGTACTCATCTGTCTTGGCCTCTGGCCAACACG
1890	LG09	100215632_T>C-29	100215632	29:T>C	12.812	Chrom.09	1890	23624266	23624198	9.08e-29	100215632|F|0-29:T>C-29:T>C	TGCAGTCACATTTTAGTTCGTCTTTTGAGTTGTGAATTAGTATCTTTACTTATGTACCTTTAGTTAGAG
1891	LG09	100239087_C>T-29	100239087	29:C>T	14.618	Chrom.09	1893	26984683	26984743	1.18e-22	100239087|F|0-29:C>T-29:C>T	TGCAGCCATCCAATTTTTTTTTGCTTATGCAACTGCAACAAGTGCTTACAGTTTTTATTTACAGATCGG
1892	LG09	100220060_T>A-39	100220060	39:T>A	15.134	Chrom.09	1875	1141019	1141063	9.27e-14	100220060|F|0-39:T>A-39:T>A	TGCAGCAAAAAAAATTGCTTGCTAATAGAAATAGATTATTTTTTACAGATCGGAAGAGCGGTTCAGCAG
1893	LG09	100258161_G>A-38	100258161	38:G>A	15.688	Chrom.09	1892	26608676	26608608	9.08e-29	100258161|F|0-38:G>A-38:G>A	TGCAGGGTGCCTGATTCATGCGCATTACCTCAGTGTTTGGTTGGGATTATGAGAAAGAGGATGGATTGG
1894	LG09	100281382_C>A-13	100281382	13:C>A	16.345	Chrom.09	1895	27957736	27957668	4.22e-27	100281382|F|0-13:C>A-13:C>A	TGCAGTCTTGTATCATCTCTTTTCTGCTAGTTTATCATGTTCTATTGAACTATGCTTGCTACATGTGTC
1895	LG09	100256380_G>A-55	100256380	55:G>A	16.937	Chrom.09	1894	27259147	27259079	4.22e-27	100256380|F|0-55:G>A-55:G>A	TGCAGACTAACCCCCACAGTACTCTTACTACGACATCACCCCATTCTCTTACAATGCTACTTATTTGAC
1896	LG09	100287357_C>T-61	100287357	61:C>T	18.588	Chrom.09	1898	30225157	30225089	9.08e-29	100287357|F|0-61:C>T-61:C>T	TGCAGCCTGCTTATTACAGGCAAATAAACAGCCCTCAATTTGTGCAGGCAACACATTCATGCTTTTTTA
1897	LG09	100287296_C>G-44	100287296	44:C>G	19.453	Chrom.09	1897	29358100	29358168	9.14e-24	100287296|F|0-44:C>G-44:C>G	TGCAGCAAAAGGAAGGTGGATATTTTCTTGTTCTTTTCATTGCACTGCCGATGAAACAATCATTATTTT
1898	LG09	100241344_G>A-15	100241344	15:G>A	20.211	Chrom.09	1896	29358001	29357933	9.08e-29	100241344|F|0-15:G>A-15:G>A	TGCAGTCTGTATATGGGAAATCAGAATAGGACCAGCTAAAAAAAATGAAAAAAAAAATAGCAAGCCTCC
1899	LG09	100280923_A>G-64	100280923	64:A>G	21.021	Chrom.09	1900	33598365	33598297	9.08e-29	100280923|F|0-64:A>G-64:A>G	TGCAGCTTCAGTTGCCAGGCCACAGGCAACAAAAGACCACCATGTGCAGGATGTGTATTTTTTCAAGCG
1900	LG09	100265841_G>A-64	100265841	64:G>A	21.618	Chrom.09	1899	33141885	33141953	4.22e-27	100265841|F|0-64:G>A-64:G>A	TGCAGTTGCCGCTCTACCAGTTTTTTTAGTATTGCACCTCTTGGTATTCTTCATTTGCTGCTTCGGGGA
1901	LG09	100240775_G>A-42	100240775	42:G>A	22.336	Chrom.09	1901	35442117	35442185	9.08e-29	100240775|F|0-42:G>A-42:G>A	TGCAGTAATACTCTTTATCTCATTCTGTTTGTGGATACCATGGGAAAATCTGACAGATGTATCAGTTTC
1902	LG09	100160145_T>C-52	100160145	52:T>C	27.98	Chrom.09	1903	38205078	38205146	9.08e-29	100160145|F|0-52:T>C-52:T>C	TGCAGAAAAAATGGGCCTTCCTGGAATGCAGGAGTGGAGCCAATCGCTCCATTCTCCCTGGCGAAAGAA
1903	LG09	100257672_G>A-56	100257672	56:G>A	29.243	Chrom.09	1902	37965596	37965528	4.22e-27	100257672|F|0-56:G>A-56:G>A	TGCAGCTGGAACTGATGCTTCAACATGTAAGTACCAATATTCTTATTACTGAAATAGGAAGTTAGTTCA
1904	LG09	100295108_G>A-13	100295108	13:G>A	29.855	Chrom.09	1904	38874764	38874832	4.22e-27	100295108|F|0-13:G>A-13:G>A	TGCAGACTCCTCTGAAAATTTATTGCTATGTGGAATTTCTAACAGAGGGCTTTTGAGTAAAGTCAAACT
1905	LG09	100227888_A>G-9	100227888	9:A>G	30.74	Chrom.09	1905	39525221	39525289	9.08e-29	100227888|F|0-9:A>G-9:A>G	TGCAGCTTCAACACCTTCCATCTCTCAAATAACTAAAACTAATTGGCTGCCATATCCTACAATTGCTAA
1906	LG09	100250330_A>T-58	100250330	58:A>T	32.137	Chrom.09	1909	40752930	40752861	1.97e-25	100250330|F|0-58:A>T-58:A>T	TGCAGTAAAATATAGCACTAAGATGGAGACTAAAAATAAATTACAGGCTTGGTATGTTAGATTATACAC
1907	LG09	100276118_G>C-24	100276118	24:G>C	32.662	Chrom.09	1908	40752927	40752980	9.21e-19	100276118|F|0-24:G>C-24:G>C	TGCAGCCGCCTGTATAGAAAGTGTGCCAAAAGGTCCTCTACAATTGTTATTTTACAGATCGGAAGAGCG
1908	LG09	100248739_A>G-63	100248739	63:A>G	33.069	Chrom.09	1906	40053278	40053346	4.22e-27	100248739|F|0-63:A>G-63:A>G	TGCAGCATCGCTCTTGAGGGATGCTGGACTGATCATTCACCGACGGGTTTGAACAAAACAGTCAAGATC
1909	LG09	100291223_C>A-22	100291223	22:C>A	33.619	Chrom.09	1907	40283258	40283321	5.46e-26	100291223|F|0-22:C>A-22:C>A	TGCAGGTGAATGGTCAAGAAAACAATGAGTGAGAAAGAGAGAGAGAGATGGGAAGAAAAAATTACAGAT
1910	LG09	100266822_C>T-23	100266822	23:C>T	34.119	Chrom.09	1910	40903695	40903638	5.5e-21	100266822|F|0-23:C>T-23:C>T	TGCAGATTGCAGGTTGGATACCGCCCAGCTTATAATAGATGGTTATTCAAATTATTTACAGATCGGAAG
1911	LG09	100248111_C>T-40	100248111	40:C>T	34.86	Chrom.09	1912	41508903	41508971	4.22e-27	100248111|F|0-40:C>T-40:C>T	TGCAGATCACATCATTCAACCTTAGTTGCTAAATCTAGGACACTCCTAGTTCTTGGTTCGAAGTTTATG
1912	LG09	100239932_C>G-29	100239932	29:C>G	35.388	Chrom.09	1911	41127001	41126933	1.97e-25	100239932|F|0-29:C>G-29:C>G	TGCAGGATCATGTGAAGAACGATCGAAGACTTCAAGCGATGCCACGTAATTTGGTATAGAAGAATAATA
1913	LG09	100175011_C>A-41	100175011	41:C>A	37.578	Chrom.09	1921	43566359	43566427	9.08e-29	100175011|F|0-41:C>A-41:C>A	TGCAGTTTCACTGAATTCCTTCCAAAAGAAATGCATGCGTTCTAATATCAATTTATATTTTTCCTAAAT
1914	LG09	100249520_T>A-38	100249520	38:T>A	38.101	Chrom.09	1920	43286375	43286443	9.08e-29	100249520|F|0-38:T>A-38:T>A	TGCAGGACCATTTGATGTTTTCAGCGGTCAACACTTGCTGGTATTCAATCTTCTCCACCAGAAATATTT
1915	LG09	100239534_G>A-56	100239534	56:G>A	38.917	Chrom.09	1914	42317414	42317482	9.08e-29	100239534|F|0-56:G>A-56:G>A	TGCAGCTGGCCTGCTGGGTCTTCACCATGTACTTGTATACTCTTTGAGATTGTGATGGTTATCATTGTT
1916	LG09	100287666_A>T-52	100287666	52:A>T	39.443	Chrom.09	1916	42329256	42329195	7.07e-25	100287666|F|0-52:A>T-52:A>T	TGCAGTCTCATCCAAATATGGTAATGTTTATATGGAGAAAGAAAATCTAGAGAACTTTTTTACAGATCG
1917	LG09	100188746_T>C-40	100188746	40:T>C	40.099	Chrom.09	1915	42323632	42323564	4.22e-27	100188746|F|0-40:T>C-40:T>C	TGCAGAAAAATGGCACTTACAAAGATAAAAAGTTCAATTCTATCTGTCATTTCTTCGGATATCAGGCAC
1918	LG09	100231690_T>A-6	100231690	6:T>A	40.598	Chrom.09	1913	42275898	42275864	7.22e-10	100231690|F|0-6:T>A-6:T>A	TGCAGATAACATGTATTATCTATACCAGGCCATTACAGATCGGAAGAGCGGTTCAGCAGGAATGCCGAG
1919	LG09	100279556_T>C-13	100279556	13:T>C	41.425	Chrom.09	1917	42627625	42627681	1.99e-15	100279556|F|0-13:T>C-13:T>C	TGCAGCTTCTCTGTCATCAAACCTAGGAGGCTGCAATTCCCAGATTACAGATCGGAAGAGCGGTTCAGC
1920	LG09	100275936_C>A-27	100275936	27:C>A	42.98	Chrom.09	1918	42845489	42845432	5.5e-21	100275936|F|0-27:C>A-27:C>A	TGCAGATTTGAATGATTCTATTTCTATCATGGCCTTCGCCATGCGTCGCCCAAGATTACAGATCGGAAG
1921	LG09	100235809_A>G-26	100235809	26:A>G	43.393	Chrom.09	1919	42927415	42927358	5.5e-21	100235809|F|0-26:A>G-26:A>G	TGCAGTGTTTCTTTGCTTTCCTACGCAGTAAGAAAACATGCATATCTATATTATATTACAGATCGGAAG
1922	LG09	100279715_C>G-8	100279715	8:C>G	44.981	Chrom.09	1922	44913420	44913475	7.12e-20	100279715|F|0-8:C>G-8:C>G	TGCAGTAACAAGCTTGGCATCGCATTTCCAACAGAGTGTCTTGTTTCCCCCAGTTACAGATCGGAAGAG
1923	LG09	100231920_C>T-11	100231920	11:C>T	45.606	Chrom.09	1923	45094160	45094109	1.19e-17	100231920|F|0-11:C>T-11:C>T	TGCAGAAGAAGCATGATAATTACATCTTTTCAGGGATAACTTGTTATTACAGATCGGAAGAGCGGTTCA
1924	LG09	100200046_G>A-33	100200046	33:G>A	47.143	Chrom.09	1924	45651796	45651728	4.22e-27	100200046|F|0-33:G>A-33:G>A	TGCAGTTTGAACCGCATGCTCCGTCAATATAAAGAAGATAGTACTCCTAAGACCAGTCTTTGTGATTAT
1925	LG09	100277897_T>C-44	100277897	44:T>C	48.338	Chrom.09	1925	45744279	45744347	4.22e-27	100277897|F|0-44:T>C-44:T>C	TGCAGCAATGAAACACATGCTAGCTTACAGAATTTAGTGAGAGGTCGCCAGTTTACCCAATGTTTTCTT
1926	LG09	100264766_A>T-41	100264766	41:A>T	49.053	Chrom.09	1926	45882908	45882840	9.08e-29	100264766|F|0-41:A>T-41:A>T	TGCAGGAGTTCCAAAACCACCCAACCCTATAGTTCCCGAATAAGTTCTCCTACAATTGTAGATGAGTTA
1927	LG09	100284797_C>T-8	100284797	8:C>T	50.027	Chrom.09	1928	46160384	46160431	4.28e-17	100284797|F|0-8:C>T-8:C>T	TGCAGTGTCATTCATTTGGGTATTTTGAGAACTCATTTGAAATGATTACAGATCGGAAGAGCGGTTCAG
1928	LG09	100242150_G>C-66	100242150	66:G>C	50.303	Chrom.09	1927	46081719	46081651	4.22e-27	100242150|F|0-66:G>C-66:G>C	TGCAGTTTTTTTGCTCTCTGTCCAACCTTCTTACAGCAGAAACACCGGATTGGGTTGCGGCAAGCCGAT
1929	LG09	100251193_T>A-7	100251193	7:T>A	50.566	Chrom.09	1929	46163032	46163100	9.08e-29	100251193|F|0-7:T>A-7:T>A	TGCAGTTTGATGTGGAGGCCTTGGATGAGGCCTCCAGATCCAGGACTTCTGAGGAATGCTTGACTGGTG
1930	LG09	100264310_G>A-20	100264310	20:G>A	51.672	Chrom.09	1933	47245081	47245014	7.07e-25	100264310|F|0-20:G>A-20:G>A	TGCAGCCACAAATGAGCAAAGAACGGTTATAAAAATTCCAGCAATGATGCAAAATTTCCAGAATTTTAC
1931	LG09	100248436_C>T-60	100248436	60:C>T	52.17	Chrom.09	1931	47208054	47208122	4.22e-27	100248436|F|0-60:C>T-60:C>T	TGCAGCAAAGCTGGTAAGGAAAAACAGGTGATGGACCTATGAAAAACTACCTTGCTTTTGCAGTATCAT
1932	LG09	100273893_C>T-65	100273893	65:C>T	52.444	Chrom.09	1932	47230473	47230541	4.22e-27	100273893|F|0-65:C>T-65:C>T	TGCAGATGTATTGGTTTATAAGGCATGGAGGCGAAGAACCAAACCCAGAGCATCATATTCTTCTCCAGT
1933	LG09	100216377_C>A-12	100216377	12:C>A	52.9	Chrom.09	1930	47019828	47019760	1.97e-25	100216377|F|0-12:C>A-12:C>A	TGCAGTGGTCTGCGAGAGCGCATGTAGCGATGCTGGAGACCTGCACACGATCATTTCTAACCATGGACT
1934	LG09	100277352_C>A-25	100277352	25:C>A	55.285	Chrom.09	1935	47725221	47725286	3.29e-23	100277352|F|0-25:C>A-25:C>A	TGCAGAAATATAGCAATGACCTATGCATAATTATTGAGGAATCTGTTTATGAATTTGTGTTACAGATCG
1935	LG09	100229449_T>C-23	100229449	23:T>C	55.427	Chrom.09	1934	47711576	47711644	4.22e-27	100229449|F|0-23:T>C-23:T>C	TGCAGTAGCAGTCAACAGAATGTTAGAAAGAAGAATTTATGGTGGTTTATTCTCATGCTAAATTGAATT
1936	LG09	100219211_C>G-18	100219211	18:C>G	55.81	Chrom.09	1936	47897133	47897177	1.99e-15	100219211|F|0-18:C>G-18:C>G	TGCAGACCAAAGAGGGGACGGGGGAAAATAAAAACTTTGCTTTTACAGATCGGAAGAGCGGTTCAGCAG
1937	LG09	100188690_A>G-25	100188690	25:A>G	56.213	Chrom.09	1937	47966071	47966139	9.08e-29	100188690|F|0-25:A>G-25:A>G	TGCAGCCATGGGGTGACTGAGGAAAACTGCCCATTTGAAGGAGAAAGAAAAAGGAATGCTAGAGATACA
1938	LG09	100290523_A>G-5	100290523	5:A>G	57.328	Chrom.09	1938	48278149	48278093	1.98e-20	100290523|F|0-5:A>G-5:A>G	TGCAGACAATCTCAACTACTAGTTGTTCCACTTTGCCATCCCAGATCAAATGGTTTACAGATCGGAAGA
1939	LG09	100214955_G>A-67	100214955	67:G>A	57.986	Chrom.09	1939	48454202	48454268	1.17e-27	100214955|F|0-67:G>A-67:G>A	TGCAGGTTCTATCTATAGCACTCCCAATAATTTCTACAGCATTCAGCAACCACTTAGAATTTTCTCAGA
1940	LG09	100210617_C>A-19	100210617	19:C>A	58.298	Chrom.09	1940	48538906	48538974	9.08e-29	100210617|F|0-19:C>A-19:C>A	TGCAGAGTAAGAGAATAAACTAAGGAAAAATGCAAAATGTTTGAAAGCAGATACATAAAAAGCAATCAA
1941	LG09	100272352_G>A-14	100272352	14:G>A	58.737	Chrom.09	1941	48597222	48597174	5.54e-16	100272352|F|0-14:G>A-14:G>A	TGCAGCCTCTTCAGGCTCTGTTGCTGCTACTTCCTCTTTTTCTGCTTTACAGATCGGAAGAGCGGTTCA
1942	LG09	100263777_G>A-62	100263777	62:G>A	60.505	Chrom.09	1944	48811276	48811208	4.22e-27	100263777|F|0-62:G>A-62:G>A	TGCAGATCAAACAAAATGCAATCAACAATAGATGGAAGAGTCATCAAAATCAGAAAGATTGCGTTGTCA
1943	LG09	100203786_A>G-13	100203786	13:A>G	61.363	Chrom.09	1943	48790882	48790921	1.2e-12	100203786|F|0-13:A>G-13:A>G	TGCAGATGTTGTAAATAGGAGTATGAGGTGTCAAAAATTACAGATCGGAAGAGCGGTTCAGCAGGAATG
1944	LG09	100257489_T>C-12	100257489	12:T>C	62.048	Chrom.09	1942	48668469	48668401	9.08e-29	100257489|F|0-12:T>C-12:T>C	TGCAGCGTTTGATACGCTCCGCGTCTCTTGATAGACCAGAAGGACCATTGAATCTCGTTCCTTTTACTG
1945	LG09	100276797_G>T-25	100276797	25:G>T	65.405	Chrom.09	1947	50623155	50623214	4.25e-22	100276797|F|0-25:G>T-25:G>T	TGCAGTTGCAAAAGAGATTCCAGGTGCTATGTATCACAAAAGTTTAGAACAGTACCATTACAGATCGGA
1946	LG09	100271415_C>T-50	100271415	50:C>T	65.782	Chrom.09	1945	50278555	50278487	9.08e-29	100271415|F|0-50:C>T-50:C>T	TGCAGTTTTTTGTAATATATTTCTCAGCAACATCACTCTCTCCTCTCTGACATCAAGGTTTGCTTATCA
1947	LG09	100267691_C>G-11	100267691	11:C>G	66.163	Chrom.09	1946	50404092	50404046	7.17e-15	100267691|F|0-11:C>G-11:C>G	TGCAGTAACTTCGAAACAAGCATGGGAGATTCTTCAAAATACATTTACAGATCGGAAGAGCGGTTCAGC
1948	LG09	100226700_T>C-5	100226700	5:T>C	67.545	Chrom.09	1948	50902369	50902437	9.08e-29	100226700|F|0-5:T>C-5:T>C	TGCAGTACTATTTATCTCCTCATAAATATGCCTGATCATGAAAATGATGTACAACATGAGAGTGCAAAT
1949	LG09	100282546_T>C-37	100282546	37:T>C	68.415	Chrom.09	1951	51488157	51488106	5.54e-16	100282546|F|0-37:T>C-37:T>C	TGCAGTTCTTCATGTTCCTGCTCTACACTTTTGATAATGCTTTTACAGATCGGAAGAGCGGTTCAGCAG
1950	LG09	100249744_T>A-30	100249744	30:T>A	69.245	Chrom.09	1949	51280010	51279942	9.08e-29	100249744|F|0-30:T>A-30:T>A	TGCAGGCATCCATGATCTCAGAAAGAGTGCTAATGACAAGGATGTTACAGTCTTTGCTAAGACCACTCT
1951	LG09	100260021_A>G-15	100260021	15:A>G	69.775	Chrom.09	1950	51488154	51488190	5.58e-11	100260021|F|0-15:A>G-15:A>G	TGCAGAACCAGCATGAACTCAAGGTGAAGAACTTTTACAGATCGGAAGAGCGGTTCAGCAGGAATGCCG
1952	LG09	100285948_C>G-13	100285948	13:C>G	70.529	Chrom.09	1953	51681346	51681286	1.18e-22	100285948|F|0-13:C>G-13:C>G	TGCAGTCTTATCGCTATGCGGTTATCTTGAACATAGAATGACAAGTTCATGTTTCAGTTTACAGATCGG
1953	LG09	100268842_T>A-31	100268842	31:T>A	70.676	Chrom.09	1952	51681343	51681411	4.22e-27	100268842|F|0-31:T>A-31:T>A	TGCAGAAGAGAAGATGATTCTATAAAGCAACTAACTCACTCAATGTATGAAGAATCTAGACTACTTTTA
1954	LG09	100238645_G>A-37	100238645	37:G>A	71.272	Chrom.09	1957	51919079	51919146	3.27e-28	100238645|F|0-37:G>A-37:G>A	TGCAGCAAGGCATAGACATAGTGCATGCATTTACATAGTAATGGAGCATAGTGATCAAAATTTAGTTAC
1955	LG09	100265380_G>T-41	100265380	41:G>T	71.824	Chrom.09	1954	51740349	51740281	9.08e-29	100265380|F|0-41:G>T-41:G>T	TGCAGTCATTAGATCAGGCTCGCCTCCCTGAAAATAATCCAGAAAAAGTTTAGCTCTTCAAATCATTCC
1956	LG09	100238516_C>G-65	100238516	65:C>G	72.213	Chrom.09	1956	51833759	51833691	4.22e-27	100238516|F|0-65:C>G-65:C>G	TGCAGATTTTCAGTTTTTATATTGCATATAAATATGAAAACATCAATTCATGAGACACTTGGGATCGAT
1957	LG09	100228673_T>C-36	100228673	36:T>C	73.37	Chrom.09	1955	51803168	51803100	4.22e-27	100228673|F|0-36:T>C-36:T>C	TGCAGGCTTCTAAATAGAACAAATTCAAACCATAACTATGAAAGGTGATGTTTTCAATGACATAAGTAC
1958	LG09	100229614_A>G-34	100229614	34:A>G	74.519	Chrom.09	1958	53278110	53278178	9.08e-29	100229614|F|0-34:A>G-34:A>G	TGCAGTATTTATGCATGCATCCATGCTTGTGTGTAGTGGTTCTGGATTTTCACTATGACCTCTTTATGT
1959	LG09	100169958_T>A-38	100169958	38:T>A	75.175	Chrom.09	1959	53493884	53493816	9.08e-29	100169958|F|0-38:T>A-38:T>A	TGCAGGCTCTTACATAATGCCGAATGCCTAAGTATTCTTGGCATTTTAGACTAGCGCTAACCGATCAAA
1960	LG09	100212953_T>G-65	100212953	65:T>G	76.413	Chrom.09	1960	53741717	53741649	4.22e-27	100212953|F|0-65:T>G-65:T>G	TGCAGCTATGTGATCAAATCTTGGTGCTGGATATGTTTTCCTATGTAAGAGAAGGAAACAAATGCTGTG
1961	LG09	100245551_T>C-42	100245551	42:T>C	76.931	Chrom.09	1961	53798089	53798138	1.54e-16	100245551|F|0-42:T>C-42:T>C	TGCAGTATCAACATGTAAATTATCATCTGTGGCATCAAAGTATGCCATTACAGATCGGAAGAGCGGTTC
1962	LG09	100224827_C>A-43	100224827	43:C>A	77.506	Chrom.09	1963	54130466	54130398	4.22e-27	100224827|F|0-43:C>A-43:C>A	TGCAGAACCGTAAGAACTTGGCTTGGCAACAATGTACAGAAACCAAATAGCCAAATAAAGAGGCATTAT
1963	LG09	100247273_A>C-27	100247273	27:A>C	77.897	Chrom.09	1962	54037967	54038035	9.08e-29	100247273|F|0-27:A>C-27:A>C	TGCAGAACGGACCGGGCCTGAGCCTGGAGCAAAACTCCGAACGCCACATGTCTTTTCTTTTCGAGTGGG
1964	LG09	100227774_T>G-63	100227774	63:T>G	78.76	Chrom.09	1964	54250633	54250701	1.97e-25	100227774|F|0-63:T>G-63:T>G	TGCAGCTGAGATGTGGGATATGGTGAGGAAGACAAGAGAGATGATGGATGAGAGGGGATTACATAAAAC
1965	LG09	100251476_C>T-41	100251476	41:C>T	79.265	Chrom.09	1966	54313895	54313963	4.22e-27	100251476|F|0-41:C>T-41:C>T	TGCAGTTTCAATTTATGTATTCCAGATCATGAACATTCTTGCATCATCACTACTGCTCGGCCTCAGTTT
1966	LG09	100232104_T>A-19	100232104	19:T>A	79.614	Chrom.09	1965	54293249	54293199	4.28e-17	100232104|F|0-19:T>A-19:T>A	TGCAGAATTTGGCTCTCTTTGGCGCCACACTTTTCTTTATTGGGATTACAGATCGGAAGAGCGGTTCAG
1967	LG09	100274248_C>G-51	100274248	51:C>G	79.985	Chrom.09	1967	54801313	54801381	9.08e-29	100274248|F|0-51:C>G-51:C>G	TGCAGCCCTCCATCCGTCCATGTTTGATCTCTCACATTACTTTTTCCACTCCCTGTTCTTTCCTCCCTT
1968	LG09	100213000_G>T-40	100213000	40:G>T	80.806	Chrom.09	1968	55135613	55135681	4.22e-27	100213000|F|0-40:G>T-40:G>T	TGCAGCTCAGGGATCTACTGCTATGACCCATGAGGAAGTAGCACCAAAAGTAAAGGTTGAGAGAAGGTA
1969	LG09	100257062_G>C-22	100257062	22:G>C	81.246	Chrom.09	1969	55330134	55330199	4.22e-27	100257062|F|0-22:G>C-22:G>C	TGCAGCACAGAAAGAAAATAATGTTCCATGTTCCACATTTTGTGGTACAGAAGTTTCCACTATTTACAG
1970	LG09	100269021_C>T-32	100269021	32:C>T	81.541	Chrom.09	1971	56243446	56243381	4.22e-27	100269021|F|0-32:C>T-32:C>T	TGCAGACAGGTGGGCTGTGTAATGGAATATAGCATCCTATAAGGCCAAGCTCATAAACGAACTTTACAG
1971	LG09	100289343_T>A-30	100289343	30:T>A	82.179	Chrom.09	1973	57089216	57089279	5.46e-26	100289343|F|0-30:T>A-30:T>A	TGCAGTTTGAATGAATAAAATGAACCTCTTTGCGAGGGAAAAAAGGCTAACAACATAAGCATTACAGAT
1972	LG09	100237496_G>C-45	100237496	45:G>C	82.564	Chrom.09	1972	56250741	56250674	1.52e-26	100237496|F|0-45:G>C-45:G>C	TGCAGAATAATTCTTGATCACAACTACAATTAGAAGTTTGGGCGGGCAACCCCCTCCCACCTTTCTTTT
1973	LG09	100249655_A>T-15	100249655	15:A>T	82.929	Chrom.09	1974	57214294	57214362	9.08e-29	100249655|F|0-15:A>T-15:A>T	TGCAGGATTGAAATCATTTATTTATTTTTGAGGATCACATGGAGGAAGCTAGATACTTCCCCCGTTTTT
1974	LG09	100264356_T>C-5	100264356	5:T>C	83.437	Chrom.09	1970	55580195	55580263	4.22e-27	100264356|F|0-5:T>C-5:T>C	TGCAGTCCTGATATGCTGCTTTGGGGGCCTAACTGCTGCTGCTGATGTAAAGAAATACTTTGCTGATTT
1975	LG09	100257500_C>T-19	100257500	19:C>T	84.473	Chrom.09	1977	58139319	58139251	4.22e-27	100257500|F|0-19:C>T-19:C>T	TGCAGCTAAAAATGCAGCACGTTCAGCCTTCTTCTCTGATTTCTTCAGTACTACATCATGAATTTCACA
1976	LG09	100257182_C>G-5	100257182	5:C>G	84.887	Chrom.09	1976	57447908	57447840	4.22e-27	100257182|F|0-5:C>G-5:C>G	TGCAGCAGTTGATAATAAGTTTTCATGGTAACACATCAGATATCTGTTCCTTTTGCCTTTTTCCTTATT
1977	LG09	100277846_T>A-36	100277846	36:T>A	85.555	Chrom.09	1975	57257189	57257257	4.22e-27	100277846|F|0-36:T>A-36:T>A	TGCAGATTTTTATATCTCGAAATGGAGGAAACAAAATGTACTCATCCGTCTTGGCCCCTGGCCAACACG
1978	LG09	100221353_A>G-43	100221353	43:A>G	87.666	Chrom.09	1978	59126421	59126365	9.21e-19	100221353|F|0-43:A>G-43:A>G	TGCAGGAAAATAATCCTACAAATCAAGAAAAAAAGTGGCCACTAGCTTAGAAAATTACAGATCGGAAGA
1979	LG09	100224581_A>G-32	100224581	32:A>G	88.228	Chrom.09	1980	59333889	59333821	9.08e-29	100224581|F|0-32:A>G-32:A>G	TGCAGAAAATCAAGTGACAATGAGATGCATACACAACTAATTATAAAAGAATCTGGAAAAAAATTTTGT
1980	LG09	100259918_C>T-13	100259918	13:C>T	89.941	Chrom.09	1979	59156093	59156143	1.99e-15	100259918|F|0-13:C>T-13:C>T	TGCAGAAAACTTCCGCATTGTCTTCTCTATTCCCTTGCACCACCTTACAGATCGGAAGAGCGGTTCAGC
1981	LG10	100223504_A>C-47	100223504	47:A>C	0	Chrom.010	1986	1461494	1461441	9.21e-19	100223504|F|0-47:A>C-47:A>C	TGCAGGAACTTCCTAATCAGGTCCTTAGCAAATGTAATATACCAGGGAAGATTACAGATCGGAAGAGCG
1982	LG10	100235068_C>G-43	100235068	43:C>G	0.541	Chrom.010	2000	3141490	3141429	1.99e-15	100235068|F|0-43:C>G-43:C>G	TGCAGTAAACAAAATAAAATTTTGAAAAAAAAAAAAAAGAGGGCAAAAAACTTTACAGATCGGAAGAGC
1983	LG10	100249324_T>G-7	100249324	7:T>G	1.331	Chrom.010	1996	2479212	2479280	4.22e-27	100249324|F|0-7:T>G-7:T>G	TGCAGCTTTGTCAAAGAACCTGAAACCATGAGCAAGTGATATATGCATATATTAGATATTACGGAGTAC
1984	LG10	100209965_G>T-13	100209965	13:G>T	2.943	Chrom.010	1982	24241	24173	9.08e-29	100209965|F|0-13:G>T-13:G>T	TGCAGACAAGCAAGTACAAGCATTGTCTCCCCCTCTCCTGAATCAGTAAGGACATGACCAGTTATCAAC
1985	LG10	100193897_C>G-68	100193897	68:C>G	4.258	Chrom.010	1981	20699	20766	3.27e-28	100193897|F|0-68:C>G-68:C>G	TGCAGCCTTGGCCGGCCTTCGGAGGGTCCCTATCCCTCTCTCCCCCCCTCCTTCCAAAGAGGCCTTTGC
1986	LG10	100227287_T>C-6	100227287	6:T>C	5.189	Chrom.010	1984	303562	303494	4.22e-27	100227287|F|0-6:T>C-6:T>C	TGCAGCTGCAACGTGCTGTATCTTAGATCTAGCACGCAGGGCTTGTGCAATTATTTATTTATTTTTTTT
1987	LG10	100254255_C>A-36	100254255	36:C>A	6.033	Chrom.010	1983	57472	57413	9.14e-24	100254255|F|0-36:C>A-36:C>A	TGCAGTAAATATAATTCCACCCTATTCATCATTTTTCCTTTTTCCCCTAGAAGATCGTTACAGATCGGA
1988	LG10	100197634_T>A-20	100197634	20:T>A	6.462	Chrom.010	1985	1435717	1435649	4.22e-27	100197634|F|0-20:T>A-20:T>A	TGCAGTACCTCCACAAATAGTACTCATTATGCAAAAGTTGTCAAGTCATCATAGTCAATAGACAGAATA
1989	LG10	100247795_A>G-68	100247795	68:A>G	7.167	Chrom.010	1988	2059063	2058995	9.08e-29	100247795|F|0-68:A>G-68:A>G	TGCAGAGAATCTCCCATGCAGCAACTGTGAAGTTACATTGGTTAGATCATGTAAGTCATGGCACATCAA
1990	LG10	100244592_A>C-33	100244592	33:A>C	7.894	Chrom.010	1991	2254410	2254351	4.28e-17	100244592|F|0-33:A>C-33:A>C	TGCAGCTTGATTGGGGTACCCAGGCCTCTACCGAAAAATTTGACTTCAAAATTACAGATCGGAAGAGCG
1991	LG10	100253756_G>A-7	100253756	7:G>A	8.196	Chrom.010	1989	2136397	2136349	5.54e-16	100253756|F|0-7:G>A-7:G>A	TGCAGGAGCGTAAAGAGAGGTATGACTTCTAAGTCTTTTCATTTTTTTACAGATCGGAAGAGCGGTTCA
1992	LG10	100267439_C>T-25	100267439	25:C>T	8.432	Chrom.010	1987	1819812	1819865	9.21e-19	100267439|F|0-25:C>T-25:C>T	TGCAGGCATCTCCAGGACGCCATCTCGCTGTGACCTGCAAGACTTCAGACATTACAGATCGGAAGAGCG
1993	LG10	100264018_A>G-67	100264018	67:A>G	9.098	Chrom.010	1992	2275888	2275956	9.08e-29	100264018|F|0-67:A>G-67:A>G	TGCAGCAAAATCCTCTCTGCATTCCTTACCTAAAGACCTAGCGCCTTTATCACGGCCAACCGGCAAAAC
1994	LG10	100264765_G>T-40	100264765	40:G>T	9.421	Chrom.010	1990	2232929	2232861	1.97e-25	100264765|F|0-40:G>T-40:G>T	TGCAGGAGGTCCACACCCCACCCTGATAACATATGTAAAGGAGGAATAAGTCATGCCATGCAAGAGAAA
1995	LG10	100210624_G>C-47	100210624	47:G>C	9.899	Chrom.010	1995	2429625	2429693	4.22e-27	100210624|F|0-47:G>C-47:G>C	TGCAGAGTACTTACCAGTACATCTTTTGTGTTGATTGCTGATTTTCTGTCAAATCAATATTAGAGGGAG
1996	LG10	100220485_G>A-21	100220485	21:G>A	10.333	Chrom.010	1993	2314310	2314361	1.19e-17	100220485|F|0-21:G>A-21:G>A	TGCAGCATAGGAGAGCAAGTAGAGAAAGCCTCTTAGAAACTATTCATTTTTACAGATCGGAAGAGCGGT
1997	LG10	100265329_A>G-7	100265329	7:A>G	11.021	Chrom.010	1994	2399252	2399313	3.29e-23	100265329|F|0-7:A>G-7:A>G	TGCAGTCACAGGTGCATGAACCAGGCTAAAACTTTTACCATAGGCTATTCTTCTCTCCGTTACAGATCG
1998	LG10	100268049_G>A-28	100268049	28:G>A	12.45	Chrom.010	1997	2742133	2742091	2.58e-14	100268049|F|0-28:G>A-28:G>A	TGCAGTTGAATGCATGGTGAATCAATTCGGTGAAGTAAAATTACAGATCGGAAGAGCGGTTCAGCAGGA
1999	LG10	100280645_T>C-8	100280645	8:T>C	12.852	Chrom.010	1998	2988327	2988393	5.5e-21	100280645|F|0-8:T>C-8:T>C	TGCAGATTTCCGAGACCATGAGCCGAAAGGAGCTGAGGTCAGAGTAGCTGCCGAGACTCTCGAGTTACA
[truncated: 953 more rows]

## Sheet: FileS3B.DArTSeq mapped to WANG
Linkage_order	Linkage_Group	SNP_Name	DArTseq	bp_position:SNP_type	ORIGINAL cM_pos POSITION	INVERTED ORDER POSITION	WANG Chromosome	START	END	EVALUE	AlleleID	AlleleSequence
1	LG01	100216907_C>T-58	100216907	58:C>T	0	196.566	GWHBEBT00000005	175723691	175723759	2.08e-28	100216907|F|0-58:C>T-58:C>T	TGCAGTTGCACTCATTGATCACCTAAATCCATAAACCTAACTTATTTTTTGAGCTTATCACAAACCCAT
2	LG01	100249757_C>T-61	100249757	61:C>T	0	196.566	GWHBEBT00000005	176140876	176140808	2.08e-28	100249757|F|0-61:C>T-61:C>T	TGCAGGCATGGTGATCAATACCATGGGATGGGTTGAAGGTCTTGGATATGAGGTATTTTTTCGTTAGTT
3	LG01	100174915_C>G-41	100174915	41:C>G	0	196.566	GWHBEBT00000005	177088855	177088923	9.69e-27	100174915|F|0-41:C>G-41:C>G	TGCAGTTGTTCATACTTTTCATTTGATTTTGCCTTTGTCTGCTAATTATGCGATGCCTCACTGTGTTCG
4	LG01	100115614_C>G-35	100115614	35:C>G	1.234	195.332	GWHBEBT00000005	176361528	176361596	9.69e-27	100115614|F|0-35:C>G-35:C>G	TGCAGAGCTTGGACCAGCTCAAATATGATGCAAAGCTTCTGCTTAGTCATATTGTCTAAAAGTTAGCTA
5	LG01	100194334_A>G-54	100194334	54:A>G	1.858	194.708	GWHBEBT00000005	177035455	177035387	9.69e-27	100194334|F|0-54:A>G-54:A>G	TGCAGCTCATGAAGCTGGTTTTGGAAAAAATATTACGGATTGATAACATCGTGCAGTACTGGAATTGTG
6	LG01	100241061_T>A-16	100241061	16:T>A	2.916	193.65	GWHBEBT00000005	177399397	177399465	2.08e-28	100241061|F|0-16:T>A-16:T>A	TGCAGTCAAAAGGCAATTGATGGTGAACAACTGACCATCAGAAAAAGTGCCAGATACTGCCACATTCAC
7	LG01	100271801_C>T-40	100271801	40:C>T	3.276	193.29	GWHBEBT00000005	177518848	177518795	2.11e-18	100271801|F|0-40:C>T-40:C>T	TGCAGAAGACTAAAGAAGGACGCAGAAGACTAAAGAAGGACGAAATGCTTACAGATCGGAAGAGCGGTT
8	LG01	100260432_T>A-21	100260432	21:T>A	3.768	192.798	GWHBEBT00000005	177037227	177037187	7.65e-13	100260432|F|0-21:T>A-21:T>A	TGCAGATAATATAGTCAAAGTTTGAGAAATACTAATGTTTACAGATCGGAAGAGCGGTTCAGCAGGAAT
9	LG01	100254441_A>T-35	100254441	35:A>T	4.765	191.801	GWHBEBT00000005	176728936	176728879	2.71e-22	100254441|F|0-35:A>T-35:A>T	TGCAGTATTGATTGAGTTTCAGCTTTATTTGCAGGAACGTACAAACTGAGTATAATTACAGATCGGAAG
10	LG01	100250392_C>A-35	100250392	35:C>A	6.059	190.507	GWHBEBT00000005	176512100	176512032	2.08e-28	100250392|F|0-35:C>A-35:C>A	TGCAGTAATAAATTGCACATTTTGGATGATTTTATCACAACAGATACTAGCTCTTCTTGCCTCAGTCTG
11	LG01	100225878_C>T-10	100225878	10:C>T	6.705	189.861	GWHBEBT00000005	176495970	176495902	9.69e-27	100225878|F|0-10:C>T-10:C>T	TGCAGATAGTCGAGGCCCTTTTACCTTCACCCCATCTTTAGGTTCATTAGGATCAACGTAGCTGCCATC
12	LG01	100227199_A>T-28	100227199	28:A>T	7.113	189.453	GWHBEBT00000005	176265310	176265378	9.69e-27	100227199|F|0-28:A>T-28:A>T	TGCAGCCCAAAAACAAAACTTGTCAGTTAGTCAAAGCTCTCTATATGGTTTGAACGATGACAAAATATA
13	LG01	100174280_G>A-49	100174280	49:G>A	7.641	188.925	GWHBEBT00000005	175848449	175848381	2.08e-28	100174280|F|0-49:G>A-49:G>A	TGCAGTTATTTTTCATGATTCCACCAACCCCTGAGCTGTTATTGCATATGTAGCAATCATCCTATTACC
14	LG01	100249228_C>G-68	100249228	68:C>G	8.299	188.267	GWHBEBT00000005	176045937	176046004	7.49e-28	100249228|F|0-68:C>G-68:C>G	TGCAGCTCTGTCGATGTATAATCCTTGCATATGTTGTTTCTTTCCCATTTCATGTTTAGCTGGCATTTC
15	LG01	100283550_T>A-67	100283550	67:T>A	8.982	187.584	GWHBEBT00000005	176053533	176053465	2.08e-28	100283550|F|0-67:T>A-67:T>A	TGCAGGAATGATCAAACTGGTTGGTTGCTGAAGAAATGAAAGTCGAACTCTCTCTATCATCACTTACTA
16	LG01	100161758_T>G-20	100161758	20:T>G	9.894	186.672	GWHBEBT00000005	175704490	175704422	9.69e-27	100161758|F|0-20:T>G-20:T>G	TGCAGAATTTTGTGCATGTTTTGGAATTTATTGAATATTCAGTGTCCTCAAAACTATGGTTCAACTCAT
17	LG01	100265166_C>A-45	100265166	45:C>A	11.959	184.607	GWHBEBT00000005	175627794	175627726	9.69e-27	100265166|F|0-45:C>A-45:C>A	TGCAGTACAAGGATGGCCAATATTTCTCAAGTTCTGGTACTAAAGCTGAAACCTGCATGCAGATATGCT
18	LG01	100261141_A>T-16	100261141	16:A>T	12.909	183.657	GWHBEBT00000005	175005743	175005688	3.51e-21	100261141|F|0-16:A>T-16:A>T	TGCAGCTCAATTTACCACGTGCGTACGTAGAACGGCAGTTACAATTAGTGCCATTACAGATCGGAAGAG
19	LG01	100230744_G>A-28	100230744	28:G>A	13.377	183.189	GWHBEBT00000005	174677868	174677800	9.69e-27	100230744|F|0-28:G>A-28:G>A	TGCAGTTGCTTGGTGATAGTAGCAACACGAGAACCTATCACAAAGTGATGATGAACAAAGCAGGAACAA
20	LG01	100288673_T>A-20	100288673	20:T>A	13.81	182.756	GWHBEBT00000005	174698125	174698057	4.51e-25	100288673|F|0-20:T>A-20:T>A	TGCAGAAAAGTGTTTCATCTTTTCTGGAAGTTACATAAAAGCATATCTCTCCAGCTGCGTGCCAGTCTG
21	LG01	100121565_T>C-43	100121565	43:T>C	14.332	182.234	GWHBEBT00000005	174472395	174472327	2.08e-28	100121565|F|0-43:T>C-43:T>C	TGCAGCTTCCGGCTTCCAAATATCCCCACATGATGAAGCCCTTTTAGGTTTTTTTTTTGGTAAGGAAAA
22	LG01	100172419_C>T-25	100172419	25:C>T	16.117	180.449	GWHBEBT00000005	171203843	171203911	9.69e-27	100172419|F|0-25:C>T-25:C>T	TGCAGTCAAAGCCAACTTTGTTGACCACCAGCCAATAGGACCATTGACTAGCCCCCCGTTCTCGGTAAA
23	LG01	100289982_G>A-56	100289982	56:G>A	16.634	179.932	GWHBEBT00000005	174356274	174356342	2.08e-28	100289982|F|0-56:G>A-56:G>A	TGCAGCAATTTTAGGGGTTGACTAACTTATGCTGAATACTGCCTATTGCCAGTTTCGTAGCTTGGCTTA
24	LG01	100256568_A>T-23	100256568	23:A>T	17.362	179.204	GWHBEBT00000005	174027579	174027647	2.08e-28	100256568|F|0-23:A>T-23:A>T	TGCAGAGTTTCTTCCATATACATAATAACCTCCTTCCTAAAAATGCTTTTGATGTCTAGAGAACTTTTA
25	LG01	100249320_A>G-59	100249320	59:A>G	18.689	177.877	GWHBEBT00000005	172651648	172651580	9.69e-27	100249320|F|0-59:A>G-59:A>G	TGCAGCTGTGACCCGCGAACAAAAAAAAAATCAAGACTTTGTCAACAACATAGAGGAATAGTACCATGT
26	LG01	100238056_C>T-59	100238056	59:C>T	19.338	177.228	GWHBEBT00000005	174248014	174247946	9.69e-27	100238056|F|0-59:C>T-59:C>T	TGCAGAGTCTTTGGACCCTAAGGAGAGGGAGTTTGTGTAAAGTTTATCACTTTCTCCTCCTCTTCTATA
27	LG01	100129022_G>A-49	100129022	49:G>A	20.059	176.507	GWHBEBT00000005	173400893	173400825	9.69e-27	100129022|F|0-49:G>A-49:G>A	TGCAGTTTATCCACGGGATCAATGCACACGTAGCAGCATCCGGATGGTGGTGGTGGGATTCTGTTTGCG
28	LG01	100239846_C>A-27	100239846	27:C>A	20.454	176.112	GWHBEBT00000005	173329942	173329874	9.69e-27	100239846|F|0-27:C>A-27:C>A	TGCAGGAGAAATCTTTGGTGGGAAAATCAAAATGCAGGGAATACCATAGCAAAAGAATTGCAGACAGAA
29	LG01	100260541_T>G-44	100260541	44:T>G	21.306	175.26	GWHBEBT00000005	173064717	173064774	1.26e-20	100260541|F|0-44:T>G-44:T>G	TGCAGATGAGCTCTCTCTTCACGCACAATGCTCAAATACTCCATTTTCACCAAGATTACAGATCGGAAG
30	LG01	100279267_A>G-29	100279267	29:A>G	22.546	174.02	GWHBEBT00000005	172645400	172645437	3.56e-11	100279267|F|0-29:A>G-29:A>G	TGCAGAATGTTTTGGTTCCTCAGCTTTCCAGAAAGTTACAGATCGGAAGAGCGGTTCAGCAGGAATGCC
31	LG01	100230924_T>C-49	100230924	49:T>C	23.338	173.228	GWHBEBT00000005	172416815	172416747	2.08e-28	100230924|F|0-49:T>C-49:T>C	TGCAGTTTGGAGGATGCCATACAATTCTTAGACTCGCAACCTTCAAATCTGCAACAATTTATGGTGATA
32	LG01	100220108_A>G-25	100220108	25:A>G	24.277	172.289	GWHBEBT00000005	171901689	171901632	2.71e-22	100220108|F|0-25:A>G-25:A>G	TGCAGCAAACTGGAATATGTGGCCCAAAACATACTTTTCCTGCTTGGAGACCCACTTACAGATCGGAAG
33	LG01	100215434_A>G-38	100215434	38:A>G	25.185	171.381	GWHBEBT00000005	170628997	170629065	9.69e-27	100215434|F|0-38:A>G-38:A>G	TGCAGTAGTGAATTTAGTCAGAATGTTTAGCCATATCCATTCTACCGAGAGAGATGACCATGTTGACAT
34	LG01	100241573_C>T-16	100241573	16:C>T	25.489	171.077	GWHBEBT00000005	170882128	170882194	1.25e-25	100241573|F|0-16:C>T-16:C>T	TGCAGTGGCACCTGATCATTTCATTTTCCAATTTAGATGTACGAGTATTATAAAATTCATATACTTACA
35	LG01	100248640_G>A-45	100248640	45:G>A	26.307	170.259	GWHBEBT00000005	171193930	171193862	2.08e-28	100248640|F|0-45:G>A-45:G>A	TGCAGCAGCAGTCATTACTGTTTTTATGATTTGGTTGCTGCCCACGTTGTAAAGTACCCTCCCACCATC
36	LG01	100269699_A>G-35	100269699	35:A>G	26.595	169.971	GWHBEBT00000005	171583227	171583295	9.69e-27	100269699|F|0-35:A>G-35:A>G	TGCAGCATGAAATTTTGTCAGTGTGGTGTACGAATACAGTGGAGTACAGTAAGGTTCATCATGGAGACC
37	LG01	100206041_G>T-22	100206041	22:G>T	27.013	169.553	GWHBEBT00000005	171412382	171412433	2.73e-17	100206041|F|0-22:G>T-22:G>T	TGCAGGTATAGGTCTAAATAAAGCACTGGCAGCATGTATTATCTCTGTTTTACAGATCGGAAGAGCGGT
38	LG01	100197036_G>T-9	100197036	9:G>T	27.406	169.16	GWHBEBT00000005	171413130	171413198	2.08e-28	100197036|F|0-9:G>T-9:G>T	TGCAGGTGGGACAGATTGATGTCCTTTGACAATTCAAGTGTCTGTCAAAACAAAACCTGATTGAACCAT
39	LG01	100219162_T>C-30	100219162	30:T>C	27.76	168.806	GWHBEBT00000005	171196607	171196567	3.56e-11	100219162|F|0-30:T>C-30:T>C	TGCAGACACCCCCTAGCAATTTGATTGCTCTGTTTGTATTACAGATCGGAAGAGCGGTTCAGCAGGAAT
40	LG01	100270094_T>C-14	100270094	14:T>C	27.883	168.683	GWHBEBT00000005	170914020	170914088	9.69e-27	100270094|F|0-14:T>C-14:T>C	TGCAGCTTGCGTGCTTCTATATTGGCTCATTTCTTTCACTCTCAAACCCGGCCTATCCTCATAAATTTC
41	LG01	100260357_C>T-25	100260357	25:C>T	28.147	168.419	GWHBEBT00000005	170907278	170907224	5.87e-19	100260357|F|0-25:C>T-25:C>T	TGCAGAGGAACAGAGGACATCCTTACTAGTTCCACAAGGATAATAGAAGAACTTACAGATCGGAAGAGC
42	LG01	100257779_C>A-42	100257779	42:C>A	28.529	168.037	GWHBEBT00000005	171017718	171017651	7.54e-23	100257779|F|0-42:C>A-42:C>A	TGCAGCTTTGCTAGCACGTCTATATAAGAAGAAAAGGGGAGCCATTTCCCTCAACTGTGTTACAGATCG
43	LG01	100249506_A>G-35	100249506	35:A>G	29.118	167.448	GWHBEBT00000005	171012837	171012905	4.51e-25	100249506|F|0-35:A>G-35:A>G	TGCAGGACAGGCATTTCAGGGAGTGACGGCCATGAAAGGAGTAATCCTTAGGCGTGGCTGCGCACAGCA
44	LG01	100283505_T>C-26	100283505	26:T>C	29.769	166.797	GWHBEBT00000005	170880811	170880743	9.69e-27	100283505|F|0-26:T>C-26:T>C	TGCAGCTTTCATGACAATCTGTTTGGTAACAAATGCTATTTAGTAGGCATGCATTTATTTTCATATGTT
45	LG01	100289528_G>A-58	100289528	58:G>A	30.402	166.164	GWHBEBT00000005	170714770	170714708	2.1e-23	100289528|F|0-58:G>A-58:G>A	TGCAGCAAGATAATTGGCCAAGACAGGCTAGAAGCCAAGCTTGTTTGTTGCATTATCCGTTTACAGATC
46	LG01	100168971_G>A-21	100168971	21:G>A	31.065	165.501	GWHBEBT00000005	170408819	170408887	9.69e-27	100168971|F|0-21:G>A-21:G>A	TGCAGGACTTTTGGTCGCCCTGATAACAATAAATGATCATGTTCACAATAATTTGTTTCTTAGTGGTAA
47	LG01	100259323_C>T-68	100259323	68:C>T	32.004	164.562	GWHBEBT00000005	168735446	168735379	7.49e-28	100259323|F|0-68:C>T-68:C>T	TGCAGTTGCCAGACACACCCCACTCAACACTAGAAATAGACACCAACTAGAGCAGGATGTCTATTTTAC
48	LG01	100275116_C>T-26	100275116	26:C>T	32.242	164.324	GWHBEBT00000005	169118886	169118954	2.08e-28	100275116|F|0-26:C>T-26:C>T	TGCAGTGGGCATTTGTCACCACAGAACGGCGGCGATGACCGAATATTATATCCTCTTCAAGTTCTATTA
49	LG01	100286467_T>C-6	100286467	6:T>C	32.498	164.068	GWHBEBT00000005	168735443	168735488	9.89e-12	100286467|F|0-6:T>C-6:T>C	TGCAGCTTTTTGTGTGGGACTAGGAGTGCGTAGACACTTTACAGATCGGAAGAGCGGTTCAGCAGGAAT
50	LG01	100253864_A>G-8	100253864	8:A>G	33.876	162.69	GWHBEBT00000005	168591532	168591589	2.71e-22	100253864|F|0-8:A>G-8:A>G	TGCAGGATAGTTGAGATGCTGCCATTTGTGCTTGTGGAAGTTTTCAGTCTTGTTTTTACAGATCGGAAG
51	LG01	100225450_A>C-57	100225450	57:A>C	34.905	161.661	GWHBEBT00000005	168034656	168034720	3.48e-26	100225450|F|0-57:A>C-57:A>C	TGCAGAGAAATATAGGTGAGCATGCCATATTCAGGACAAGCAGCTATAGTTATGGTGAAAATTTACAGA
52	LG01	100238936_A>T-31	100238936	31:A>T	36.831	159.735	GWHBEBT00000005	167667083	167667015	9.69e-27	100238936|F|0-31:A>T-31:A>T	TGCAGCATGGAAGAAATAGATTTAGAGAGACACACTTGATGGCATGGTGATAAATATCACAAATTTATA
53	LG01	100118480_C>T-15	100118480	15:C>T	37.529	159.037	GWHBEBT00000005	167636569	167636637	2.08e-28	100118480|F|0-15:C>T-15:C>T	TGCAGCAGCATCTTACAATTTTATAGGTGTCCGGTCAATAGTCCCGAAAAATGACTCTCAACCAGATAT
54	LG01	100258366_C>G-64	100258366	64:C>G	37.98	158.586	GWHBEBT00000005	167600457	167600389	9.69e-27	100258366|F|0-64:C>G-64:C>G	TGCAGGTTTTGTTGTCCTGCGCTCATGATTTGCAAGTGGCTTGGCCCGTGGGACTGAGAATGGACACGT
55	LG01	100220681_G>C-14	100220681	14:G>C	38.658	157.908	GWHBEBT00000005	166746626	166746571	3.53e-16	100220681|F|0-14:G>C-14:G>C	TGCAGCCATTTCTTGATATTACAAGTAATTTCTTGATATTGGAAATGTTACAGATCGGAAGAGCGGTTC
56	LG01	100228548_G>A-43	100228548	43:G>A	39.344	157.222	GWHBEBT00000005	166724796	166724864	4.51e-25	100228548|F|0-43:G>A-43:G>A	TGCAGGCATGGCGGTTCTAGAGTCTATAATCTTCTCTCAGAGGGGAGAGAGACAGAGAGAGAGAGAGAG
57	LG01	100237611_T>C-27	100237611	27:T>C	39.846	156.72	GWHBEBT00000005	166744073	166744005	9.69e-27	100237611|F|0-27:T>C-27:T>C	TGCAGACAACCAGATGTCTACAGTTAGTATGCTTTAGAGGTCAGAAAATGGCTATTTTGAGTTGAGCAC
58	LG01	100295689_A>G-20	100295689	20:A>G	40.028	156.538	GWHBEBT00000005	166727585	166727520	9.69e-27	100295689|F|0-20:A>G-20:A>G	TGCAGTTCATTCTTTGATTGAGTCTTGTTATGCGTACACAACAAATTCTTCCCAGTTTGTTCATTACAG
59	LG01	100257918_G>T-19	100257918	19:G>T	40.572	155.994	GWHBEBT00000005	166722157	166722089	2.08e-28	100257918|F|0-19:G>T-19:G>T	TGCAGGAGGAACTTTCACAGGCTCACAGACAGGTTTAGAAATATTGCAACTGACATAAGCCATCTCATA
60	LG01	100276377_T>A-19	100276377	19:T>A	43.737	152.829	GWHBEBT00000005	164378899	164378849	9.82e-17	100276377|F|0-19:T>A-19:T>A	TGCAGGCTTGTAAGGTGCCTAGTAGCATGTGGTCCAAGATTGGTCGCCTTACAGATCGGAAGAGCGGTT
61	LG01	100289675_T>C-24	100289675	24:T>C	44.74	151.826	GWHBEBT00000005	162650589	162650644	1.63e-19	100289675|F|0-24:T>C-24:T>C	TGCAGCTTATGGGCATTTCGGCCGTGATGATCCTGATTTCACATGGGAGAATGTTACAGATCGGAAGAG
62	LG01	100265308_C>T-17	100265308	17:C>T	44.943	151.623	GWHBEBT00000005	163712580	163712648	9.69e-27	100265308|F|0-17:C>T-17:C>T	TGCAGTATTTTATTAGACCATGACCATCCAGCCTGCCTTGTTCCAACTATATTTGGATCCAGCTTCTAT
63	LG01	100190943_C>A-49	100190943	49:C>A	45.768	150.798	GWHBEBT00000005	162481477	162481409	2.08e-28	100190943|F|0-49:C>A-49:C>A	TGCAGAGGGGCATCACATAACTAGCAATGCAAAAGAGGATCATTCGGTCCTTACCTAGATTGTAACGAG
64	LG01	100197267_T>G-27	100197267	27:T>G	46.606	149.96	GWHBEBT00000005	161094211	161094279	9.69e-27	100197267|F|0-27:T>G-27:T>G	TGCAGGTTTCTGGTACCAGTACATAGTTTGCCATATGGGAATGCAGTCCCATACCCTATCACTACCTGG
65	LG01	100190692_T>C-60	100190692	60:T>C	47.246	149.32	GWHBEBT00000005	162685044	162685112	9.69e-27	100190692|F|0-60:T>C-60:T>C	TGCAGAGATTTAGTTTTTTATTAGAGTTGGAATGATTACACAAATAAATTAGGCAAGAAATGTTCAACA
66	LG01	100260282_C>T-9	100260282	9:C>T	48.739	147.827	GWHBEBT00000005	162770562	162770504	3.51e-21	100260282|F|0-9:C>T-9:C>T	TGCAGAGAACAGAAATTCCAAAAATTACCAATGAATTTTTGTTCTGATTTTATAAATTACAGATCGGAA
67	LG01	100163974_T>A-61	100163974	61:T>A	51.259	145.307	GWHBEBT00000005	161082163	161082231	9.69e-27	100163974|F|0-61:T>A-61:T>A	TGCAGATGATGCAAATGTCTTTCTTCTGAATGATTTCCAGGACCCTCTTCAGGTGTGCTTTTCTCATTT
68	LG01	100286742_A>G-18	100286742	18:A>G	51.606	144.96	GWHBEBT00000005	160932809	160932858	7.6e-18	100286742|F|0-18:A>G-18:A>G	TGCAGTTTTTAGACGAACAGCCTGTGATAAACTAAACACTAAGCCTTTTACAGATCGGAAGAGCGGTTC
69	LG01	100241813_T>C-10	100241813	10:T>C	52.403	144.163	GWHBEBT00000005	160902037	160902105	4.51e-25	100241813|F|0-10:T>C-10:T>C	TGCAGTTCCCTAGACAAATCCGCATGTCTTCTATATAGTTCTCCCTTTTTTTCTCCACGGTTTTAGTTT
70	LG01	100278806_C>T-59	100278806	59:C>T	53.763	142.803	GWHBEBT00000005	159802781	159802846	9.69e-27	100278806|F|0-59:C>T-59:C>T	TGCAGTTATCCATGCAGTTGTATAATTTTTACCGTTACACTTATGAGTAGTCTATTTTACGGTTTACAG
71	LG01	100277879_C>G-67	100277879	67:C>G	54.809	141.757	GWHBEBT00000005	159497210	159497144	2.69e-27	100277879|F|0-67:C>G-67:C>G	TGCAGCAACAGTTAGTACTTTACTCCTTTTGGATGTTTTAGCAGGTGATCTGTATCTCTGAATCTTACT
72	LG01	100219881_A>G-32	100219881	32:A>G	55.316	141.25	GWHBEBT00000005	159404371	159404416	2.75e-12	100219881|F|0-32:A>G-32:A>G	TGCAGATGGAGATCATGCATGTTGGATTGGATAGGGCTGTTACAGATCGGAAGAGCGGTTCAGCAGGAA
73	LG01	100229249_A>G-15	100229249	15:A>G	57.093	139.473	GWHBEBT00000005	147516523	147516591	2.08e-28	100229249|F|0-15:A>G-15:A>G	TGCAGTAAATGCGTCAGCAACCGTAGATGGTTCTGTCCAGCTTTGGAAAACAACTAGTACAAGTTTTGT
74	LG01	100268855_C>T-66	100268855	66:C>T	58.222	138.344	GWHBEBT00000005	154996342	154996274	9.69e-27	100268855|F|0-66:C>T-66:C>T	TGCAGAAGCAGCTCTCTCTGTTATTCCAGAACTTGTTGCAACAGCAGCAGCAGATAATGGGCTTGGCAT
75	LG01	100287722_T>A-47	100287722	47:T>A	58.889	137.677	GWHBEBT00000005	155658215	155658283	2.08e-28	100287722|F|0-47:T>A-47:T>A	TGCAGTGCACATTGGGTCATGGCTGAAACATGTCTCTGTCTTCTTCCTGTTGGCTGAACATTGCTGTAT
76	LG01	100275984_C>T-38	100275984	38:C>T	59.753	136.813	GWHBEBT00000005	152211687	152211739	7.6e-18	100275984|F|0-38:C>T-38:C>T	TGCAGCAAGGTGGATGGTTCATCCTGATTTAGTTCACCCAGAACATACAATTACAGATCGGAAGAGCGG
77	LG01	100215564_G>T-23	100215564	23:G>T	60.206	136.36	GWHBEBT00000005	142290074	142290142	2.08e-28	100215564|F|0-23:G>T-23:G>T	TGCAGTATTTGTAGAAATCGAAAGAGAGTTGAAACATATAAAGAAGAAACCAAAGAGCATAAATGAGCA
78	LG01	100197897_G>A-13	100197897	13:G>A	60.56	136.006	GWHBEBT00000005	83737120	83737052	2.08e-28	100197897|F|0-13:G>A-13:G>A	TGCAGTATAGAAAGTACTTCCCAACGTGTGATTCTTCAAAGTATCTGAGATTGCATAACGAAATCATAT
79	LG01	100167942_G>A-51	100167942	51:G>A	61.067	135.499	GWHBEBT00000005	115670270	115670338	9.69e-27	100167942|F|0-51:G>A-51:G>A	TGCAGCTGCTGCCCACAAGACCGTGATAGCTGCACCAAACAACCAAGTCAAGATATTGGAAGTATTAGT
80	LG01	100267860_C>T-39	100267860	39:C>T	61.517	135.049	GWHBEBT00000005	153551054	153551104	4.57e-15	100267860|F|0-39:C>T-39:C>T	TGCAGTCTATTCCAAAGCATTGAAGAAGGAACTACAAATCTATCTCGATTACAGATCGGAAGAGCGGTT
81	LG01	100211916_A>G-55	100211916	55:A>G	61.761	134.805	GWHBEBT00000005	141683206	141683138	2.08e-28	100211916|F|0-55:A>G-55:A>G	TGCAGCAGCCATCAATGACCGGCCATCTTGTTTCCGATATCCAAGGGGTAATGGGATCGGTGTTCCTCT
82	LG01	100240461_C>T-42	100240461	42:C>T	62.817	133.749	GWHBEBT00000005	80530360	80530428	2.08e-28	100240461|F|0-42:C>T-42:C>T	TGCAGGTATCCAAACTTCCATGCTCACAAGAGCAGCAATATACTGTATCTTCTCCTCATCCTATATTGG
83	LG01	100256491_T>G-13	100256491	13:T>G	63.064	133.502	GWHBEBT00000005	66657007	66657075	2.08e-28	100256491|F|0-13:T>G-13:T>G	TGCAGAGCTAATGTAAAAAAAAAAAATTGTGAGGGGAAATCTCGATCTCCTTCTAAATAAGTATTTTGG
84	LG01	100228173_G>A-13	100228173	13:G>A	63.401	133.165	GWHBEBT00000005	135685771	135685703	9.69e-27	100228173|F|0-13:G>A-13:G>A	TGCAGGAATGGGGGAAAAAAATGGATTACTACGATTGCATCAAATTATGGCCTTTATGACAACAGTTGG
85	LG01	100261774_T>G-14	100261774	14:T>G	63.739	132.827	GWHBEBT00000005	141796473	141796422	5.87e-19	100261774|F|0-14:T>G-14:T>G	TGCAGTAACCATCGTGAATCAACACTGTTGCAAAAGCCCAAATAGCCACTTACAGATCGGAAGAGCGGT
86	LG01	100274520_C>T-17	100274520	17:C>T	63.954	132.612	GWHBEBT00000005	142385304	142385236	4.51e-25	100274520|F|0-17:C>T-17:C>T	TGCAGGAGAGAATATAACTCTACAAGAAGCTTGTCGCTAGCACTTCACAGGAAGCAAGGGGAAAATGTG
87	LG01	100272578_G>C-13	100272578	13:G>C	64.602	131.964	GWHBEBT00000005	145064573	145064526	4.57e-15	100272578|F|0-13:G>C-13:G>C	TGCAGGCGGCAAGGTACAACGCCAATGCATCGGGCCACAACAATCTTACAGATCGGAAGAGCGGTTCAG
88	LG01	100251509_T>C-24	100251509	24:T>C	64.95	131.616	GWHBEBT00000005	148957364	148957432	2.08e-28	100251509|F|0-24:T>C-24:T>C	TGCAGTTTCTGTAATTTGCTAAACTCAAACTCTGTAGAAGCGCTAAAGAAACGTTGAAGTAGCAATCAA
89	LG01	100284805_T>C-21	100284805	21:T>C	65.088	131.478	GWHBEBT00000005	150418453	150418414	2.75e-12	100284805|F|0-21:T>C-21:T>C	TGCAGTTATGTCTATTATTGATGCACGGGGGAAATTCTTACAGATCGGAAGAGCGGTTCAGCAGGAATG
90	LG01	100247285_G>T-41	100247285	41:G>T	65.181	131.385	GWHBEBT00000005	147516526	147516465	1.62e-24	100247285|F|0-41:G>T-41:G>T	TGCAGAACTGGTGATTTGGATTAGCTGTTCAGGTCTAAATAGTACATGCAATTTTATTTTTACAGATCG
91	LG01	100288146_G>A-8	100288146	8:G>A	66.074	130.492	GWHBEBT00000005	139723568	139723522	3.53e-16	100288146|F|0-8:G>A-8:G>A	TGCAGATCGCAATTCATTGTCTTCTCAAGTATCTCAAAAAGACATTACAGATCGGAAGAGCGGTTCAGC
92	LG01	100276756_G>C-35	100276756	35:G>C	66.301	130.265	GWHBEBT00000005	135871259	135871301	5.91e-14	100276756|F|0-35:G>C-35:G>C	TGCAGTTCAATTGATGATGATTAGTCTGACTAGTGGACGATTACAGATCGGAAGAGCGGTTCAGCAGGA
93	LG01	100279827_T>C-28	100279827	28:T>C	66.475	130.091	GWHBEBT00000005	140932871	140932926	1.63e-19	100279827|F|0-28:T>C-28:T>C	TGCAGTCTCCTCAAACAAGCCAGAAGCATGCTATGTGATGGCGGGCAATGAAGTTACAGATCGGAAGAG
94	LG01	100211878_A>G-26	100211878	26:A>G	66.602	129.964	GWHBEBT00000005	135684400	135684332	9.69e-27	100211878|F|0-26:A>G-26:A>G	TGCAGCAGATATATATAATCAAGCAGAAGCATCAACAACATTTGCAGGAAAATATACAGGTCAAGTAAT
95	LG01	100287320_T>A-15	100287320	15:T>A	67.114	129.452	GWHBEBT00000005	112840798	112840866	2.08e-28	100287320|F|0-15:T>A-15:T>A	TGCAGCATCACTCTCTACAAAATTCCATTATTCTGTAGATGATTTGCAACAAACCCTTTAGAAAACTTA
[truncated: 2,932 more rows]
